# Supplementary material for: Comprehensive Transcriptome Analysis of Responses during Cold Stress in Wheat (Triticum aestivum L.)
Source: Genes (Basel). 2023 Mar 31;14(4):844. doi: 10.3390/genes14040844 (PMC10137996; doi:10.3390/genes14040844)
Supplement: Supplementary file 1 [file genes-14-00844-s001.zip]

Archive with 11 entries (11 files):
- Figure S1.pdf
- Figure S2.pdf
- Figure S3.pdf
- Supplementary  Table S1.xlsx
- Supplementary  Table S2.xlsx
- Supplementary  Table S3.xlsx
- Supplementary  Table S4.xlsx
- Supplementary  Table S5.xlsx
- Supplementary  Table S6.xlsx
- Supplementary  Table S7.xlsx
- Supplementary  Table S8.xlsx
