# Supplementary material for: Comprehensive Transcriptome Analysis of Responses during Cold Stress in Wheat (Triticum aestivum L.)
Source: Genes (Basel). 2023 Mar 31;14(4):844. doi: 10.3390/genes14040844 (PMC10137996; doi:10.3390/genes14040844)
Supplement: Supplementary file 1 [file genes-14-00844-s001.zip › Supplementary Table S1.xlsx]

## Sheet: Sheet2
Table S1 Primers used in qRT-PCR
Gene ID	Forward primer (5'-3')	Reverse primer (5'-3')
TraesCS3B01G105600	GCCGACTTCTGTCTGTGGC	ATCCGTCAGTAGAACCGCAC
TraesCS5B01G448200	TTCTCTCGACCCACACAACC	CGAGCAGTCACCCACCTGTA
TraesCS7A01G034300	TGGCGTCGTTCGATTACCG	ATGACCACGACCCACTAACC
TraesCS3A01G452900	CGCCAACCACATGTCCTACC	CAAACAAGCAACCTCAGACGG
TraesCS4A01G234100	GAGATGGTGAGCGACGAGAG	AGGCATTTGGGAAGAAGGCT
TraesCS1B01G097400	CACTCTCTCGCGTGTACTCC	CGAACGGGTTTCTGACGAGA
TraesCS4B01G081200	TCGAAAACGTCCAGATCGCA	ACGGGGAGATGCTTGTAGTTG
TraesCS2D01G033100	GGCATCGGCTACGGGAATAA	TTACCATCTCACTGTGCCGC
