# Supplementary material for: Comprehensive Transcriptome Analysis of Responses during Cold Stress in Wheat (Triticum aestivum L.)
Source: Genes (Basel). 2023 Mar 31;14(4):844. doi: 10.3390/genes14040844 (PMC10137996; doi:10.3390/genes14040844)
Supplement: Supplementary file 1 [file genes-14-00844-s001.zip › Supplementary Table S2.xlsx]

## Sheet: Sheet1
Table S2 Statistic data of the cDNA sequencing
Samples	Clean reads	Clean bases	GC content (%)	Q30 (%)
CK0-1	32928241	9856480298	0.5732	0.9489
CK0-2	33726640	10088203090	0.5738	0.9521
CK0-3	33652159	10066690788	0.5751	0.9481
D10-1	28967931	8667623762	0.5756	0.9515
D10-2	28674837	8588004056	0.5692	0.9477
D10-3	29001918	8676169182	0.5797	0.9508
D20-1	33934714	10160070572	0.5613	0.9487
D20-2	29745002	8898393528	0.566	0.9507
D20-3	30851279	9235685014	0.5638	0.9495
D30-1	37417594	11194440270	0.5695	0.9505
D30-2	31143056	9317083434	0.5712	0.9473
D30-3	32814729	9816194690	0.5659	0.9536
Notes：Clean reads: the total pair-end Reads in clean Data; Clean bases: the total number of bases in clean Data; Q30%: The identification accuracy of bases was 99. 9%.
