# Supplementary material for: Comprehensive Transcriptome Analysis of Responses during Cold Stress in Wheat (Triticum aestivum L.)
Source: Genes (Basel). 2023 Mar 31;14(4):844. doi: 10.3390/genes14040844 (PMC10137996; doi:10.3390/genes14040844)
Supplement: Supplementary file 1 [file genes-14-00844-s001.zip › Supplementary Table S3.xlsx]

## Sheet: Sheet1
Table S3 Statistics of sequence alignment.
sample	Total Reads	Mapped Reads	Uniq Mapped Reads	Multiple Map Reads	Reads Map to '+'	Reads Map to '-'
CK0-1	65856482	62,415,925 (94.78%)	59,359,215 (90.13%)	3,056,710 (4.64%)	30,701,608 (46.62%)	30,894,641 (46.91%)
CK0-2	67453280	63,966,264 (94.83%)	60,691,712 (89.98%)	3,274,552 (4.85%)	31,428,196 (46.59%)	31,637,457 (46.90%)
CK0-3	67304318	63,703,591 (94.65%)	60,536,934 (89.95%)	3,166,657 (4.70%)	31,318,302 (46.53%)	31,527,721 (46.84%)
D10-1	57935862	55,114,400 (95.13%)	52,185,749 (90.08%)	2,928,651 (5.05%)	27,024,061 (46.64%)	27,212,890 (46.97%)
D10-2	57349674	54,553,190 (95.12%)	51,772,586 (90.28%)	2,780,604 (4.85%)	26,766,976 (46.67%)	26,952,588 (47.00%)
D10-3	58003836	55,102,551 (95.00%)	52,065,321 (89.76%)	3,037,230 (5.24%)	26,985,306 (46.52%)	27,191,756 (46.88%)
D20-1	67869428	63,886,218 (94.13%)	60,719,183 (89.46%)	3,167,035 (4.67%)	31,351,974 (46.19%)	31,551,969 (46.49%)
D20-2	59490004	55,728,549 (93.68%)	52,846,234 (88.83%)	2,882,315 (4.85%)	27,329,863 (45.94%)	27,510,606 (46.24%)
D20-3	61702558	58,017,240 (94.03%)	55,117,989 (89.33%)	2,899,251 (4.70%)	28,463,561 (46.13%)	28,648,303 (46.43%)
D30-1	74835188	71,132,600 (95.05%)	67,296,171 (89.93%)	3,836,429 (5.13%)	34,935,962 (46.68%)	35,150,948 (46.97%)
D30-2	62286112	59,061,603 (94.82%)	55,861,049 (89.68%)	3,200,554 (5.14%)	28,989,508 (46.54%)	29,177,906 (46.84%)
D30-3	65629458	62,513,883 (95.25%)	59,154,241 (90.13%)	3,359,642 (5.12%)	30,692,354 (46.77%)	30,886,099 (47.06%)
Notes:
Total Reads: the total single-end reads in clean data;
Mapped Reads: the number of reads mapped to the reference genome;
Unique Mapped Reads: the number of reads mapped to unique position of the reference genome;
Multiple Map Reads: the number of reads mapped to multiple positions of the reference genome;
Reads Map to '+': the number of reads mapped to the plus strand of the reference genome;
Reads Map to '-': the number of reads mapped to the minus strand of the reference genome.
