# Supplementary material for: Comprehensive Transcriptome Analysis of Responses during Cold Stress in Wheat (Triticum aestivum L.)
Source: Genes (Basel). 2023 Mar 31;14(4):844. doi: 10.3390/genes14040844 (PMC10137996; doi:10.3390/genes14040844)
Supplement: Supplementary file 1 [file genes-14-00844-s001.zip › Supplementary Table S4.xlsx]

## Sheet: Sheet1
Table S4 Summary of the new unigene annotation
#Anno_Database	Annotated_Number	300<=length<1000	length>=1000
COG_Annotation	1418	331	1050
GO_Annotation	7090	1856	5034
KEGG_Annotation	3095	749	2250
KOG_Annotation	4040	912	3017
Pfam_Annotation	4064	963	2993
Swissprot_Annotation	5145	1151	3866
eggNOG_Annotation	8711	2139	6335
nr_Annotation	15118	4475	10211
All_Annotated	15242	4524	10280
