# Supplementary material for: Comprehensive Transcriptome Analysis of Responses during Cold Stress in Wheat (Triticum aestivum L.)
Source: Genes (Basel). 2023 Mar 31;14(4):844. doi: 10.3390/genes14040844 (PMC10137996; doi:10.3390/genes14040844)
Supplement: Supplementary file 1 [file genes-14-00844-s001.zip › Supplementary Table S5.xlsx]

## Sheet: Sheet1
Table S5 Summary of the unigene annotation
#Anno_Database	Annotated_Number	300<=length<1000	length>=1000
COG_Annotation	35363	9312	25592
GO_Annotation	83982	28118	53129
KEGG_Annotation	35711	11866	22853
KOG_Annotation	55639	16324	38346
Pfam_Annotation	91999	29901	59850
Swiss-Prot_Annotation	75695	23277	50535
eggNOG_Annotation	113078	39644	69254
NR_Annotation	125163	45967	73655
All_Annotated	125405	46095	73734
