# Supplementary material for: Comprehensive Transcriptome Analysis of Responses during Cold Stress in Wheat (Triticum aestivum L.)
Source: Genes (Basel). 2023 Mar 31;14(4):844. doi: 10.3390/genes14040844 (PMC10137996; doi:10.3390/genes14040844)
Supplement: Supplementary file 1 [file genes-14-00844-s001.zip › Supplementary Table S6.xlsx]

## Sheet: CK-D10
	Table S6 Analysis DEGs between samples treated with cold stress at different times
#ID	CK0-1_FPKM	CK0-2_FPKM	CK0-3_FPKM	D10-1_FPKM	D10-2_FPKM	D10-3_FPKM	FDR	log2FC	regulated	GO_annotation	KEGG_annotation	KEGG_pathway_annotation	Swiss_Prot_annotation
TraesCS3A01G165700	0.223694	0.224171	0.176776	7.32909	4.33838	8.02128	1.48038e-43	4.92191	up	--	--	--	--
TraesCS5B01G382200	84.5659	88.6891	70.7954	5.95192	5.89466	5.97835	0	-3.59941	down	Molecular Function: iron ion binding (GO:0005506);; Cellular Component: chloroplast (GO:0009507);; Biological Process: response to wounding (GO:0009611);; Biological Process: response to abscisic acid (GO:0009737);; Biological Process: response to jasmonic acid (GO:0009753);; Biological Process: defense response to bacterium, incompatible interaction (GO:0009816);; Molecular Function: linoleate 1…	K15718|0|bdi:100831787|K15718 linoleate 9S-lipoxygenase [EC:1.13.11.58] | (RefSeq) linoleate 9S-lipoxygenase 2-like	Linoleic acid metabolism (ko00591)	Linoleate 9S-lipoxygenase 1 GN=LOX1.1 OS=Hordeum vulgare (Barley) PE=1 SV=2
TraesCS2B01G594900	0.902316	0.752079	0.83805	36.7721	33.9627	37.3018	0	5.58273	up	Molecular Function: sucrose alpha-glucosidase activity (GO:0004575);; Cellular Component: cell wall (GO:0005618);; Cellular Component: vacuole (GO:0005773);; Biological Process: starch metabolic process (GO:0005982);; Biological Process: response to wounding (GO:0009611);; Cellular Component: cytoplasmic vesicle (GO:0016023);; Molecular Function: levanase activity (GO:0031219);; Molecular Functio…	K01193|0|sita:101781847|K01193 beta-fructofuranosidase [EC:3.2.1.26] | (RefSeq) beta-fructofuranosidase, insoluble isoenzyme 7-like	Galactose metabolism (ko00052);; Starch and sucrose metabolism (ko00500)	Fructan 6-exohydrolase {ECO:0000312|EMBL:CAJ28591.1} (Precursor) OS=Triticum aestivum (Wheat) PE=1 SV=1
TraesCS5D01G387000	6.81154	6.32925	6.37233	73.7305	75.8384	68.1332	0	3.65408	up	Biological Process: carbohydrate transport (GO:0008643);; Cellular Component: integral component of membrane (GO:0016021);; Molecular Function: transmembrane transporter activity (GO:0022857);; Biological Process: transmembrane transport (GO:0055085);;	--	--	Organic cation/carnitine transporter 7 GN=MGH6.16 OS=Arabidopsis thaliana (Mouse-ear cress) PE=2 SV=1
TraesCS5D01G218700	11.4988	10.8516	9.65964	0.233821	0.284603	0.023512	7.44915e-59	-5.5054	down	--	--	--	--
TraesCS3B01G261300	0.457847	0.150068	0.265299	3.81242	5.13186	5.94391	5.45055e-24	4.00205	up	--	--	--	--
TraesCS4A01G327100	0.830031	0.908178	0.891148	0.044895	0	0	5.52271e-13	-4.75593	down	Molecular Function: protein serine/threonine kinase activity (GO:0004674);; Molecular Function: ATP binding (GO:0005524);; Biological Process: protein phosphorylation (GO:0006468);; Cellular Component: integral component of membrane (GO:0016021);; Cellular Component: cytoplasmic vesicle (GO:0016023);;	--	--	Probable LRR receptor-like serine/threonine-protein kinase At3g47570 (Precursor) GN=At3g47570 OS=Arabidopsis thaliana (Mouse-ear cress) PE=2 SV=1
TraesCS7D01G030800	0.517034	0.299248	0.254952	24.2342	26.4564	28.3602	1.82074e-237	6.30659	up	Molecular Function: transferase activity (GO:0016740);; Biological Process: response to stimulus (GO:0050896);;	--	--	Probable glutathione S-transferase GSTU6 GN=OSJNBb0038A07.2 OS=Oryza sativa subsp. japonica (Rice) PE=2 SV=2
TraesCS4D01G095500	2.10108	2.25403	2.36454	0.054823	0.150267	0	2.29815e-19	-4.51676	down	Biological Process: iron ion transport (GO:0006826);; Biological Process: ethylene biosynthetic process (GO:0009693);; Molecular Function: 1-aminocyclopropane-1-carboxylate oxidase activity (GO:0009815);; Biological Process: cellular response to iron ion starvation (GO:0010106);; Biological Process: response to nitrate (GO:0010167);; Biological Process: nitrate transport (GO:0015706);; Biological…	K05933|0|bdi:100827208|K05933 aminocyclopropanecarboxylate oxidase [EC:1.14.17.4] | (RefSeq) 1-aminocyclopropane-1-carboxylate oxidase	Cysteine and methionine metabolism (ko00270)	1-aminocyclopropane-1-carboxylate oxidase GN=MAO1B OS=Musa acuminata (Banana) PE=3 SV=1
TraesCSU01G049700	3.26059	3.37941	4.18537	0.1021	0	0.025585	5.11856e-40	-5.91917	down	Biological Process: amino acid transmembrane transport (GO:0003333);; Molecular Function: L-glutamate transmembrane transporter activity (GO:0005313);; Molecular Function: L-alanine transmembrane transporter activity (GO:0015180);; Molecular Function: arginine transmembrane transporter activity (GO:0015181);; Molecular Function: L-lysine transmembrane transporter activity (GO:0015189);; Biologica…	--	--	Amino-acid permease BAT1 homolog GN=OsJ_02547 OS=Oryza sativa subsp. japonica (Rice) PE=2 SV=1
TraesCS1A01G066900	5.33655	5.05769	4.66246	45.4385	47.4803	44.3737	0	3.35218	up	Molecular Function: ATP binding (GO:0005524);; Molecular Function: GTP binding (GO:0005525);; Cellular Component: mitochondrion (GO:0005739);; Biological Process: Mo-molybdopterin cofactor biosynthetic process (GO:0006777);; Cellular Component: chloroplast (GO:0009507);; Molecular Function: nucleoside-triphosphatase activity (GO:0017111);;	--	--	Uncharacterized protein ycf45 GN=ycf45 OS=Porphyra purpurea (Red seaweed) PE=3 SV=1
TraesCS6A01G389300	2.01413	2.32586	2.52262	42.3238	42.5462	39.2347	0	4.33543	up	Molecular Function: protein kinase activity (GO:0004672);; Molecular Function: ATP binding (GO:0005524);; Biological Process: protein phosphorylation (GO:0006468);; Cellular Component: chloroplast (GO:0009507);; Biological Process: response to sucrose (GO:0009744);; Biological Process: flavonoid biosynthetic process (GO:0009813);; Biological Process: response to UV-B (GO:0010224);;	K08869|0|bdi:100830737|K08869 aarF domain-containing kinase | (RefSeq) uncharacterized protein sll0005	--	Uncharacterized aarF domain-containing protein kinase At1g79600, chloroplastic (Precursor) GN=At1g79600 OS=Arabidopsis thaliana (Mouse-ear cress) PE=2 SV=1
TraesCS2B01G051100	0.058749	0.071682	0.014444	2.66604	2.17075	2.99584	3.49197e-33	5.60998	up	Molecular Function: oxidoreductase activity, acting on paired donors, with incorporation or reduction of molecular oxygen, 2-oxoglutarate as one donor, and incorporation of one atom each of oxygen into both donors (GO:0016706);; Biological Process: oxidation-reduction process (GO:0055114);;	--	--	1-aminocyclopropane-1-carboxylate oxidase homolog 1 GN=At1g06620 OS=Arabidopsis thaliana (Mouse-ear cress) PE=2 SV=1
TraesCS3A01G278000	28.6467	31.2026	27.1953	0.376585	0.325979	0.309642	4.9157e-225	-6.17958	down	Cellular Component: cytosol (GO:0005829);; Molecular Function: transaminase activity (GO:0008483);; Molecular Function: 8-amino-7-oxononanoate synthase activity (GO:0008710);; Biological Process: biotin biosynthetic process (GO:0009102);; Cellular Component: plastid (GO:0009536);; Molecular Function: pyridoxal phosphate binding (GO:0030170);;	K00652|0|obr:102711187|K00652 8-amino-7-oxononanoate synthase [EC:2.3.1.47] | (RefSeq) 8-amino-7-oxononanoate synthase-like	Biotin metabolism (ko00780)	Long chain base biosynthesis protein 2b OS=Oryza sativa subsp. japonica (Rice) PE=2 SV=1
TraesCS2D01G257100	0.619672	0.685805	0.630954	7.05321	8.26981	10.2843	2.08072e-35	3.78541	up	Cellular Component: cytoplasmic vesicle (GO:0016023);;	--	--	--
TraesCS1A01G312700	2.51273	2.07811	2.61161	47.466	46.0873	50.681	0	4.52056	up	Cellular Component: cell wall (GO:0005618);; Cellular Component: vacuole (GO:0005773);; Cellular Component: plasma membrane (GO:0005886);; Biological Process: carbohydrate metabolic process (GO:0005975);; Biological Process: response to cold (GO:0009409);; Biological Process: response to bacterium (GO:0009617);; Biological Process: response to salt stress (GO:0009651);; Biological Process: defens…	--	--	Putative glucan endo-1,3-beta-glucosidase GVI (Precursor; Fragment) OS=Hordeum vulgare (Barley) PE=3 SV=1
TraesCS3D01G162800	2.86837	2.99762	2.69636	0	0.075078	0.109813	7.48782e-27	-5.06545	down	--	--	--	--
TraesCS2D01G034500	0.293267	0.301624	0.493666	15.4537	16.5458	16.8126	2.31742e-175	5.57726	up	Biological Process: flavonoid biosynthetic process (GO:0009813);; Molecular Function: naringenin-chalcone synthase activity (GO:0016210);;	K00660|0|bdi:100829639|K00660 chalcone synthase [EC:2.3.1.74] | (RefSeq) chalcone synthase 2	Flavonoid biosynthesis (ko00941);; Circadian rhythm - plant (ko04712)	Chalcone synthase 2 GN=CHS2 OS=Secale cereale (Rye) PE=2 SV=1
TraesCSU01G033800	3.52386	2.8502	2.58706	0	0.314094	0.348037	1.19028e-11	-3.32409	down	Cellular Component: extracellular region (GO:0005576);; Cellular Component: cell wall (GO:0005618);; Biological Process: lipid transport (GO:0006869);; Molecular Function: lipid binding (GO:0008289);;	--	--	Non-specific lipid-transfer protein 2G (Precursor) OS=Triticum aestivum (Wheat) PE=1 SV=2
TraesCS5B01G347200	3.86091	2.80544	3.39322	0	0	0.044324	5.93926e-14	-5.87378	down	Molecular Function: calmodulin binding (GO:0005516);; Cellular Component: mitochondrion (GO:0005739);; Biological Process: auxin-activated signaling pathway (GO:0009734);;	--	--	Auxin-induced protein 10A5 OS=Glycine max (Soybean) PE=2 SV=1
TraesCS4B01G184800	0	0.245403	0.103242	6.37811	5.70638	6.50092	7.23731e-35	5.4431	up	Cellular Component: plastid outer membrane (GO:0009527);; Cellular Component: integral component of membrane (GO:0016021);; Molecular Function: substrate-specific transmembrane transporter activity (GO:0022891);; Biological Process: organic substance transport (GO:0071702);;	--	--	Outer envelope pore protein 16-2, chloroplastic OS=Arabidopsis thaliana (Mouse-ear cress) PE=1 SV=1
TraesCS5A01G262500	177.834	180.986	183.52	4.78242	5.91472	7.16934	0	-4.73507	down	--	--	--	--
TraesCS2A01G101600	2.06086	2.80749	3.98744	128.283	124.171	134.8	1.40116e-112	5.541	up	--	--	--	--
TraesCS2A01G571300	2.73296	3.59202	2.11926	36.0087	37.3768	46.0898	6.51555e-56	3.93335	up	Molecular Function: peroxidase activity (GO:0004601);; Cellular Component: vacuole (GO:0005773);; Biological Process: response to oxidative stress (GO:0006979);; Cellular Component: plant-type cell wall (GO:0009505);; Cellular Component: membrane (GO:0016020);; Cellular Component: cytoplasmic vesicle (GO:0016023);; Molecular Function: heme binding (GO:0020037);; Molecular Function: metal ion bind…	K00430|5.3813e-156|bdi:100840693|K00430 peroxidase [EC:1.11.1.7] | (RefSeq) cationic peroxidase SPC4-like	Phenylpropanoid biosynthesis (ko00940)	Cationic peroxidase SPC4 (Precursor) GN=Sb03g046810 OS=Sorghum bicolor (Sorghum) PE=1 SV=2
TraesCS6A01G351500	13.4909	13.2232	13.047	0.534526	0.225444	0.355992	1.93936e-92	-4.91762	down	Cellular Component: cytoplasmic vesicle (GO:0016023);;	--	--	--
TraesCS2A01G288800	16.0944	17.7538	16.5497	131.104	133.7	136.089	0	3.1566	up	--	--	--	--
TraesCS7D01G536800	0.287566	0.380579	0.34785	6.02672	6.59616	7.15192	4.03165e-111	4.40486	up	Cellular Component: mitochondrion (GO:0005739);;	--	--	UPF0392 protein RCOM_0530710 GN=RCOM_0699480 OS=Ricinus communis (Castor bean) PE=3 SV=1
TraesCS1A01G115900	32.7523	30.7167	30.0925	246.7	252.26	291.796	0	3.24446	up	Cellular Component: plastid (GO:0009536);; Molecular Function: metal ion binding (GO:0046872);;	--	--	Metallothionein-like protein 1 GN=ALI1 OS=Triticum aestivum (Wheat) PE=2 SV=1
TraesCS4B01G075200	0.604861	0.71221	0.855883	7.92512	8.16985	9.3244	1.44031e-41	3.63436	up	--	--	--	--
TraesCS3D01G289900	7.56302	7.63867	9.44911	0.057877	0.074897	0	1.04584e-33	-6.55426	down	Biological Process: protein targeting to vacuole (GO:0006623);; Biological Process: vesicle-mediated transport (GO:0016192);;	--	--	--
TraesCS5D01G369400	9.12609	8.74158	8.16139	272.144	235.194	301.06	0	5.10201	up	Biological Process: response to stress (GO:0006950);; Biological Process: response to abiotic stimulus (GO:0009628);; Cellular Component: integral component of membrane (GO:0016021);; Cellular Component: cytoplasmic vesicle (GO:0016023);;	--	--	Hydrophobic protein OSR8 GN=OJ1065_E04.3 OS=Oryza sativa subsp. japonica (Rice) PE=3 SV=1
TraesCS4B01G368700	28.0647	37.7083	31.0424	0	0	0	1.2257e-34	-9.09573	down	Biological Process: proteolysis (GO:0006508);; Molecular Function: peptidase activity (GO:0008233);; Cellular Component: cytoplasmic vesicle (GO:0016023);;	--	--	Cortical cell-delineating protein (Precursor) OS=Zea mays (Maize) PE=2 SV=1
TraesCS7D01G530700	468.063	469.387	443.837	1.33247	1.83174	2.09647	0	-7.79601	down	Biological Process: lipid metabolic process (GO:0006629);; Molecular Function: hydrolase activity, acting on ester bonds (GO:0016788);;	--	--	GDSL esterase/lipase At5g33370 (Precursor) GN=At5g33370 OS=Arabidopsis thaliana (Mouse-ear cress) PE=2 SV=1
TraesCS3D01G492400	7.57092	7.60767	7.44986	0.013092	0.053025	0.032642	1.29732e-61	-6.94066	down	Molecular Function: transferase activity, transferring acyl groups other than amino-acyl groups (GO:0016747);;	K13065|0|bdi:100835822|K13065 shikimate O-hydroxycinnamoyltransferase [EC:2.3.1.133] | (RefSeq) shikimate O-hydroxycinnamoyltransferase-like	Phenylpropanoid biosynthesis (ko00940);; Flavonoid biosynthesis (ko00941);; Stilbenoid, diarylheptanoid and gingerol biosynthesis (ko00945)	Shikimate O-hydroxycinnamoyltransferase GN=HST OS=Nicotiana tabacum (Common tobacco) PE=1 SV=1
TraesCS2D01G220600	0.521994	0.233259	0.581809	17.1741	19.4331	20.1566	5.72631e-97	5.44251	up	Cellular Component: membrane (GO:0016020);; Cellular Component: cytoplasmic vesicle (GO:0016023);;	--	--	--
TraesCS3A01G525100	0.682566	0.144632	0.553553	3.33537	3.59276	4.07179	1.73415e-17	3.03936	up	--	--	--	Protein DEHYDRATION-INDUCED 19 homolog 5 OS=Oryza sativa subsp. japonica (Rice) PE=2 SV=1
TraesCS4A01G325200	0.223455	0.212264	0.23487	8.12669	8.42501	9.57417	1.2205e-107	5.3048	up	--	--	--	F-box/FBD/LRR-repeat protein At1g80470 GN=At1g80470 OS=Arabidopsis thaliana (Mouse-ear cress) PE=2 SV=1
TraesCS3D01G298300	2.50909	1.38271	1.88424	22.4614	26.8394	26.3228	1.94429e-78	3.83214	up	--	--	--	--
Triticum_aestivum_newGene_24026	2.50473	2.59384	1.90875	0.37065	0.073883	0.062747	1.76758e-05	-3.10384	down	--	--	--	--
TraesCS5A01G491900	0.382453	0.516608	0.331963	3.42095	2.52817	3.71232	6.45636e-22	3.06309	up	--	--	--	--
TraesCS4B01G142200	32.0348	30.124	29.9303	645.983	689.79	816.494	0	4.70709	up	Cellular Component: plastid (GO:0009536);; Molecular Function: metal ion binding (GO:0046872);;	--	--	Metallothionein-like protein 1 GN=ALI1 OS=Triticum aestivum (Wheat) PE=2 SV=1
Triticum_aestivum_newGene_24803	0.384884	0.261682	0.146506	3.96035	2.24885	2.61997	1.21584e-15	3.42486	up	--	--	--	--
TraesCS7A01G391400	3.45771	3.97321	4.10264	0.064943	0.074515	0.065448	2.18839e-69	-5.50365	down	Biological Process: metabolic process (GO:0008152);; Molecular Function: 1,2-alpha-L-fucosidase activity (GO:0047513);;	K15923|0|bdi:100843309|K15923 alpha-L-fucosidase 2 [EC:3.2.1.51] | (RefSeq) alpha-L-fucosidase 2-like	Other glycan degradation (ko00511)	Alpha-L-fucosidase 2 (Precursor) GN=F10M10.30 OS=Arabidopsis thaliana (Mouse-ear cress) PE=1 SV=1
TraesCS1B01G451900	5.35303	5.27253	5.57453	0.216009	0.308009	0.303372	6.96099e-41	-3.98969	down	Cellular Component: plastid (GO:0009536);; Biological Process: response to carbohydrate (GO:0009743);;	--	--	--
TraesCS2B01G622200	1.48857	1.00456	1.0779	0	0.200997	0.040735	3.25338e-09	-3.32724	down	Biological Process: polysaccharide catabolic process (GO:0000272);; Cellular Component: extracellular region (GO:0005576);; Cellular Component: vacuole (GO:0005773);; Cellular Component: plasma membrane (GO:0005886);; Biological Process: chitin catabolic process (GO:0006032);; Molecular Function: chitin binding (GO:0008061);; Molecular Function: endochitinase activity (GO:0008843);; Biological Pr…	K20547|1.35683e-121|bdi:100843539|K20547 basic endochitinase B [EC:3.2.1.14] | (RefSeq) 26 kDa endochitinase 1	Amino sugar and nucleotide sugar metabolism (ko00520)	Basic endochitinase A (Precursor) OS=Secale cereale (Rye) PE=1 SV=1
TraesCS7D01G530300	2.11329	2.14059	1.92202	0	0	0	7.28462e-17	-6.91837	down	Biological Process: lipid metabolic process (GO:0006629);; Molecular Function: hydrolase activity, acting on ester bonds (GO:0016788);;	--	--	GDSL esterase/lipase At4g28780 (Precursor) GN=At4g28780 OS=Arabidopsis thaliana (Mouse-ear cress) PE=2 SV=1
Triticum_aestivum_newGene_50150	0.04289	0	0.028089	0.671383	0.580986	0.407399	6.08998e-16	4.28238	up	--	--	--	--
Triticum_aestivum_newGene_40013	1.09	0.973525	0.480858	13.5535	12.9154	13.796	2.31314e-101	4.06505	up	--	--	--	--
TraesCS5D01G353000	5.50874	5.04167	6.88356	0.327261	0	0.158079	8.4425e-22	-4.53856	down	Molecular Function: calmodulin binding (GO:0005516);; Cellular Component: mitochondrion (GO:0005739);; Biological Process: auxin-activated signaling pathway (GO:0009734);;	--	--	Auxin-induced protein 10A5 OS=Glycine max (Soybean) PE=2 SV=1
TraesCS5A01G503800	25.5486	24.5155	24.7645	584.49	608.021	633.541	0	4.77277	up	--	--	--	Late embryogenesis abundant protein, group 3 GN=LEA3 OS=Oryza sativa subsp. indica (Rice) PE=1 SV=1
TraesCS7B01G258000	0.127641	0.164986	0.390914	2.00626	1.82945	2.51027	9.16664e-23	3.27331	up	Biological Process: metabolic process (GO:0008152);; Molecular Function: transferase activity, transferring hexosyl groups (GO:0016758);;	--	--	Crocetin glucosyltransferase, chloroplastic (Precursor) GN=UGT75L6 OS=Gardenia jasminoides (Cape jasmine) PE=1 SV=1
Triticum_aestivum_newGene_19266	0	0	0	1.10317	1.40062	1.0898	9.22209e-21	7.52091	up	--	--	--	--
TraesCS3B01G275100	2.27225	2.10189	1.56868	0.071664	0.248588	0.213822	8.78397e-16	-3.18191	down	--	--	--	Zinc finger A20 and AN1 domain-containing stress-associated protein 2 OS=Oryza sativa subsp. japonica (Rice) PE=2 SV=1
TraesCS1D01G162000	1.42832	1.54625	1.72312	15.6249	16.2922	17.444	7.78207e-160	3.54428	up	Molecular Function: hydrolase activity, hydrolyzing O-glycosyl compounds (GO:0004553);; Biological Process: carbohydrate metabolic process (GO:0005975);; Cellular Component: plant-type cell wall (GO:0009505);; Cellular Component: cytoplasmic vesicle (GO:0016023);; Cellular Component: apoplast (GO:0048046);;	K07407|0|bdi:100831151|K07407 alpha-galactosidase [EC:3.2.1.22] | (RefSeq) alpha-galactosidase	Galactose metabolism (ko00052);; Glycerolipid metabolism (ko00561);; Sphingolipid metabolism (ko00600);; Glycosphingolipid biosynthesis - globo series (ko00603)	Alpha-galactosidase (Precursor) OS=Coffea arabica (Arabian coffee) PE=1 SV=1
TraesCS4B01G270100	0.35092	0.2029	0.355274	2.75937	2.77802	3.13895	1.27513e-37	3.34199	up	Molecular Function: monooxygenase activity (GO:0004497);; Biological Process: oxidation-reduction process (GO:0055114);;	--	--	Zeaxanthin epoxidase, chloroplastic (Precursor) GN=ZEP OS=Oncidium hybrid cultivar (Orchid) PE=2 SV=1
TraesCS6D01G035000	1.32324	1.41806	0.985563	0.036077	0.175504	0.05762	4.77293e-11	-3.4056	down	Molecular Function: sulfotransferase activity (GO:0008146);;	--	--	Cytosolic sulfotransferase 5 GN=T14D3.10 OS=Arabidopsis thaliana (Mouse-ear cress) PE=1 SV=1
TraesCS3D01G179200	0.186315	0.205077	0.316428	3.98193	4.68352	4.18768	1.62013e-90	4.28451	up	Molecular Function: triglyceride lipase activity (GO:0004806);; Biological Process: lipid metabolic process (GO:0006629);; Cellular Component: membrane (GO:0016020);;	--	--	--
TraesCS1D01G048300	0.301239	0.36726	0.206281	3.61297	3.626	3.9205	3.69361e-54	3.76622	up	Molecular Function: monooxygenase activity (GO:0004497);; Molecular Function: iron ion binding (GO:0005506);; Molecular Function: electron carrier activity (GO:0009055);; Cellular Component: cytoplasmic vesicle (GO:0016023);; Molecular Function: oxidoreductase activity, acting on paired donors, with incorporation or reduction of molecular oxygen (GO:0016705);; Molecular Function: heme binding (GO…	--	--	Geraniol 8-hydroxylase GN=CYP76B10 OS=Swertia mussotii (Felwort) PE=1 SV=1
TraesCS2A01G206600	0.156206	0.153126	0.10976	2.85204	3.34641	2.90142	1.89679e-62	4.49006	up	Cellular Component: mitochondrion (GO:0005739);; Molecular Function: transferase activity, transferring phosphorus-containing groups (GO:0016772);;	K08869|0|bdi:100845973|K08869 aarF domain-containing kinase | (RefSeq) probable serine/threonine-protein kinase abkC	--	Uncharacterized aarF domain-containing protein kinase At1g79600, chloroplastic (Precursor) GN=At1g79600 OS=Arabidopsis thaliana (Mouse-ear cress) PE=2 SV=1
TraesCS7D01G500200	0	0	0	1.14875	0.910862	0.694058	9.30535e-22	7.65885	up	Molecular Function: ATP binding (GO:0005524);; Cellular Component: nucleus (GO:0005634);; Cellular Component: vacuole (GO:0005773);; Cellular Component: plasma membrane (GO:0005886);; Biological Process: obsolete ATP catabolic process (GO:0006200);; Biological Process: ATP biosynthetic process (GO:0006754);; Biological Process: cation transport (GO:0006812);; Molecular Function: hydrogen-exportin…	K01535|0|sita:101784715|K01535 H+-transporting ATPase [EC:3.6.3.6] | (RefSeq) plasma membrane ATPase 4	Oxidative phosphorylation (ko00190)	Plasma membrane ATPase GN=OSJNBa0071I13.11 OS=Oryza sativa subsp. japonica (Rice) PE=2 SV=1
Triticum_aestivum_newGene_51913	0	0	0	5.11907	4.80082	4.86738	4.74858e-25	8.06212	up	--	--	--	--
TraesCS5A01G244900	0.065777	0.237652	0.075951	4.24446	4.86083	4.07664	5.6847e-61	5.11624	up	Molecular Function: transferase activity, transferring acyl groups other than amino-acyl groups (GO:0016747);;	--	--	Malonyl-coenzyme A:anthocyanin 3-O-glucoside-6&apos;&apos;-O-malonyltransferase {ECO:0000303|PubMed:12481098} OS=Dahlia pinnata (Pinnate dahlia) PE=1 SV=1
TraesCS4B01G245400	0.408398	0.440326	0.441556	3.26971	3.91407	2.96138	1.64568e-43	3.07135	up	Cellular Component: cytoplasm (GO:0005737);; Cellular Component: microtubule (GO:0005874);; Biological Process: cytoskeleton organization (GO:0007010);; Molecular Function: microtubule binding (GO:0008017);; Biological Process: plant-type cell wall biogenesis (GO:0009832);; Biological Process: xylem and phloem pattern formation (GO:0010051);; Biological Process: glucuronoxylan metabolic process (…	--	--	Microtubule-associated protein 70-4 GN=OsJ_09915 OS=Oryza sativa subsp. japonica (Rice) PE=2 SV=1
TraesCS3B01G214700	1.54952	1.29862	1.66736	33.5913	34.9837	31.8868	0	4.61139	up	Molecular Function: hydrolase activity, hydrolyzing O-glycosyl compounds (GO:0004553);; Biological Process: carbohydrate metabolic process (GO:0005975);; Cellular Component: plastid (GO:0009536);; Molecular Function: carbohydrate binding (GO:0030246);;	--	--	Putative alpha-xylosidase 2 (Precursor) GN=XYL2 OS=Arabidopsis thaliana (Mouse-ear cress) PE=5 SV=1
TraesCS7B01G385400	5.34729	7.70039	8.3387	0.069951	0.024688	0.069596	4.14629e-23	-5.68545	down	Biological Process: proteolysis (GO:0006508);; Molecular Function: peptidase activity (GO:0008233);; Cellular Component: cytoplasmic vesicle (GO:0016023);;	--	--	pEARLI1-like lipid transfer protein 1 (Precursor) GN=AZI1 OS=Arabidopsis thaliana (Mouse-ear cress) PE=1 SV=1
TraesCS6B01G056900	0.059569	0.184454	0.058453	14.7719	15.3802	15.4178	2.60202e-170	7.19437	up	Molecular Function: catechol oxidase activity (GO:0004097);; Molecular Function: metal ion binding (GO:0046872);; Biological Process: oxidation-reduction process (GO:0055114);;	K00422|0|bdi:100846615|K00422 polyphenol oxidase [EC:1.10.3.1] | (RefSeq) polyphenol oxidase I, chloroplastic-like	Tyrosine metabolism (ko00350);; Isoquinoline alkaloid biosynthesis (ko00950)	Polyphenol oxidase E, chloroplastic (Precursor) OS=Solanum lycopersicum (Tomato) PE=3 SV=1
Triticum_aestivum_newGene_25073	0	0	0	1.42085	2.03141	1.83695	2.62349e-15	6.69224	up	--	--	--	--
TraesCS5A01G368200	0.713401	0.507981	0.983137	9.57807	9.43619	10.4409	6.02342e-45	3.80639	up	--	K17362|3.37895e-54|sita:101753418|K17362 acyl-coenzyme A thioesterase 13 [EC:3.1.2.-] | (RefSeq) uncharacterized LOC101753418	--	--
TraesCS3D01G372300	1.61342	1.63103	1.55519	0.088199	0.054252	0.087083	3.3341e-20	-3.99753	down	Molecular Function: peroxidase activity (GO:0004601);; Cellular Component: extracellular region (GO:0005576);; Cellular Component: cytoplasmic vesicle (GO:0016023);; Molecular Function: heme binding (GO:0020037);; Biological Process: hydrogen peroxide catabolic process (GO:0042744);; Molecular Function: metal ion binding (GO:0046872);; Biological Process: oxidation-reduction process (GO:0055114);;	K00430|0|bdi:100841701|K00430 peroxidase [EC:1.11.1.7] | (RefSeq) peroxidase 2-like	Phenylpropanoid biosynthesis (ko00940)	Peroxidase 2 (Precursor) GN=PER2 OS=Zea mays (Maize) PE=2 SV=1
TraesCS7D01G346700	12.0369	12.0865	10.7807	0.298499	0.60916	0.865172	2.0779e-80	-4.07269	down	Cellular Component: extracellular region (GO:0005576);; Cellular Component: mitochondrion (GO:0005739);; Biological Process: lipid metabolic process (GO:0006629);; Cellular Component: cytoplasmic vesicle (GO:0016023);; Molecular Function: hydrolase activity, acting on ester bonds (GO:0016788);;	--	--	GDSL esterase/lipase EXL1 (Precursor) GN=EXL1 OS=Arabidopsis thaliana (Mouse-ear cress) PE=2 SV=1
TraesCS2B01G593300	7.53746	9.65103	8.39788	0	0	0	3.59734e-35	-9.14486	down	Molecular Function: monooxygenase activity (GO:0004497);; Molecular Function: iron ion binding (GO:0005506);; Molecular Function: electron carrier activity (GO:0009055);; Molecular Function: oxidoreductase activity, acting on paired donors, with incorporation or reduction of molecular oxygen (GO:0016705);; Molecular Function: heme binding (GO:0020037);; Biological Process: oxidation-reduction pro…	--	--	Cytochrome P450 86B1 GN=CYP86B1 OS=Arabidopsis thaliana (Mouse-ear cress) PE=2 SV=1
TraesCS1D01G375700	53.0751	50.4239	51.8553	498.047	520.182	508.862	0	3.4632	up	Molecular Function: phosphoethanolamine N-methyltransferase activity (GO:0000234);; Biological Process: phosphatidylcholine biosynthetic process (GO:0006656);; Biological Process: pollen development (GO:0009555);; Biological Process: pollen tube growth (GO:0009860);; Biological Process: pollen tube guidance (GO:0010183);; Biological Process: methylation (GO:0032259);; Biological Process: choline …	K05929|0|bdi:100841832|K05929 phosphoethanolamine N-methyltransferase [EC:2.1.1.103] | (RefSeq) phosphomethylethanolamine N-methyltransferase	Glycerophospholipid metabolism (ko00564)	Phosphoethanolamine N-methyltransferase 1 GN=MEB5.22 OS=Arabidopsis thaliana (Mouse-ear cress) PE=1 SV=1
TraesCS4B01G140200	460.717	440.428	448.456	1.34286	1.63671	1.89051	0	-7.91416	down	Molecular Function: transcription factor activity, sequence-specific DNA binding (GO:0003700);; Molecular Function: ATP binding (GO:0005524);; Cellular Component: chloroplast stroma (GO:0009570);;	--	--	Ribulose bisphosphate carboxylase/oxygenase activase B, chloroplastic (Precursor) GN=RCAB OS=Hordeum vulgare (Barley) PE=2 SV=1
TraesCS7D01G079800	26.1277	28.9592	24.6773	0.390964	0.066982	0.308534	1.87684e-34	-6.10839	down	Molecular Function: O-methyltransferase activity (GO:0008171);; Biological Process: methylation (GO:0032259);; Molecular Function: protein dimerization activity (GO:0046983);;	--	--	Probable O-methyltransferase 2 GN=OMT2 OS=Sorghum bicolor (Sorghum) PE=2 SV=1
TraesCS4B01G281800	1.63075	1.82943	1.39954	20.0782	21.7561	23.1113	5.86127e-165	3.88478	up	Biological Process: regulation of sulfur utilization (GO:0006792);; Biological Process: cellular response to sulfur starvation (GO:0010438);;	--	--	Protein SULFUR DEFICIENCY-INDUCED 2 {ECO:0000305} OS=Arabidopsis thaliana (Mouse-ear cress) PE=2 SV=1
TraesCS4D01G125700	0	0.021823	0.047144	2.20857	2.47838	2.25287	8.30668e-33	6.27454	up	Biological Process: response to nematode (GO:0009624);; Cellular Component: plant-type vacuole membrane (GO:0009705);; Biological Process: response to zinc ion (GO:0010043);; Cellular Component: integral component of membrane (GO:0016021);; Biological Process: zinc ion homeostasis (GO:0055069);; Biological Process: transmembrane transport (GO:0055085);; Biological Process: response to karrikin (G…	--	--	Protein ZINC INDUCED FACILITATOR-LIKE 1 GN=ZIFL1 OS=Arabidopsis thaliana (Mouse-ear cress) PE=2 SV=1
TraesCS7D01G348500	0.098406	0.280985	0.04453	13.8169	11.9372	14.4969	2.76822e-77	6.5041	up	Molecular Function: glutathione transferase activity (GO:0004364);; Biological Process: anthocyanin-containing compound biosynthetic process (GO:0009718);;	K00799|1.97459e-87|sita:101761238|K00799 glutathione S-transferase [EC:2.5.1.18] | (RefSeq) probable glutathione S-transferase BZ2	Glutathione metabolism (ko00480)	Probable glutathione S-transferase BZ2 GN=BZ2 OS=Zea mays (Maize) PE=3 SV=1
Triticum_aestivum_newGene_3106	0.774049	1.19189	0.842795	0.039782	0.120847	0.058316	2.95413e-14	-3.25386	down	--	--	--	--
TraesCS6D01G340300	1.92725	1.48145	1.80761	0.0872	0.136501	0.230538	6.5601e-15	-3.16274	down	Cellular Component: plastid (GO:0009536);;	--	--	Protein POLAR LOCALIZATION DURING ASYMMETRIC DIVISION AND REDISTRIBUTION GN=POLAR OS=Arabidopsis thaliana (Mouse-ear cress) PE=2 SV=1
TraesCS3A01G093500	1.72851	2.39446	2.14335	0	0.187028	0.141325	1.20393e-16	-3.81155	down	Molecular Function: hydrolase activity, hydrolyzing O-glycosyl compounds (GO:0004553);; Cellular Component: cell wall (GO:0005618);; Biological Process: cellular glucan metabolic process (GO:0006073);; Molecular Function: xyloglucan:xyloglucosyl transferase activity (GO:0016762);; Cellular Component: apoplast (GO:0048046);;	K08235|1.70574e-158|sita:101752480|K08235 xyloglucan:xyloglucosyl transferase [EC:2.4.1.207] | (RefSeq) xyloglucan endotransglycosylase/hydrolase protein 8-like	--	Xyloglucan endotransglycosylase/hydrolase protein 8 (Precursor) OS=Oryza sativa subsp. japonica (Rice) PE=1 SV=1
TraesCS7A01G067100	0.142042	0.236566	0.09273	4.83701	4.63912	5.66171	5.44292e-47	5.00099	up	Cellular Component: nucleosome (GO:0000786);; Molecular Function: DNA binding (GO:0003677);; Cellular Component: nucleus (GO:0005634);; Biological Process: nucleosome assembly (GO:0006334);;	K11275|1.12908e-35|sbi:SORBI_10g002030|K11275 histone H1/5 | (RefSeq) SORBIDRAFT_10g002030, Sb10g002030; hypothetical protein	--	Histone H1 OS=Solanum pennellii (Tomato) PE=2 SV=1
TraesCS5D01G004400	0.045534	0	0	12.3622	10.3173	12.8023	1.22942e-64	8.97736	up	Molecular Function: ATP binding (GO:0005524);; Molecular Function: nucleoside-triphosphatase activity (GO:0017111);; Biological Process: cell division (GO:0051301);;	--	--	ATP-dependent zinc metalloprotease FTSH 5, chloroplastic (Precursor) GN=K5J14.7 OS=Arabidopsis thaliana (Mouse-ear cress) PE=1 SV=1
TraesCS7B01G078200	0.362048	0.753903	0.669264	13.7294	15.6208	13.6528	5.42434e-86	4.67448	up	Cellular Component: chloroplast thylakoid (GO:0009534);; Biological Process: anthocyanin-containing compound biosynthetic process (GO:0009718);; Molecular Function: protein binding involved in protein folding (GO:0044183);; Biological Process: chaperone-mediated protein folding (GO:0061077);;	--	--	--
TraesCS2A01G488900	88.8745	94.4128	83.899	2.54498	2.58753	2.79657	0	-4.88961	down	Molecular Function: sucrose alpha-glucosidase activity (GO:0004575);; Cellular Component: cell wall (GO:0005618);; Cellular Component: vacuole (GO:0005773);; Biological Process: starch metabolic process (GO:0005982);; Biological Process: response to wounding (GO:0009611);; Cellular Component: cytoplasmic vesicle (GO:0016023);; Molecular Function: levanase activity (GO:0031219);; Cellular Componen…	K01193|0|sita:101781847|K01193 beta-fructofuranosidase [EC:3.2.1.26] | (RefSeq) beta-fructofuranosidase, insoluble isoenzyme 7-like	Galactose metabolism (ko00052);; Starch and sucrose metabolism (ko00500)	Fructan 6-exohydrolase {ECO:0000312|EMBL:CAJ28591.1} (Precursor) OS=Triticum aestivum (Wheat) PE=1 SV=1
TraesCS1B01G367700	118.281	121.186	118.476	2.2615	2.66059	2.71145	0	-5.37072	down	Molecular Function: triglyceride lipase activity (GO:0004806);; Biological Process: lipid metabolic process (GO:0006629);;	--	--	Phospholipase A1-II 7 OS=Oryza sativa subsp. japonica (Rice) PE=3 SV=1
TraesCS7D01G408400	1.24733	1.31891	1.03334	9.77486	8.49628	10.3314	9.92758e-102	3.14124	up	Cellular Component: cytoplasmic vesicle (GO:0016023);;	--	--	--
TraesCS1D01G184500	2.46028	2.42344	3.04503	74.4956	66.6095	78.6001	0	4.94654	up	Cellular Component: cytosol (GO:0005829);; Biological Process: one-carbon metabolic process (GO:0006730);; Molecular Function: methionine gamma-lyase activity (GO:0018826);; Biological Process: methionine catabolic process via 2-oxobutanoate (GO:0019458);; Molecular Function: pyridoxal phosphate binding (GO:0030170);; Biological Process: protein homotetramerization (GO:0051289);;	K01761|0|bdi:100831152|K01761 methionine-gamma-lyase [EC:4.4.1.11] | (RefSeq) methionine gamma-lyase	Cysteine and methionine metabolism (ko00270);; Selenocompound metabolism (ko00450)	Methionine gamma-lyase GN=MGL OS=Arabidopsis thaliana (Mouse-ear cress) PE=1 SV=1
TraesCS4A01G190700	3.92665	3.44821	2.68796	0	0	0	5.2293e-21	-7.53601	down	--	--	--	Horcolin {ECO:0000312|EMBL:AAV39531.1} OS=Hordeum vulgare (Barley) PE=3 SV=1
TraesCS3D01G076300	0.585097	0.580127	0.26931	8.8147	7.9494	6.5998	2.84946e-91	4.12986	up	Cellular Component: plastid (GO:0009536);; Cellular Component: membrane (GO:0016020);;	--	--	Probable folate-biopterin transporter 9, chloroplastic (Precursor) GN=At2g33280 OS=Arabidopsis thaliana (Mouse-ear cress) PE=3 SV=2
TraesCS5A01G510300	0.259985	0.117026	0.19533	3.50728	3.65683	4.1715	4.2961e-94	4.42469	up	Cellular Component: membrane (GO:0016020);; Biological Process: transmembrane transport (GO:0055085);;	--	--	Mechanosensitive ion channel protein 8 GN=MSL8 OS=Arabidopsis thaliana (Mouse-ear cress) PE=2 SV=2
TraesCS2D01G470000	0.878896	1.31146	1.12598	0.04527	0	0.060415	5.10102e-14	-4.36916	down	--	--	--	Protein IQ-DOMAIN 14 GN=IQD14 OS=Arabidopsis thaliana (Mouse-ear cress) PE=1 SV=1
TraesCS7A01G532300	23.6017	25.0459	20.7605	2.19341	1.90501	2.30585	2.19502e-165	-3.25658	down	Cellular Component: mitochondrion (GO:0005739);; Biological Process: fatty acid biosynthetic process (GO:0006633);; Cellular Component: membrane (GO:0016020);; Molecular Function: transferase activity, transferring acyl groups other than amino-acyl groups (GO:0016747);;	K15397|0|bdi:100839378|K15397 3-ketoacyl-CoA synthase [EC:2.3.1.199] | (RefSeq) 3-ketoacyl-CoA synthase 6-like	Fatty acid elongation (ko00062)	3-ketoacyl-CoA synthase 5 GN=F2J7.9 OS=Arabidopsis thaliana (Mouse-ear cress) PE=1 SV=1
TraesCS7A01G261100	9.5706	8.9027	10.4273	0.555744	0.472864	0.181234	1.97101e-66	-4.30528	down	Molecular Function: protein binding (GO:0005515);; Cellular Component: integral component of plasma membrane (GO:0005887);; Biological Process: copper ion transport (GO:0006825);; Biological Process: carbohydrate transport (GO:0008643);; Cellular Component: plastid (GO:0009536);; Biological Process: defense response to bacterium (GO:0042742);; Molecular Function: sugar transmembrane transporter a…	K15382|1.1949e-137|zma:100282584|K15382 solute carrier family 50 (sugar transporter) | (RefSeq) pco137991, GRMZM2G368827; uncharacterized LOC100282584	--	Bidirectional sugar transporter SWEET11 OS=Oryza sativa subsp. japonica (Rice) PE=1 SV=1
TraesCS1B01G149600	7.37099	7.55023	7.05342	0.741714	0.492493	0.582955	3.32851e-76	-3.38389	down	Molecular Function: glycerol-3-phosphate O-acyltransferase activity (GO:0004366);; Biological Process: metabolic process (GO:0008152);;	--	--	Glycerol-3-phosphate 2-O-acyltransferase 6 GN=GPAT6 OS=Arabidopsis thaliana (Mouse-ear cress) PE=1 SV=1
TraesCS3A01G361100	0.121607	0.050162	0.08063	0.61179	0.872644	0.727724	1.75982e-12	3.15167	up	Molecular Function: copper ion binding (GO:0005507);; Biological Process: response to water deprivation (GO:0009414);; Biological Process: lignin catabolic process (GO:0046274);; Cellular Component: apoplast (GO:0048046);; Molecular Function: hydroquinone:oxygen oxidoreductase activity (GO:0052716);; Biological Process: oxidation-reduction process (GO:0055114);;	K05909|0|bdi:100845373|K05909 laccase [EC:1.10.3.2] | (RefSeq) putative laccase-5	--	Putative laccase-5 (Precursor) OS=Oryza sativa subsp. japonica (Rice) PE=3 SV=1
TraesCS7B01G434200	0.522118	0.208512	0.296506	4.47595	4.62803	5.18188	3.84034e-65	3.89771	up	Molecular Function: monooxygenase activity (GO:0004497);; Molecular Function: iron ion binding (GO:0005506);; Molecular Function: electron carrier activity (GO:0009055);; Molecular Function: oxidoreductase activity, acting on paired donors, with incorporation or reduction of molecular oxygen (GO:0016705);; Molecular Function: heme binding (GO:0020037);; Biological Process: oxidation-reduction pro…	--	--	3,9-dihydroxypterocarpan 6A-monooxygenase GN=CYP93A1 OS=Glycine max (Soybean) PE=1 SV=1
TraesCS1A01G152600	11.3463	12.6302	11.7201	0	0	0	1.37195e-30	-8.67547	down	Molecular Function: nucleotide binding (GO:0000166);; Molecular Function: RNA binding (GO:0003723);; Cellular Component: microtubule cytoskeleton (GO:0015630);; Cellular Component: cytoplasmic vesicle (GO:0016023);; Molecular Function: ribonuclease T2 activity (GO:0033897);; Cellular Component: protein complex (GO:0043234);; Cellular Component: cytoskeletal part (GO:0044430);;	K01166|6.75814e-103|zma:100126898|K01166 ribonuclease T2 [EC:3.1.27.1] | (RefSeq) kin1, GRMZM2G158394; knotted1 induced 1	--	Ribonuclease 1 (Precursor) GN=RNS1 OS=Arabidopsis thaliana (Mouse-ear cress) PE=1 SV=1
TraesCS1B01G215700	0.383511	0.456534	0.451769	3.93842	3.70297	3.55298	8.65156e-85	3.25585	up	--	--	--	--
Triticum_aestivum_newGene_42627	5.97424	4.57694	3.68041	0.087753	0.068781	0.049243	3.86082e-76	-5.74116	down	--	--	--	--
TraesCS4A01G486100	16.1374	16.3844	16.7231	1.32097	1.4987	1.358	2.28565e-186	-3.37342	down	Molecular Function: copper ion binding (GO:0005507);; Cellular Component: cytoplasmic vesicle (GO:0016023);; Molecular Function: oxidoreductase activity (GO:0016491);; Biological Process: oxidation-reduction process (GO:0055114);;	--	--	Monocopper oxidase-like protein SKU5 (Precursor) GN=SKU5 OS=Arabidopsis thaliana (Mouse-ear cress) PE=1 SV=1
TraesCS4A01G390100	0.488884	0.484288	0.546506	8.37959	7.71066	10.1181	1.99687e-50	4.17596	up	--	--	--	--
TraesCS4B01G086100	1.04485	0.90824	1.22514	9.71963	9.65817	11.226	5.75846e-87	3.40097	up	Molecular Function: zinc ion binding (GO:0008270);; Molecular Function: oxidoreductase activity (GO:0016491);; Biological Process: oxidation-reduction process (GO:0055114);;	--	--	2-alkenal reductase (NADP(+)-dependent) GN=DBR OS=Nicotiana tabacum (Common tobacco) PE=1 SV=1
TraesCS5A01G280700	0	0.019763	0	2.7598	1.50609	2.468	7.00615e-22	6.60429	up	Molecular Function: nucleotide binding (GO:0000166);; Cellular Component: vacuole (GO:0005773);; Cellular Component: plasma membrane (GO:0005886);; Molecular Function: zinc ion binding (GO:0008270);; Cellular Component: chloroplast thylakoid membrane (GO:0009535);; Cellular Component: chloroplast envelope (GO:0009941);; Molecular Function: oxidoreductase activity (GO:0016491);; Biological Process…	--	--	Putative quinone-oxidoreductase homolog, chloroplastic GN=At4g13010 OS=Arabidopsis thaliana (Mouse-ear cress) PE=2 SV=1
TraesCS2D01G377100	0.322589	0.58069	1.11166	7.61684	7.13493	6.90034	3.96741e-11	3.3247	up	--	--	--	--
TraesCS4B01G174800	0.067847	0.132539	0.122918	2.12537	1.73996	2.06459	6.20825e-24	4.09619	up	Molecular Function: zinc ion binding (GO:0008270);;	K11982|1.03538e-86|bdi:100838213|K11982 E3 ubiquitin-protein ligase RNF115/126 [EC:2.3.2.27] | (RefSeq) E3 ubiquitin-protein ligase RING1-like	--	E3 ubiquitin-protein ligase RING1-like GN=At3g19950 OS=Arabidopsis thaliana (Mouse-ear cress) PE=1 SV=1
TraesCS4B01G382800	6.39078	6.04025	5.69355	0.072684	0.277956	0.362452	7.50319e-29	-4.31498	down	Cellular Component: cytoplasmic vesicle (GO:0016023);;	--	--	Dirigent protein 1 (Precursor) GN=DIR1 OS=Arabidopsis thaliana (Mouse-ear cress) PE=2 SV=1
TraesCS1D01G369400	0.307233	0	0.064481	6.40362	5.09075	5.72601	1.06012e-07	4.51699	up	--	--	--	ABA-inducible protein PHV A1 GN=HVA1 OS=Hordeum vulgare (Barley) PE=2 SV=1
TraesCS3D01G272400	26.8017	30.6264	29.3749	1.90153	1.71197	3.02454	2.66132e-41	-3.47771	down	Biological Process: lipid metabolic process (GO:0006629);; Cellular Component: cytoplasmic vesicle (GO:0016023);; Molecular Function: hydrolase activity, acting on ester bonds (GO:0016788);;	--	--	GDSL esterase/lipase At5g45670 (Precursor) GN=At5g45670 OS=Arabidopsis thaliana (Mouse-ear cress) PE=2 SV=1
TraesCS3D01G411600	14.2257	11.777	12.9251	0.895464	0.882011	0.891827	2.5384e-89	-3.65944	down	Cellular Component: plastid (GO:0009536);;	--	--	--
TraesCS4A01G473600	0.121427	0.05113	0.190611	1.84322	1.60124	1.51332	3.0191e-22	3.7663	up	Cellular Component: chloroplast envelope (GO:0009941);; Cellular Component: membrane (GO:0016020);;	--	--	--
TraesCS7D01G426900	0.855358	0.723584	0.616699	9.56777	9.14803	12.2204	3.70408e-72	3.93021	up	--	--	--	--
TraesCS3A01G104100	0.130681	0.03824	0.079395	1.61879	2.38103	2.50998	7.24267e-22	4.56629	up	--	--	--	--
TraesCSU01G238700	0.190902	0.26325	0.134618	1.5881	1.99945	1.70334	6.18923e-21	3.22289	up	Molecular Function: protein serine/threonine kinase activity (GO:0004674);; Molecular Function: ATP binding (GO:0005524);; Cellular Component: plasma membrane (GO:0005886);; Biological Process: protein phosphorylation (GO:0006468);; Cellular Component: cytoplasmic vesicle (GO:0016023);; Molecular Function: polysaccharide binding (GO:0030247);;	--	--	Probable serine/threonine-protein kinase At1g18390 (Precursor) GN=At1g18390 OS=Arabidopsis thaliana (Mouse-ear cress) PE=2 SV=2
TraesCS5D01G467100	0.886825	1.14393	1.00808	8.20542	8.40395	8.04083	2.35958e-51	3.13089	up	--	--	--	--
TraesCS3D01G091900	0	0	0	8.81009	12.37	11.3798	3.01598e-28	8.44099	up	Cellular Component: mitochondrion (GO:0005739);; Cellular Component: plasma membrane (GO:0005886);; Biological Process: response to cold (GO:0009409);;	--	--	Universal stress protein A-like protein GN=At3g01520 OS=Arabidopsis thaliana (Mouse-ear cress) PE=1 SV=2
Triticum_aestivum_newGene_54953	1.42135	1.13594	1.19302	38.6032	40.966	46.1805	4.83069e-305	5.20772	up	--	--	--	Remorin OS=Solanum tuberosum OX=4113 PE=1 SV=1
Triticum_aestivum_newGene_28783	0.598899	0.573108	0.816116	0	0.01814	0	1.55263e-14	-5.23516	down	Molecular Function: nucleic acid binding (GO:0003676);; Cellular Component: membrane (GO:0016020);;	--	--	--
TraesCS4A01G263600	0.10695	0.2582	0	2.90949	2.57432	2.80442	2.41378e-20	4.32783	up	Biological Process: proteolysis (GO:0006508);; Molecular Function: peptidase activity (GO:0008233);; Cellular Component: cytoplasmic vesicle (GO:0016023);;	--	--	Cortical cell-delineating protein (Precursor) OS=Zea mays (Maize) PE=2 SV=1
TraesCS2D01G061200	12.4934	9.86209	26.1476	280.745	224.495	318.59	1.86138e-18	4.05214	up	--	--	--	--
TraesCS2A01G294600	1.10041	1.86012	1.60721	18.7524	14.6159	18.1927	8.78045e-66	3.60539	up	--	--	--	--
TraesCS4A01G025300	22.4659	23.1567	20.9134	1.36187	1.82931	1.58652	6.0336e-198	-3.61325	down	Cellular Component: mitochondrion (GO:0005739);; Biological Process: fatty acid biosynthetic process (GO:0006633);; Cellular Component: membrane (GO:0016020);; Molecular Function: transferase activity, transferring acyl groups other than amino-acyl groups (GO:0016747);;	K15397|0|bdi:100835770|K15397 3-ketoacyl-CoA synthase [EC:2.3.1.199] | (RefSeq) 3-ketoacyl-CoA synthase 11-like	Fatty acid elongation (ko00062)	3-ketoacyl-CoA synthase 11 GN=KCS11 OS=Arabidopsis thaliana (Mouse-ear cress) PE=2 SV=1
TraesCSU01G246000	3.36049	3.67479	4.41568	0.04865	0.076487	0.126681	4.63117e-29	-4.86502	down	Molecular Function: transferase activity (GO:0016740);;	--	--	O-methyltransferase ZRP4 GN=ZRP4 OS=Zea mays (Maize) PE=2 SV=1
TraesCS3A01G400900	0	0.059029	0	1.83681	2.15022	1.98693	1.29045e-19	5.92908	up	Cellular Component: cytoplasmic vesicle (GO:0016023);; Molecular Function: transferase activity, transferring phosphorus-containing groups (GO:0016772);;	--	--	Probably inactive leucine-rich repeat receptor-like protein kinase At5g48380 (Precursor) GN=At5g48380 OS=Arabidopsis thaliana (Mouse-ear cress) PE=1 SV=1
TraesCS2D01G031000	0.049101	0.042463	0.119163	6.6594	6.89884	8.1445	4.89577e-81	6.61397	up	Cellular Component: mitochondrion (GO:0005739);; Biological Process: metabolic process (GO:0008152);; Molecular Function: trans-zeatin O-beta-D-glucosyltransferase activity (GO:0050403);; Molecular Function: cis-zeatin O-beta-D-glucosyltransferase activity (GO:0050502);;	--	--	7-deoxyloganetin glucosyltransferase GN=UGT85A24 OS=Gardenia jasminoides (Cape jasmine) PE=1 SV=1
TraesCS3B01G266200	0	0.019915	0	2.74243	3.03171	1.87122	1.54527e-27	6.78068	up	Molecular Function: protein serine/threonine phosphatase activity (GO:0004722);; Biological Process: protein dephosphorylation (GO:0006470);; Molecular Function: metal ion binding (GO:0046872);;	K14497|2.66202e-165|bdi:100838998|K14497 protein phosphatase 2C [EC:3.1.3.16] | (RefSeq) probable protein phosphatase 2C 8	Plant hormone signal transduction (ko04075)	Probable protein phosphatase 2C 8 GN=OSJNBa0049H05.30 OS=Oryza sativa subsp. japonica (Rice) PE=2 SV=1
Triticum_aestivum_newGene_31178	0.958975	1.05703	0.993211	0.041895	0.050745	0.041024	3.71134e-17	-3.90332	down	--	--	--	--
TraesCS1B01G285900	0.086913	0.155401	0.071655	2.71154	3.30297	2.12899	1.09575e-35	4.64609	up	Molecular Function: nucleic acid binding (GO:0003676);; Molecular Function: metal ion binding (GO:0046872);;	--	--	Zinc finger protein WIP4 OS=Arabidopsis thaliana (Mouse-ear cress) PE=2 SV=1
TraesCS6A01G024300	0.207443	0.206473	0.16498	2.7238	2.92143	2.69401	8.00576e-50	3.92411	up	Molecular Function: protein serine/threonine kinase activity (GO:0004674);; Molecular Function: ATP binding (GO:0005524);; Biological Process: protein phosphorylation (GO:0006468);; Biological Process: glucuronoxylan metabolic process (GO:0010413);; Biological Process: xylan biosynthetic process (GO:0045492);;	--	--	Serine/threonine-protein kinase At5g01020 GN=At5g01020 OS=Arabidopsis thaliana (Mouse-ear cress) PE=1 SV=1
TraesCS2D01G107600	0.257734	0.287424	0.379498	8.91069	9.69425	8.90468	1.33722e-90	4.95151	up	Molecular Function: peroxidase activity (GO:0004601);; Biological Process: response to oxidative stress (GO:0006979);; Cellular Component: cytoplasmic vesicle (GO:0016023);; Molecular Function: heme binding (GO:0020037);; Molecular Function: metal ion binding (GO:0046872);; Biological Process: oxidation-reduction process (GO:0055114);;	K00430|2.33093e-166|bdi:100834556|K00430 peroxidase [EC:1.11.1.7] | (RefSeq) peroxidase 2-like	Phenylpropanoid biosynthesis (ko00940)	Peroxidase 2 (Precursor) OS=Oryza sativa subsp. japonica (Rice) PE=2 SV=1
TraesCS3B01G149400	3.28373	2.72818	3.18371	23.3528	25.6889	25.9489	2.95883e-185	3.18223	up	Biological Process: carbohydrate transport (GO:0008643);; Molecular Function: phosphoenolpyruvate:phosphate antiporter activity (GO:0015121);; Biological Process: phosphoenolpyruvate transport (GO:0015714);; Cellular Component: integral component of membrane (GO:0016021);; Cellular Component: chloroplast membrane (GO:0031969);; Biological Process: triose phosphate transmembrane transport (GO:0035…	K15283|2.20128e-173|bdi:100824388|K15283 solute carrier family 35, member E1 | (RefSeq) phosphoenolpyruvate/phosphate translocator 3, chloroplastic-like	--	Phosphoenolpyruvate/phosphate translocator 3, chloroplastic (Precursor) GN=P0583G08.29 OS=Oryza sativa subsp. japonica (Rice) PE=2 SV=1
TraesCS1B01G072500	1.5352	1.6131	1.16852	0.05813	0.084087	0.074318	9.69609e-16	-3.74579	down	Cellular Component: endoplasmic reticulum (GO:0005783);; Biological Process: carbohydrate metabolic process (GO:0005975);; Biological Process: cell communication (GO:0007154);; Cellular Component: plant-type cell wall (GO:0009505);; Cellular Component: plasmodesma (GO:0009506);; Cellular Component: cytoplasmic vesicle (GO:0016023);; Molecular Function: glucan endo-1,3-beta-D-glucosidase activity …	--	--	Glucan endo-1,3-beta-glucosidase 11 (Precursor) GN=At1g32860 OS=Arabidopsis thaliana (Mouse-ear cress) PE=1 SV=1
TraesCS3A01G053100	1.41023	2.12601	2.73753	16.9297	18.2118	15.7995	2.54948e-59	3.14747	up	Biological Process: lipid transport (GO:0006869);; Biological Process: response to stress (GO:0006950);; Molecular Function: lipid binding (GO:0008289);;	--	--	Non-specific lipid-transfer protein 4.1 (Precursor) GN=LTP4.1 OS=Hordeum vulgare (Barley) PE=1 SV=1
TraesCS3B01G482200	0	0	0	0.790448	1.13266	0.755952	3.53865e-14	6.49681	up	Molecular Function: protein serine/threonine kinase activity (GO:0004674);; Molecular Function: ATP binding (GO:0005524);; Cellular Component: mitochondrion (GO:0005739);; Biological Process: protein phosphorylation (GO:0006468);; Biological Process: signal transduction (GO:0007165);;	--	--	CBL-interacting protein kinase 4 GN=CIPK4 OS=Oryza sativa subsp. japonica (Rice) PE=2 SV=2
Triticum_aestivum_newGene_2960	0.082334	0.324206	0.205142	2.87092	2.93609	3.88755	6.18248e-22	3.96888	up	--	--	--	--
TraesCS2D01G268600	0	0.137449	0.288949	5.69941	6.68991	5.86151	1.67231e-23	5.07709	up	--	--	--	Flowering-promoting factor 1-like protein 4 OS=Oryza sativa subsp. japonica (Rice) PE=3 SV=1
TraesCS3B01G285100	0.278491	0.221006	0.153481	4.25374	2.95727	4.27778	6.94929e-24	4.00423	up	--	--	--	Late embryogenesis abundant protein, group 3 GN=LEA3 OS=Oryza sativa subsp. indica (Rice) PE=1 SV=1
TraesCS3D01G138100	0.111979	0.17573	0.197343	4.33381	3.55907	4.36689	8.79365e-43	4.62248	up	Cellular Component: mitochondrion (GO:0005739);; Cellular Component: membrane (GO:0016020);;	--	--	--
TraesCSU01G144500	66.5274	68.0037	67.3075	0.410194	0.051919	0.613647	4.63117e-29	-6.693	down	--	--	--	--
TraesCS7B01G305700	12.8983	13.2831	14.3195	0.489893	0.226192	0.164553	5.97255e-59	-5.12827	down	Biological Process: lipid transport (GO:0006869);; Molecular Function: lipid binding (GO:0008289);; Cellular Component: cytoplasmic vesicle (GO:0016023);; Cellular Component: anchored component of membrane (GO:0031225);;	--	--	Lipid transfer-like protein VAS (Precursor) GN=VAS OS=Arabidopsis thaliana (Mouse-ear cress) PE=2 SV=1
TraesCS5A01G421800	0.185928	0.221067	0.231592	105.232	107.515	108.257	0	9.00716	up	Biological Process: cellular process (GO:0009987);; Cellular Component: cytoplasmic vesicle (GO:0016023);; Biological Process: response to stimulus (GO:0050896);;	--	--	--
TraesCS3A01G360500	3.45328	4.22408	3.22221	34.8727	34.9796	36.4222	3.76949e-164	3.43996	up	Biological Process: very long-chain fatty acid metabolic process (GO:0000038);; Molecular Function: methylated-DNA-[protein]-cysteine S-methyltransferase activity (GO:0003908);; Biological Process: DNA repair (GO:0006281);; Biological Process: phosphatidylglycerol biosynthetic process (GO:0006655);; Cellular Component: chloroplast thylakoid membrane (GO:0009535);; Cellular Component: photosystem …	K08903|1.31187e-82|dosa:Os01t0938100-01|K08903 photosystem II 13kDa protein | (RAP-DB) Os01g0938100; Photosystem II protein Psb28, class 1 domain containing protein.	Photosynthesis (ko00195)	Photosystem II reaction center PSB28 protein, chloroplastic (Precursor) GN=P0504E02.24 OS=Oryza sativa subsp. japonica (Rice) PE=2 SV=2
TraesCS6D01G054400	0	0.228499	0	34.3406	33.9183	31.2145	0.000580857	3.79117	up	Molecular Function: peroxidase activity (GO:0004601);; Biological Process: response to oxidative stress (GO:0006979);; Cellular Component: cytoplasmic vesicle (GO:0016023);; Molecular Function: heme binding (GO:0020037);; Molecular Function: metal ion binding (GO:0046872);; Biological Process: oxidation-reduction process (GO:0055114);;	K00430|2.2458e-180|bdi:100843065|K00430 peroxidase [EC:1.11.1.7] | (RefSeq) peroxidase 70-like	Phenylpropanoid biosynthesis (ko00940)	Peroxidase 70 (Precursor) GN=PER70 OS=Zea mays (Maize) PE=1 SV=1
Triticum_aestivum_newGene_53726	0.031268	0.020452	0	0.409602	0.552224	0.480512	6.75319e-19	4.50605	up	--	--	--	--
Triticum_aestivum_newGene_26766	0.054321	0.084893	0.074258	0.566597	0.64717	0.576983	2.77702e-10	3.06333	up	--	--	--	--
TraesCS2D01G315500	0.591714	0.654169	0.338099	9.83068	9.01392	10.2577	2.47885e-79	4.28335	up	--	--	--	--
TraesCS1D01G400000	1.0679	1.31928	0.947701	13.8798	11.8919	12.4873	2.58954e-114	3.66322	up	Molecular Function: calmodulin binding (GO:0005516);; Cellular Component: mitochondrion (GO:0005739);; Cellular Component: plasma membrane (GO:0005886);; Cellular Component: plastid (GO:0009536);; Biological Process: response to abscisic acid (GO:0009737);;	K06911|2.50424e-164|bdi:100825215|K06911 uncharacterized protein | (RefSeq) pirin-like protein	--	Pirin-like protein OS=Solanum lycopersicum (Tomato) PE=2 SV=1
TraesCS4B01G388800	1.1053	1.06526	1.63913	0	0	0.026966	1.46347e-16	-5.8556	down	Cellular Component: plasma membrane (GO:0005886);; Biological Process: drug transmembrane transport (GO:0006855);; Molecular Function: drug transmembrane transporter activity (GO:0015238);; Molecular Function: antiporter activity (GO:0015297);; Biological Process: response to karrikin (GO:0080167);;	K03327|0|zma:100193657|K03327 multidrug resistance protein, MATE family | (RefSeq) si614017g03, GRMZM2G470075; uncharacterized LOC100193657	--	Protein TRANSPARENT TESTA 12 GN=F17J16_80 OS=Arabidopsis thaliana (Mouse-ear cress) PE=2 SV=1
TraesCS7D01G429900	4.62539	4.16987	4.33058	0.239089	0.371977	0.266344	1.79524e-32	-3.61139	down	Molecular Function: iron ion binding (GO:0005506);; Molecular Function: oxidoreductase activity, acting on paired donors, with incorporation or reduction of molecular oxygen, 2-oxoglutarate as one donor, and incorporation of one atom each of oxygen into both donors (GO:0016706);; Biological Process: oxidation-reduction process (GO:0055114);;	--	--	Probable 2-oxoglutarate-dependent dioxygenase At3g49630 GN=At3g50210 OS=Arabidopsis thaliana (Mouse-ear cress) PE=2 SV=1
TraesCS4B01G310900	876.518	878.021	896.712	53.5048	54.5296	56.6098	0	-3.83759	down	Cellular Component: protein storage vacuole (GO:0000326);; Cellular Component: endoplasmic reticulum (GO:0005783);; Cellular Component: plasma membrane (GO:0005886);; Biological Process: water transport (GO:0006833);; Cellular Component: plant-type vacuole membrane (GO:0009705);; Cellular Component: chloroplast envelope (GO:0009941);; Molecular Function: urea transmembrane transporter activity (G…	K09873|5.71292e-136|sbi:SORBI_01g047140|K09873 aquaporin TIP | (RefSeq) SORBIDRAFT_01g047140, Sb01g047140; hypothetical protein	--	Aquaporin TIP1-1 GN=TIP1-1 OS=Zea mays (Maize) PE=2 SV=1
TraesCS5D01G322900	0.587968	0.438414	0.427884	4.4195	3.55686	3.90641	1.31081e-60	3.16315	up	Molecular Function: monooxygenase activity (GO:0004497);; Molecular Function: iron ion binding (GO:0005506);; Molecular Function: electron carrier activity (GO:0009055);; Biological Process: fruit development (GO:0010154);; Molecular Function: oxidoreductase activity, acting on paired donors, with incorporation or reduction of molecular oxygen (GO:0016705);; Molecular Function: heme binding (GO:0…	--	--	Cytochrome P450 78A6 GN=T3A4.4 OS=Arabidopsis thaliana (Mouse-ear cress) PE=2 SV=1
TraesCS1A01G421200	3.59577	4.33884	3.88368	0.517761	0.330485	0.413963	6.13913e-36	-3.01187	down	Molecular Function: serine-type carboxypeptidase activity (GO:0004185);; Biological Process: proteolysis (GO:0006508);; Cellular Component: cytoplasmic vesicle (GO:0016023);;	K09645|2.14446e-152|obr:102715857|K09645 vitellogenic carboxypeptidase-like protein [EC:3.4.16.-] | (RefSeq) serine carboxypeptidase-like 50	--	Serine carboxypeptidase-like 50 (Precursor) GN=SCPL50 OS=Arabidopsis thaliana (Mouse-ear cress) PE=2 SV=1
TraesCS3A01G060600	0.078269	0.005704	0.046685	0.550334	0.615608	0.691525	6.07623e-15	3.76556	up	Cellular Component: plastid (GO:0009536);; Biological Process: cellular metabolic process (GO:0044237);; Molecular Function: metal ion binding (GO:0046872);;	--	--	--
TraesCS2D01G425200	0.396727	0.257245	0.406329	1989.36	2152.82	2215.83	0	12.5593	up	--	--	--	Cold-regulated protein 1 (Fragment) OS=Hordeum vulgare (Barley) PE=2 SV=2
TraesCSU01G078900	1.50796	1.31449	1.18064	0.096816	0.03056	0.122268	4.18619e-15	-3.59128	down	--	K13065|5.27271e-156|bdi:100835513|K13065 shikimate O-hydroxycinnamoyltransferase [EC:2.3.1.133] | (RefSeq) shikimate O-hydroxycinnamoyltransferase-like	Phenylpropanoid biosynthesis (ko00940);; Flavonoid biosynthesis (ko00941);; Stilbenoid, diarylheptanoid and gingerol biosynthesis (ko00945)	Shikimate O-hydroxycinnamoyltransferase GN=HST OS=Nicotiana tabacum (Common tobacco) PE=1 SV=1
TraesCS7A01G048100	5.51571	5.79758	5.81198	0.736647	0.478506	0.140743	6.45277e-09	-3.23588	down	Molecular Function: binding (GO:0005488);; Molecular Function: oxidoreductase activity (GO:0016491);;	--	--	Cytochrome P450 89A2 GN=F13O11.20 OS=Arabidopsis thaliana (Mouse-ear cress) PE=2 SV=2
TraesCS2B01G340600	2.1645	2.04813	2.17591	0.122531	0.062036	0.258666	3.78649e-12	-3.42712	down	--	K20729|1.97353e-31|sita:101761044|K20729 protein EPIDERMAL PATTERNING FACTOR 1/2 | (RefSeq) uncharacterized LOC101761044	--	MEPF2 {ECO:0000303|PubMed:22241782} (Precursor) GN=F23M19 OS=Arabidopsis thaliana (Mouse-ear cress) PE=1 SV=1
Triticum_aestivum_newGene_31277	5.51748	5.4292	5.49097	0.179724	0.275663	0.227872	1.70825e-90	-4.36743	down	Molecular Function: sugar:proton symporter activity (GO:0005351);; Molecular Function: glucose transmembrane transporter activity (GO:0005355);; Cellular Component: integral component of plasma membrane (GO:0005887);; Biological Process: proton transport (GO:0015992);; Biological Process: glucose import (GO:0046323);; Biological Process: glucose transmembrane transport (GO:1904659);;	--	--	Sugar transport protein MST6 OS=Oryza sativa subsp. japonica OX=39947 GN=MST6 PE=1 SV=1
TraesCS1A01G221400	0.125253	0.20469	0.079037	1.28001	1.16611	1.32083	7.4049e-16	3.16878	up	Molecular Function: metalloendopeptidase activity (GO:0004222);; Biological Process: proteolysis (GO:0006508);; Molecular Function: zinc ion binding (GO:0008270);; Cellular Component: cytoplasmic vesicle (GO:0016023);; Cellular Component: extracellular matrix (GO:0031012);;	--	--	Metalloendoproteinase 1 (Precursor) OS=Glycine max (Soybean) PE=1 SV=2
Triticum_aestivum_newGene_14405	3.14341	4.18934	4.24987	0.085746	0.043123	0	8.17709e-28	-5.8493	down	--	--	--	--
TraesCS7D01G156900	1.22018	1.01073	1.0733	0	0	0	7.87439e-15	-6.58129	down	Molecular Function: catalytic activity (GO:0003824);; Biological Process: polyamine biosynthetic process (GO:0006596);;	K01581|0|bdi:100842801|K01581 ornithine decarboxylase [EC:4.1.1.17] | (RefSeq) ornithine decarboxylase-like	Arginine and proline metabolism (ko00330);; Glutathione metabolism (ko00480)	Ornithine decarboxylase GN=ODC OS=Solanum lycopersicum (Tomato) PE=2 SV=2
Triticum_aestivum_newGene_2480	0.201531	0	0.246921	1.95858	1.41565	1.95767	3.65739e-11	3.36517	up	--	--	--	--
TraesCS3B01G555500	0.432303	0.59097	0.324151	3.76839	3.68495	3.73729	9.38702e-61	3.18331	up	Molecular Function: protein serine/threonine kinase activity (GO:0004674);; Molecular Function: ATP binding (GO:0005524);; Biological Process: protein phosphorylation (GO:0006468);;	--	--	Cysteine-rich receptor-like protein kinase 10 (Precursor) GN=F21P8.70 OS=Arabidopsis thaliana (Mouse-ear cress) PE=1 SV=3
TraesCS3B01G426700	1.74912	2.29997	0.944457	15.4511	16.7611	16.9874	2.48368e-55	3.42683	up	Cellular Component: mitochondrion (GO:0005739);;	--	--	OTU domain-containing protein At3g57810 GN=At3g57810 OS=Arabidopsis thaliana (Mouse-ear cress) PE=2 SV=1
Triticum_aestivum_newGene_4656	0	0.044616	0.064056	1.39993	1.88232	2.15337	4.18375e-17	5.15339	up	--	--	--	--
TraesCS5D01G302600	0.057128	0.155522	0.135238	105.856	111.043	108.535	0	9.80749	up	Biological Process: carbohydrate metabolic process (GO:0005975);; Molecular Function: beta-glucosidase activity (GO:0008422);; Cellular Component: cytoplasmic vesicle (GO:0016023);;	K01188|0|bdi:100824027|K01188 beta-glucosidase [EC:3.2.1.21] | (RefSeq) beta-glucosidase 31	Cyanoamino acid metabolism (ko00460);; Starch and sucrose metabolism (ko00500);; Phenylpropanoid biosynthesis (ko00940)	Beta-glucosidase 31 (Precursor) GN=OsJ_29984 OS=Oryza sativa subsp. japonica (Rice) PE=2 SV=1
TraesCS4A01G409400	1.59187	1.7252	1.52037	0	0	0.013027	3.61048e-28	-7.18286	down	Molecular Function: protein serine/threonine kinase activity (GO:0004674);; Molecular Function: ATP binding (GO:0005524);; Biological Process: protein phosphorylation (GO:0006468);; Cellular Component: integral component of membrane (GO:0016021);; Cellular Component: cytoplasmic vesicle (GO:0016023);; Molecular Function: oxidoreductase activity (GO:0016491);;	--	--	Leucine-rich repeat receptor-like protein kinase PXL2 (Precursor) GN=PXL2 OS=Arabidopsis thaliana (Mouse-ear cress) PE=2 SV=1
TraesCS7B01G015700	6.76555	6.22915	7.58998	0	0	0	1.90768e-23	-7.85063	down	Cellular Component: plastid (GO:0009536);;	--	--	--
TraesCS2A01G075500	13.3721	12.7506	14.782	0	0.030693	0.060463	2.06094e-63	-8.09145	down	Biological Process: fatty acid biosynthetic process (GO:0006633);; Cellular Component: chloroplast (GO:0009507);; Cellular Component: membrane (GO:0016020);; Molecular Function: acyl-[acyl-carrier-protein] desaturase activity (GO:0045300);; Molecular Function: transition metal ion binding (GO:0046914);; Biological Process: oxidation-reduction process (GO:0055114);;	K03921|0|sbi:SORBI_07g005670|K03921 acyl-[acyl-carrier-protein] desaturase [EC:1.14.19.2 1.14.19.11 1.14.19.26] | (RefSeq) SORBIDRAFT_07g005670, Sb07g005670; hypothetical protein	Fatty acid biosynthesis (ko00061);; Biosynthesis of unsaturated fatty acids (ko01040);; Fatty acid metabolism (ko01212)	Acyl-[acyl-carrier-protein] desaturase 7, chloroplastic (Precursor) OS=Oryza sativa subsp. japonica (Rice) PE=2 SV=1
Triticum_aestivum_newGene_697	0	0	0	1.46017	1.46091	1.94384	3.14437e-15	6.67951	up	--	--	--	--
TraesCS1A01G314500	32.2484	35.1197	35.5497	1195.87	1200.72	1283.86	0	5.3237	up	Cellular Component: integral component of membrane (GO:0016021);; Cellular Component: chloroplast membrane (GO:0031969);;	--	--	High molecular mass early light-inducible protein HV58, chloroplastic (Precursor) OS=Hordeum vulgare (Barley) PE=2 SV=1
TraesCS4B01G065500	10.9218	11.4201	12.4455	0.533556	0.664538	0.704716	7.84679e-70	-3.78503	down	Molecular Function: zinc ion binding (GO:0008270);;	K10144|1.11109e-162|bdi:100836585|K10144 RING finger and CHY zinc finger domain-containing protein 1 [EC:2.3.2.27] | (RefSeq) E3 ubiquitin-protein ligase MIEL1	Ubiquitin mediated proteolysis (ko04120)	--
TraesCS4B01G051100	0.514006	0.187751	0.794473	5.5012	5.6028	5.30859	6.24652e-19	3.45881	up	Biological Process: proteolysis (GO:0006508);; Molecular Function: peptidase activity (GO:0008233);; Cellular Component: cytoplasmic vesicle (GO:0016023);;	--	--	Cortical cell-delineating protein (Precursor) OS=Zea mays (Maize) PE=2 SV=1
TraesCS6A01G258600	1.07241	1.63419	1.62231	13.2355	11.8577	11.6182	2.44296e-95	3.05538	up	Molecular Function: DNA binding (GO:0003677);; Molecular Function: chromatin binding (GO:0003682);; Biological Process: response to salt stress (GO:0009651);; Biological Process: response to ethylene (GO:0009723);; Biological Process: response to auxin (GO:0009733);; Biological Process: response to abscisic acid (GO:0009737);; Biological Process: response to gibberellin (GO:0009739);; Biological …	--	--	Protein REVEILLE 6 GN=RVE6 OS=Arabidopsis thaliana (Mouse-ear cress) PE=2 SV=1
TraesCS4D01G115200	0	0.209298	0.101867	1.09312	1.28373	1.7277	8.8654e-13	3.64119	up	Molecular Function: transcription factor activity, sequence-specific DNA binding (GO:0003700);; Cellular Component: nucleus (GO:0005634);; Biological Process: regulation of transcription, DNA-templated (GO:0006355);; Cellular Component: plastid (GO:0009536);; Molecular Function: sequence-specific DNA binding (GO:0043565);; Molecular Function: protein dimerization activity (GO:0046983);;	--	--	G-box-binding factor 3 GN=T3F17.8 OS=Arabidopsis thaliana (Mouse-ear cress) PE=1 SV=2
Triticum_aestivum_newGene_32019	0.074184	0.036194	0.487287	1.64636	2.06816	1.87303	5.30948e-23	4.06089	up	--	--	--	--
Triticum_aestivum_newGene_59071	0.899025	0.772262	1.05193	0	0	0	3.92855e-14	-6.4593	down	--	--	--	--
TraesCS6D01G041700	90.3132	94.7109	86.9524	8.40343	7.01086	7.55985	0	-3.39067	down	Molecular Function: serine-type carboxypeptidase activity (GO:0004185);; Cellular Component: extracellular region (GO:0005576);; Cellular Component: vacuole (GO:0005773);; Biological Process: proteolysis (GO:0006508);; Cellular Component: cytoplasmic vesicle (GO:0016023);;	K16298|0|bdi:100834205|K16298 serine carboxypeptidase-like clade IV [EC:3.4.16.-] | (RefSeq) serine carboxypeptidase 3	--	Serine carboxypeptidase 3 (Precursor) GN=CBP3 OS=Hordeum vulgare (Barley) PE=1 SV=2
TraesCS3D01G320500	0.300641	0.266738	0.492453	13.141	12.67	14.252	3.94589e-146	5.32638	up	Molecular Function: isomerase activity (GO:0016853);; Molecular Function: protein-disulfide reductase activity (GO:0047134);; Biological Process: oxidation-reduction process (GO:0055114);;	K17609|0|bdi:100832744|K17609 nucleoredoxin [EC:1.8.1.8] | (RefSeq) probable nucleoredoxin 2	--	Probable nucleoredoxin 2 OS=Oryza sativa subsp. japonica (Rice) PE=2 SV=1
TraesCS3D01G158600	0.757224	0.860316	0.726059	108.099	113.503	130.724	0	7.32784	up	Cellular Component: plasma membrane (GO:0005886);; Biological Process: response to desiccation (GO:0009269);; Biological Process: response to wounding (GO:0009611);; Biological Process: response to high light intensity (GO:0009644);; Biological Process: defense response to fungus (GO:0050832);;	--	--	Late embryogenesis abundant protein Lea14-A GN=LEA14-A OS=Gossypium hirsutum (Upland cotton) PE=2 SV=1
TraesCS2D01G107900	10.3235	10.7527	9.55471	0.296557	0.06662	0.217158	6.17048e-72	-5.3379	down	Molecular Function: peroxidase activity (GO:0004601);; Cellular Component: extracellular region (GO:0005576);; Molecular Function: heme binding (GO:0020037);; Biological Process: hydrogen peroxide catabolic process (GO:0042744);; Molecular Function: metal ion binding (GO:0046872);; Biological Process: oxidation-reduction process (GO:0055114);;	K00430|2.53553e-153|bdi:100834256|K00430 peroxidase [EC:1.11.1.7] | (RefSeq) peroxidase-like	Phenylpropanoid biosynthesis (ko00940)	Peroxidase (Precursor) OS=Triticum aestivum (Wheat) PE=2 SV=1
TraesCS5B01G423700	0.608527	0.743573	0.582106	157.387	153.39	180.308	0	8.11676	up	Biological Process: cellular process (GO:0009987);; Cellular Component: cytoplasmic vesicle (GO:0016023);; Biological Process: response to stimulus (GO:0050896);;	--	--	--
TraesCS1B01G281600	0.241513	0.515355	0.233423	3.59828	4.45545	4.75035	2.47151e-31	3.73603	up	Cellular Component: membrane (GO:0016020);; Cellular Component: cytoplasmic vesicle (GO:0016023);;	--	--	--
TraesCS7A01G482900	23.2997	24.8525	19.557	0	0	0	1.50058e-30	-8.6759	down	Biological Process: proteolysis (GO:0006508);; Molecular Function: peptidase activity (GO:0008233);; Cellular Component: cytoplasmic vesicle (GO:0016023);;	--	--	Cortical cell-delineating protein (Precursor) OS=Zea mays (Maize) PE=2 SV=1
TraesCS7D01G316700	0.037681	0.012268	0.04228	0.781758	0.666323	0.725126	5.17025e-24	4.42103	up	Molecular Function: glucosylceramidase activity (GO:0004348);; Cellular Component: plasma membrane (GO:0005886);; Biological Process: glucosylceramide catabolic process (GO:0006680);; Cellular Component: integral component of membrane (GO:0016021);;	K17108|0|bdi:100834417|K17108 non-lysosomal glucosylceramidase [EC:3.2.1.45] | (RefSeq) non-lysosomal glucosylceramidase-like	Other glycan degradation (ko00511);; Sphingolipid metabolism (ko00600)	--
TraesCS7B01G175200	1.69695	1.67055	1.5803	16.5516	17.4169	16.6108	1.33852e-211	3.50676	up	Molecular Function: monooxygenase activity (GO:0004497);; Molecular Function: iron ion binding (GO:0005506);; Molecular Function: electron carrier activity (GO:0009055);; Molecular Function: oxidoreductase activity, acting on paired donors, with incorporation or reduction of molecular oxygen (GO:0016705);; Molecular Function: heme binding (GO:0020037);; Biological Process: oxidation-reduction pro…	K00512|0|bdi:100846212|K00512 steroid 17alpha-monooxygenase / 17alpha-hydroxyprogesterone deacetylase [EC:1.14.14.19 1.14.14.32] | (RefSeq) cytochrome P450 89A2-like	--	Cytochrome P450 89A9 GN=CYP89A9 OS=Arabidopsis thaliana (Mouse-ear cress) PE=2 SV=1
TraesCS2D01G089000	3.93308	3.3412	3.63425	0.34353	0.328987	0.266932	2.21e-27	-3.26205	down	Molecular Function: oxidoreductase activity (GO:0016491);; Biological Process: oxidation-reduction process (GO:0055114);;	--	--	Sex determination protein tasselseed-2 GN=TS2 OS=Zea mays (Maize) PE=2 SV=1
TraesCS5B01G343600	2.4689	2.61753	2.01933	0.070782	0.071672	0.120007	1.76551e-13	-4.1386	down	Molecular Function: calmodulin binding (GO:0005516);; Cellular Component: mitochondrion (GO:0005739);; Biological Process: auxin-activated signaling pathway (GO:0009734);;	--	--	Auxin-induced protein 6B OS=Glycine max (Soybean) PE=2 SV=1
TraesCS7D01G176700	1.31616	1.3438	0.66822	8.23596	9.89759	7.95443	2.57346e-40	3.08684	up	Molecular Function: translation repressor activity, nucleic acid binding (GO:0000900);; Molecular Function: DNA binding (GO:0003677);; Molecular Function: transcription factor activity, sequence-specific DNA binding (GO:0003700);; Cellular Component: nucleus (GO:0005634);; Biological Process: regulation of transcription, DNA-templated (GO:0006355);; Biological Process: response to temperature sti…	--	--	MADS-box transcription factor 55 GN=OSJNBb0024N18.23 OS=Oryza sativa subsp. japonica (Rice) PE=2 SV=2
TraesCS2A01G338900	2.0316	1.6905	1.96452	0.070867	0.036431	0.201051	2.44798e-17	-3.76901	down	Molecular Function: ATPase activity (GO:0016887);;	K01551|0|bdi:100822194|K01551 arsenite-transporting ATPase [EC:3.6.3.16] | (RefSeq) ATPase ASNA1 homolog 2-like	--	--
TraesCS7D01G531300	0.888438	1.44629	0.948121	0	0	0	3.76775e-18	-7.13168	down	Molecular Function: phospholipase D activity (GO:0004630);; Biological Process: membrane lipid metabolic process (GO:0006643);;	K01115|0|obr:102714193|K01115 phospholipase D1/2 [EC:3.1.4.4] | (RefSeq) phospholipase D alpha 2	Glycerophospholipid metabolism (ko00564);; Ether lipid metabolism (ko00565);; Endocytosis (ko04144)	Phospholipase D alpha 2 GN=P0481H08.5 OS=Oryza sativa subsp. japonica (Rice) PE=2 SV=2
TraesCS2D01G292000	0.094719	0.046336	0.145837	1.51388	1.20386	1.37643	3.09215e-12	3.68531	up	Cellular Component: vacuole (GO:0005773);; Cellular Component: plasma membrane (GO:0005886);; Biological Process: protein targeting to vacuole (GO:0006623);; Molecular Function: phosphatidylethanolamine binding (GO:0008429);; Biological Process: response to sucrose (GO:0009744);; Biological Process: negative regulation of flower development (GO:0009910);; Biological Process: inflorescence develop…	--	--	Protein SELF-PRUNING GN=SP OS=Solanum lycopersicum (Tomato) PE=2 SV=1
TraesCS7B01G060700	10.0349	10.2567	9.59859	0	0	0	1.78262e-34	-9.07138	down	Molecular Function: catalytic activity (GO:0003824);; Biological Process: polyamine biosynthetic process (GO:0006596);;	K01581|0|bdi:100843717|K01581 ornithine decarboxylase [EC:4.1.1.17] | (RefSeq) ornithine decarboxylase-like	Arginine and proline metabolism (ko00330);; Glutathione metabolism (ko00480)	Ornithine decarboxylase GN=ODC OS=Solanum lycopersicum (Tomato) PE=2 SV=2
TraesCS1A01G315500	1.15788	0.819039	0.733501	8.81973	8.8448	9.10188	7.22796e-86	3.43836	up	Cellular Component: mitochondrion (GO:0005739);; Biological Process: protein methylation (GO:0006479);; Biological Process: ubiquinone biosynthetic process (GO:0006744);; Molecular Function: zinc ion binding (GO:0008270);; Molecular Function: protein methyltransferase activity (GO:0008276);;	K10695|7.43693e-179|bdi:100846593|K10695 E3 ubiquitin-protein ligase RNF1/2 [EC:2.3.2.27] | (RefSeq) putative E3 ubiquitin-protein ligase RING1a	--	--
TraesCS3D01G126300	0.226734	0.279516	0.267943	8.60612	9.0364	8.1241	1.82383e-129	5.16231	up	Biological Process: response to UV-B (GO:0010224);; Molecular Function: glucuronosyltransferase activity (GO:0015020);; Biological Process: brassinosteroid metabolic process (GO:0016131);; Molecular Function: trans-zeatin O-beta-D-glucosyltransferase activity (GO:0050403);; Molecular Function: cis-zeatin O-beta-D-glucosyltransferase activity (GO:0050502);; Biological Process: flavonol biosyntheti…	K13496|0|bdi:100830513|K13496 UDP-glucosyl transferase 73C [EC:2.4.1.-] | (RefSeq) UDP-glycosyltransferase 73C1-like	--	UDP-glycosyltransferase 73C3 GN=UGT73C3 OS=Arabidopsis thaliana (Mouse-ear cress) PE=2 SV=1
TraesCS7D01G339600	761.209	767.569	790.38	14.8094	16.6524	19.3338	0	-5.33089	down	Cellular Component: protein storage vacuole (GO:0000326);; Cellular Component: plasma membrane (GO:0005886);; Biological Process: water transport (GO:0006833);; Cellular Component: plant-type cell wall (GO:0009505);; Cellular Component: plant-type vacuole membrane (GO:0009705);; Cellular Component: chloroplast envelope (GO:0009941);; Molecular Function: methylammonium transmembrane transporter ac…	K09873|1.84832e-150|obr:102710309|K09873 aquaporin TIP | (RefSeq) probable aquaporin TIP2-2	--	Probable aquaporin TIP2-2 OS=Oryza sativa subsp. japonica (Rice) PE=2 SV=1
TraesCS2A01G323300	9.06662	9.14916	7.50116	71.7403	60.1797	84.6055	1.05498e-137	3.23116	up	Cellular Component: cytosol (GO:0005829);; Molecular Function: peptide-methionine (S)-S-oxide reductase activity (GO:0008113);; Cellular Component: chloroplast stroma (GO:0009570);; Cellular Component: membrane (GO:0016020);; Biological Process: cellular response to oxidative stress (GO:0034599);; Biological Process: oxidation-reduction process (GO:0055114);; Biological Process: response to karri…	K07304|1.06961e-104|bdi:100823222|K07304 peptide-methionine (S)-S-oxide reductase [EC:1.8.4.11] | (RefSeq) peptide methionine sulfoxide reductase A2-1	--	Peptide methionine sulfoxide reductase A2-1 OS=Oryza sativa subsp. japonica (Rice) PE=2 SV=2
TraesCS5B01G218600	7.69968	7.47511	7.71238	818.082	817.236	863.512	0	6.92391	up	Cellular Component: integral component of membrane (GO:0016021);; Cellular Component: chloroplast membrane (GO:0031969);;	--	--	Low molecular mass early light-inducible protein HV90, chloroplastic (Precursor) OS=Hordeum vulgare (Barley) PE=2 SV=1
TraesCS2D01G028600	100.04	109.059	91.3107	9.60344	10.2163	11.6192	7.51402e-246	-3.07896	down	Molecular Function: FMN binding (GO:0010181);; Molecular Function: 12-oxophytodienoate reductase activity (GO:0016629);; Biological Process: oxidation-reduction process (GO:0055114);;	K05894|0|bdi:100836109|K05894 12-oxophytodienoic acid reductase [EC:1.3.1.42] | (RefSeq) putative 12-oxophytodienoate reductase 4	alpha-Linolenic acid metabolism (ko00592)	Putative 12-oxophytodienoate reductase 5 OS=Oryza sativa subsp. japonica (Rice) PE=2 SV=1
TraesCS1A01G168500	6.07095	6.30647	5.73942	0.285522	0.208482	0.368029	1.86767e-49	-4.07178	down	Molecular Function: oxidoreductase activity (GO:0016491);; Biological Process: oxidation-reduction process (GO:0055114);;	K10251|3.95644e-155|obr:102718691|K10251 17beta-estradiol 17-dehydrogenase / very-long-chain 3-oxoacyl-CoA reductase [EC:1.1.1.62 1.1.1.330] | (RefSeq) very-long-chain 3-oxoacyl-CoA reductase-like protein At1g24470	Fatty acid elongation (ko00062);; Biosynthesis of unsaturated fatty acids (ko01040);; Fatty acid metabolism (ko01212)	Very-long-chain 3-oxoacyl-CoA reductase-like protein At1g24470 GN=KCR2 OS=Arabidopsis thaliana (Mouse-ear cress) PE=2 SV=1
TraesCS1D01G119000	0.035906	0.070773	0.071021	1.73667	1.9203	2.0388	3.20087e-32	4.95666	up	Biological Process: metabolic process (GO:0008152);; Molecular Function: transferase activity, transferring hexosyl groups (GO:0016758);;	--	--	UDP-glycosyltransferase 73C1 GN=F13K3.15 OS=Arabidopsis thaliana (Mouse-ear cress) PE=2 SV=1
TraesCS6D01G263700	0.606417	0.369144	0.365247	3.77589	3.0804	4.15147	4.5584e-44	3.15349	up	Molecular Function: aspartic-type endopeptidase activity (GO:0004190);; Biological Process: proteolysis (GO:0006508);; Cellular Component: plastid (GO:0009536);;	--	--	Protein ASPARTIC PROTEASE IN GUARD CELL 2 (Precursor) GN=ASPG2 OS=Arabidopsis thaliana (Mouse-ear cress) PE=2 SV=1
TraesCS2B01G472800	0.137806	0.147697	0.088522	1.87042	2.28267	2.10229	1.91653e-96	4.16746	up	Molecular Function: ATP binding (GO:0005524);; Biological Process: obsolete ATP catabolic process (GO:0006200);; Biological Process: response to nematode (GO:0009624);; Cellular Component: integral component of membrane (GO:0016021);; Molecular Function: ATPase activity, coupled to transmembrane movement of substances (GO:0042626);; Biological Process: transmembrane transport (GO:0055085);;	--	--	ABC transporter C family member 9 GN=T2O9.140 OS=Arabidopsis thaliana (Mouse-ear cress) PE=2 SV=2
TraesCS2B01G167300	1.69344	1.64208	1.61834	11.6057	12.168	13.636	2.95377e-89	3.0211	up	Molecular Function: binding (GO:0005488);; Cellular Component: intracellular organelle (GO:0043229);;	--	--	--
TraesCS7A01G010200	135.355	138.971	126.268	3.28278	2.76631	3.2487	0	-5.24975	down	Cellular Component: plant-type vacuole (GO:0000325);; Molecular Function: sucrose alpha-glucosidase activity (GO:0004575);; Biological Process: carbohydrate metabolic process (GO:0005975);; Cellular Component: plant-type cell wall (GO:0009505);; Molecular Function: sucrose 1F-fructosyltransferase activity (GO:0050306);; Molecular Function: fructan beta-fructosidase activity (GO:0051669);;	K01193|0|sita:101769910|K01193 beta-fructofuranosidase [EC:3.2.1.26] | (RefSeq) sucrose:sucrose 1-fructosyltransferase-like	Galactose metabolism (ko00052);; Starch and sucrose metabolism (ko00500)	Sucrose:sucrose 1-fructosyltransferase (Precursor) GN=1-SST OS=Festuca arundinacea (Tall fescue) PE=1 SV=1
TraesCS2B01G187500	0.778011	0.581383	0.709796	6.67504	6.6802	7.13035	1.70076e-55	3.42224	up	Molecular Function: transcription factor activity, sequence-specific DNA binding (GO:0003700);; Biological Process: regulation of transcription, DNA-templated (GO:0006355);; Molecular Function: sequence-specific DNA binding (GO:0043565);;	--	--	Probable WRKY transcription factor 41 GN=WRKY41 OS=Arabidopsis thaliana (Mouse-ear cress) PE=2 SV=2
TraesCS1D01G104500	0.030847	0.051982	0.030135	0.974371	1.57415	0.914599	2.26331e-16	4.6123	up	Cellular Component: membrane (GO:0016020);; Cellular Component: cytoplasmic vesicle (GO:0016023);;	--	--	WAT1-related protein At5g64700 GN=At5g64700 OS=Arabidopsis thaliana (Mouse-ear cress) PE=2 SV=1
TraesCS2B01G554900	0.232491	0.272689	0.125414	9.03786	8.02392	10.1325	1.01936e-108	5.47976	up	Molecular Function: transferase activity, transferring acyl groups other than amino-acyl groups (GO:0016747);;	--	--	Phenolic glucoside malonyltransferase 2 GN=PMAT2 OS=Arabidopsis thaliana (Mouse-ear cress) PE=1 SV=1
TraesCS2B01G123400	1.63102	1.95901	1.9726	14.1366	16.767	17.1975	3.35837e-66	3.24957	up	Cellular Component: peroxisome (GO:0005777);;	--	--	--
TraesCS6A01G350600	0.908774	0.781217	1.34974	35.6686	31.1277	37.5465	1.39098e-240	5.23124	up	Biological Process: response to stress (GO:0006950);; Biological Process: response to water (GO:0009415);;	--	--	Dehydrin DHN3 GN=DHN3 OS=Hordeum vulgare (Barley) PE=2 SV=1
TraesCS6B01G139400	0	0.037076	0.037268	0.683952	0.727011	0.729556	1.05553e-16	4.4983	up	--	--	--	--
Triticum_aestivum_newGene_56584	1.58528	1.28266	1.94431	0.160092	0.163938	0.029907	9.27695e-16	-3.4045	down	--	--	--	--
TraesCSU01G075200	19.3247	19.7785	20.5612	0	0.108112	0.062761	6.64157e-84	-7.67084	down	--	--	--	Transcription factor bHLH25 GN=T28I19.130 OS=Arabidopsis thaliana (Mouse-ear cress) PE=2 SV=2
Triticum_aestivum_newGene_23103	0	0	0	0.725187	0.940705	0.76901	9.09057e-20	7.37905	up	Molecular Function: DNA binding (GO:0003677);; Molecular Function: transcription factor activity, sequence-specific DNA binding (GO:0003700);; Molecular Function: DNA-directed 5'-3' RNA polymerase activity (GO:0003899);; Biological Process: DNA-templated transcription, initiation (GO:0006352);; Biological Process: regulation of transcription, DNA-templated (GO:0006355);; Cellular Component: plast…	--	--	RNA polymerase sigma factor sigE, chloroplastic/mitochondrial OS=Arabidopsis thaliana OX=3702 GN=SIGE PE=1 SV=1
TraesCS3D01G036800	5.72133	6.78237	6.99125	0	0.139344	0.044207	1.32596e-41	-5.98237	down	Molecular Function: nucleic acid binding (GO:0003676);; Molecular Function: endonuclease activity (GO:0004519);; Biological Process: DNA catabolic process (GO:0006308);;	--	--	Endonuclease 2 (Precursor) GN=ENDO2 OS=Arabidopsis thaliana (Mouse-ear cress) PE=1 SV=1
TraesCS5B01G142200	16.6349	16.6361	17.8727	1.46778	1.79938	1.2824	3.70033e-82	-3.28511	down	Molecular Function: transcription factor activity, sequence-specific DNA binding (GO:0003700);; Cellular Component: nucleus (GO:0005634);; Biological Process: regulation of transcription, DNA-templated (GO:0006355);; Molecular Function: sequence-specific DNA binding (GO:0043565);;	--	--	Basic leucine zipper 19 GN=OSJNBa0090H18.24 OS=Oryza sativa subsp. japonica (Rice) PE=2 SV=1
TraesCS1D01G009600	16.5835	14.7299	13.1916	0	0	0	1.87984e-43	-9.89095	down	Molecular Function: transferase activity, transferring acyl groups other than amino-acyl groups (GO:0016747);;	--	--	Anthranilate N-benzoyltransferase protein 1 GN=HCBT1 OS=Dianthus caryophyllus (Carnation) PE=1 SV=1
Triticum_aestivum_newGene_56074	53.4447	54.8671	56.5438	1.31187	1.37034	1.72493	0	-5.03551	down	--	--	--	--
TraesCS5B01G500700	2.78195	2.45368	2.46094	0.294538	0.263351	0.148077	9.86592e-26	-3.18003	down	Biological Process: metabolic process (GO:0008152);; Molecular Function: cytokinin 7-beta-glucosyltransferase activity (GO:0047807);; Molecular Function: trans-zeatin O-beta-D-glucosyltransferase activity (GO:0050403);; Molecular Function: cis-zeatin O-beta-D-glucosyltransferase activity (GO:0050502);; Molecular Function: cytokinin 9-beta-glucosyltransferase activity (GO:0080062);;	--	--	DIMBOA UDP-glucosyltransferase BX8 GN=Bx8 OS=Zea mays (Maize) PE=1 SV=1
TraesCS5D01G190100	0.975351	1.00363	1.18266	0.027423	0	0	4.36484e-15	-5.29644	down	Biological Process: metabolic process (GO:0008152);; Molecular Function: transferase activity, transferring hexosyl groups (GO:0016758);;	--	--	UDP-glycosyltransferase 90A1 GN=UGT90A1 OS=Arabidopsis thaliana (Mouse-ear cress) PE=2 SV=1
TraesCS1D01G414700	0.169434	0.090904	0.150781	93.5927	98.3209	115.062	3.68921e-143	9.26058	up	Molecular Function: iron ion binding (GO:0005506);; Cellular Component: mitochondrion (GO:0005739);; Biological Process: iron-sulfur cluster assembly (GO:0016226);; Molecular Function: iron-sulfur cluster binding (GO:0051536);;	--	--	Iron-sulfur cluster assembly protein 1 (Precursor) GN=ISU1 OS=Arabidopsis thaliana (Mouse-ear cress) PE=2 SV=1
TraesCS2D01G590200	0.804492	0.440695	0.729113	69.8038	60.4347	72.9227	0	6.78682	up	Cellular Component: plastid (GO:0009536);; Cellular Component: integral component of membrane (GO:0016021);; Cellular Component: cytoplasmic vesicle (GO:0016023);;	K13348|2.71699e-146|bdi:100846887|K13348 protein Mpv17 | (RefSeq) uncharacterized LOC100846887	Peroxisome (ko04146)	--
TraesCS1B01G295400	0.044485	0	0	2.54173	2.23443	3.12901	2.6543e-21	6.50184	up	Cellular Component: nucleus (GO:0005634);; Cellular Component: plastid (GO:0009536);;	--	--	Zinc finger protein ZAT8 GN=ZAT8 OS=Arabidopsis thaliana (Mouse-ear cress) PE=2 SV=1
TraesCS2D01G185400	0	0	0	1.81937	2.21855	1.74664	2.81825e-18	7.16031	up	Molecular Function: catalytic activity (GO:0003824);; Biological Process: cellular metabolic process (GO:0044237);; Molecular Function: coenzyme binding (GO:0050662);;	--	--	Bifunctional dihydroflavonol 4-reductase/flavanone 4-reductase GN=DFR OS=Malus domestica (Apple) PE=1 SV=1
TraesCS4D01G177500	0.180371	0.201827	0.150552	3.36644	3.67176	3.30168	2.93512e-52	4.32911	up	Cellular Component: mitochondrion (GO:0005739);;	--	--	Late embryogenesis abundant protein 1 GN=OsJ_010237 OS=Oryza sativa subsp. japonica (Rice) PE=2 SV=1
TraesCS6B01G132400	14.1247	17.0338	14.7865	0.226075	0	0	2.9551e-30	-6.58256	down	--	--	--	--
TraesCS7D01G009900	8.56604	8.78799	10.0676	0	0	0	2.04554e-23	-7.84621	down	--	--	--	--
TraesCS5B01G137400	0.099897	0.081609	0.198278	2.75179	2.41386	2.34109	1.06076e-32	4.23798	up	Biological Process: response to nematode (GO:0009624);; Cellular Component: plant-type vacuole membrane (GO:0009705);; Biological Process: response to zinc ion (GO:0010043);; Cellular Component: integral component of membrane (GO:0016021);; Cellular Component: cytoplasmic vesicle (GO:0016023);; Biological Process: zinc ion homeostasis (GO:0055069);; Biological Process: transmembrane transport (GO…	--	--	Protein ZINC INDUCED FACILITATOR-LIKE 1 GN=ZIFL1 OS=Arabidopsis thaliana (Mouse-ear cress) PE=2 SV=1
TraesCS4B01G369600	4.26182	5.41791	5.03564	0	0	0	1.93981e-16	-6.85215	down	--	--	--	--
TraesCS2B01G184400	1.06059	1.04904	1.70167	10.8038	11.2773	12.8764	7.57849e-28	3.28369	up	Molecular Function: serine-type endopeptidase inhibitor activity (GO:0004867);; Biological Process: proteolysis (GO:0006508);; Molecular Function: peptidase activity (GO:0008233);; Biological Process: response to wounding (GO:0009611);;	--	--	Subtilisin-chymotrypsin inhibitor-2A OS=Hordeum vulgare (Barley) PE=1 SV=2
TraesCS5D01G455900	0.94581	0.90516	0.76795	8.08443	8.45619	8.75581	2.05381e-108	3.41146	up	Molecular Function: ATP binding (GO:0005524);; Cellular Component: mitochondrion (GO:0005739);; Cellular Component: endoplasmic reticulum (GO:0005783);; Biological Process: response to abscisic acid (GO:0009737);; Molecular Function: nucleoside-triphosphatase activity (GO:0017111);;	--	--	Cell division control protein 48 homolog B GN=CDC48B OS=Arabidopsis thaliana (Mouse-ear cress) PE=2 SV=1
TraesCS7B01G349000	2.69371	2.6812	2.43961	33.8538	35.9114	34.8458	0	3.90091	up	Molecular Function: monooxygenase activity (GO:0004497);; Molecular Function: iron ion binding (GO:0005506);; Cellular Component: endoplasmic reticulum (GO:0005783);; Molecular Function: electron carrier activity (GO:0009055);; Biological Process: response to light stimulus (GO:0009416);; Biological Process: unidimensional cell growth (GO:0009826);; Cellular Component: cytoplasmic vesicle (GO:001…	--	--	Cytochrome P450 72A15 GN=CYP72A15 OS=Arabidopsis thaliana (Mouse-ear cress) PE=2 SV=1
TraesCS2A01G427100	0.536219	0.542877	0.292018	1810.72	1909.28	1918.03	0	12.0328	up	--	--	--	Cold-regulated protein 1 (Fragment) OS=Hordeum vulgare (Barley) PE=2 SV=2
TraesCS5D01G389700	13.5867	15.7989	12.2753	0	0	0	7.15725e-37	-9.30762	down	Biological Process: peptidyl-lysine modification to peptidyl-hypusine (GO:0008612);; Biological Process: embryo sac development (GO:0009553);; Molecular Function: deoxyhypusine synthase activity (GO:0034038);; Biological Process: obsolete deoxyhypusine biosynthetic process from spermidine (GO:0050983);;	K00809|0|bdi:100823824|K00809 deoxyhypusine synthase [EC:2.5.1.46] | (RefSeq) deoxyhypusine synthase	--	Deoxyhypusine synthase GN=DHS OS=Musa acuminata (Banana) PE=2 SV=1
TraesCS2A01G034000	7.08864	7.40462	7.56331	0	0	0	1.44985e-29	-8.565	down	Biological Process: proteolysis (GO:0006508);; Molecular Function: cysteine-type peptidase activity (GO:0008234);;	--	--	Senescence-specific cysteine protease SAG39 {ECO:0000305} (Precursor) OS=Oryza sativa subsp. indica (Rice) PE=3 SV=1
TraesCS1D01G266300	30.9343	30.6277	30.5052	1.54268	1.49257	1.74634	1.74251e-268	-4.07698	down	Molecular Function: triglyceride lipase activity (GO:0004806);; Cellular Component: cytoplasm (GO:0005737);; Molecular Function: phosphatidylcholine 1-acylhydrolase activity (GO:0008970);; Biological Process: lipid catabolic process (GO:0016042);;	--	--	Phospholipase A1-II 7 OS=Oryza sativa subsp. japonica (Rice) PE=3 SV=1
TraesCS4B01G207100	151.95	151.834	168.387	1.09253	0.726669	0.60509	0	-7.36825	down	Biological Process: tryptophan biosynthetic process (GO:0000162);; Molecular Function: tryptophan synthase activity (GO:0004834);; Cellular Component: chloroplast stroma (GO:0009570);; Molecular Function: indole-3-glycerol-phosphate lyase activity (GO:0033984);; Biological Process: defense response to bacterium (GO:0042742);; Biological Process: defense response by callose deposition in cell wall…	K13222|1.96167e-162|zma:542117|K13222 indole-3-glycerol-phosphate lyase [EC:4.1.2.8] | (RefSeq) bx1, GRMZM2G085381, trpA; benzoxazinless 1	Benzoxazinoid biosynthesis (ko00402)	Indole-3-glycerol phosphate lyase, chloroplastic (Precursor) GN=BX1 OS=Zea mays (Maize) PE=1 SV=2
TraesCS6A01G192900	0.030053	0	0	1.42973	1.61121	1.67698	1.06706e-29	6.58803	up	Molecular Function: protein serine/threonine kinase activity (GO:0004674);; Molecular Function: ATP binding (GO:0005524);; Cellular Component: plasma membrane (GO:0005886);; Biological Process: protein phosphorylation (GO:0006468);;	--	--	Probable serine/threonine-protein kinase At1g09600 GN=At1g09600 OS=Arabidopsis thaliana (Mouse-ear cress) PE=3 SV=1
TraesCS2D01G371900	1.90921	2.05662	1.64754	0	0	0.11862	7.55964e-05	-3.84376	down	Molecular Function: sulfotransferase activity (GO:0008146);;	--	--	Cytosolic sulfotransferase 17 OS=Arabidopsis thaliana (Mouse-ear cress) PE=1 SV=1
TraesCS1D01G271100	0.436741	0.568688	0.487671	8.44647	7.41545	10.7869	8.48346e-65	4.24073	up	Cellular Component: membrane (GO:0016020);; Cellular Component: cytoplasmic vesicle (GO:0016023);;	--	--	--
Triticum_aestivum_newGene_7407	0	0	0	0.869662	0.876123	1.18805	1.67196e-22	7.75346	up	Molecular Function: DNA binding (GO:0003677);; Molecular Function: peroxidase activity (GO:0004601);; Cellular Component: mitochondrion (GO:0005739);; Biological Process: DNA recombination (GO:0006310);; Molecular Function: electron carrier activity (GO:0009055);; Cellular Component: plastid (GO:0009536);; Biological Process: DNA integration (GO:0015074);; Biological Process: electron transport c…	--	--	Retrovirus-related Pol polyprotein from transposon RE1 OS=Arabidopsis thaliana OX=3702 GN=RE1 PE=2 SV=1
TraesCS1A01G334800	0.127427	0.068013	0.113754	9.58527	10.2537	10.1878	2.8851e-119	6.59368	up	Molecular Function: monooxygenase activity (GO:0004497);; Molecular Function: iron ion binding (GO:0005506);; Molecular Function: electron carrier activity (GO:0009055);; Cellular Component: membrane (GO:0016020);; Cellular Component: cytoplasmic vesicle (GO:0016023);; Molecular Function: oxidoreductase activity, acting on paired donors, with incorporation or reduction of molecular oxygen (GO:001…	K00512|0|bdi:100834493|K00512 steroid 17alpha-monooxygenase / 17alpha-hydroxyprogesterone deacetylase [EC:1.14.14.19 1.14.14.32] | (RefSeq) cytochrome P450 71A1-like	--	Cytochrome P450 71A1 GN=CYP71A1 OS=Persea americana (Avocado) PE=1 SV=2
TraesCS6A01G057400	2.16814	2.22706	1.42787	15.1646	16.6475	16.8392	8.13444e-108	3.20914	up	Molecular Function: DNA binding (GO:0003677);; Biological Process: regulation of transcription, DNA-templated (GO:0006355);;	--	--	NAC domain-containing protein 67 OS=Oryza sativa subsp. japonica (Rice) PE=2 SV=1
TraesCS3B01G144800	0.071874	0.023401	0.011011	4.73599	5.24136	6.1098	1.69599e-58	6.92426	up	Biological Process: response to UV-B (GO:0010224);; Molecular Function: glucuronosyltransferase activity (GO:0015020);; Biological Process: brassinosteroid metabolic process (GO:0016131);; Molecular Function: trans-zeatin O-beta-D-glucosyltransferase activity (GO:0050403);; Molecular Function: cis-zeatin O-beta-D-glucosyltransferase activity (GO:0050502);; Biological Process: flavonol biosyntheti…	K13496|0|bdi:100830513|K13496 UDP-glucosyl transferase 73C [EC:2.4.1.-] | (RefSeq) UDP-glycosyltransferase 73C1-like	--	UDP-glycosyltransferase 73D1 GN=UGT73D1 OS=Arabidopsis thaliana (Mouse-ear cress) PE=3 SV=1
Triticum_aestivum_newGene_14822	2.67571	2.68951	2.85477	0.275897	0.246498	0.093154	3.58232e-38	-3.47466	down	--	--	--	--
TraesCS7A01G528700	0.121768	0.254138	0.27689	5.4745	3.84094	5.10467	3.28791e-23	4.32916	up	Cellular Component: mitochondrion (GO:0005739);; Cellular Component: plastid (GO:0009536);;	--	--	Chaperone protein dnaJ 11, chloroplastic (Precursor) GN=T19K4.170 OS=Arabidopsis thaliana (Mouse-ear cress) PE=1 SV=2
TraesCS7A01G174700	3.4198	4.31494	4.35313	39.6289	42.9578	42.1827	1.75301e-272	3.52463	up	Cellular Component: mitochondrion (GO:0005739);; Biological Process: defense response (GO:0006952);; Biological Process: jasmonic acid biosynthetic process (GO:0009695);; Molecular Function: FMN binding (GO:0010181);; Molecular Function: 12-oxophytodienoate reductase activity (GO:0016629);; Biological Process: oxylipin biosynthetic process (GO:0031408);; Biological Process: oxidation-reduction pr…	K05894|0|sita:101762295|K05894 12-oxophytodienoic acid reductase [EC:1.3.1.42] | (RefSeq) 12-oxophytodienoate reductase 1-like	alpha-Linolenic acid metabolism (ko00592)	12-oxophytodienoate reductase 1 OS=Oryza sativa subsp. japonica (Rice) PE=2 SV=1
TraesCS2B01G626700	1.81696	1.53345	1.43851	0.200634	0.100288	0.084753	2.09596e-19	-3.28163	down	Molecular Function: transporter activity (GO:0005215);; Biological Process: transport (GO:0006810);; Cellular Component: membrane (GO:0016020);;	K14638|0|bdi:100831794|K14638 solute carrier family 15 (peptide/histidine transporter), member 3/4 | (RefSeq) protein NRT1/ PTR FAMILY 5.10-like	--	Protein NRT1/ PTR FAMILY 5.10 GN=NPF5.10 OS=Arabidopsis thaliana (Mouse-ear cress) PE=2 SV=1
TraesCS2A01G511000	1.84761	2.18024	2.12214	18.4149	18.0353	19.981	3.71642e-125	3.34523	up	Cellular Component: cytoplasmic vesicle (GO:0016023);;	--	--	--
TraesCS7A01G134100	18.676	19.1487	19.0651	0.17596	0.167562	0.165092	8.14951e-257	-6.56578	down	Molecular Function: hydrolase activity, hydrolyzing O-glycosyl compounds (GO:0004553);; Biological Process: metabolic process (GO:0008152);; Biological Process: response to cold (GO:0009409);; Cellular Component: plasmodesma (GO:0009506);; Cellular Component: chloroplast (GO:0009507);; Biological Process: response to sucrose (GO:0009744);; Biological Process: response to fructose (GO:0009750);; M…	K06617|0|bdi:100839679|K06617 raffinose synthase [EC:2.4.1.82] | (RefSeq) probable galactinol--sucrose galactosyltransferase 6	Galactose metabolism (ko00052)	Probable galactinol--sucrose galactosyltransferase 6 GN=F5O24.140 OS=Arabidopsis thaliana (Mouse-ear cress) PE=2 SV=2
TraesCS6D01G139900	11.247	9.93235	9.42277	0.299746	0.066072	0.250348	2.10651e-47	-5.22437	down	Cellular Component: nucleus (GO:0005634);; Cellular Component: plastid (GO:0009536);;	--	--	--
TraesCS5D01G484900	0	0	0.021494	1.87934	1.53078	2.1891	1.01203e-25	6.99435	up	Molecular Function: monooxygenase activity (GO:0004497);; Molecular Function: iron ion binding (GO:0005506);; Molecular Function: electron carrier activity (GO:0009055);; Molecular Function: oxidoreductase activity, acting on paired donors, with incorporation or reduction of molecular oxygen (GO:0016705);; Molecular Function: heme binding (GO:0020037);; Biological Process: oxidation-reduction pro…	--	--	indole-2-monooxygenase GN=CYP71C4 OS=Zea mays (Maize) PE=1 SV=1
TraesCS4A01G067500	1.66804	1.04285	1.56762	11.3754	10.1037	12.7698	2.24571e-47	3.11399	up	Cellular Component: integral component of membrane (GO:0016021);; Cellular Component: chloroplast membrane (GO:0031969);;	--	--	High molecular mass early light-inducible protein HV58, chloroplastic (Precursor) OS=Hordeum vulgare (Barley) PE=2 SV=1
TraesCS4A01G126400	2.50446	2.73338	2.9943	0.029742	0	0.15221	1.19538e-12	-4.49886	down	--	--	--	--
TraesCS6B01G259000	59.1273	64.8497	58.6207	3.74835	3.93102	3.99571	4.2895e-300	-3.78464	down	Molecular Function: transporter activity (GO:0005215);; Cellular Component: vacuole (GO:0005773);; Cellular Component: plasma membrane (GO:0005886);; Biological Process: water transport (GO:0006833);; Biological Process: response to osmotic stress (GO:0006970);; Biological Process: response to desiccation (GO:0009269);; Cellular Component: chloroplast (GO:0009507);; Biological Process: response t…	K09872|0|osa:4330049|K09872 aquaporin PIP | (RefSeq) PIP2-2; probable aquaporin PIP2-2	--	Probable aquaporin PIP2-2 GN=B1469H02.22-1 OS=Oryza sativa subsp. japonica (Rice) PE=2 SV=1
TraesCS2A01G365800	0.503541	0.27441	0.771983	3.29893	4.82204	5.17966	1.03953e-17	3.14287	up	Molecular Function: DNA binding (GO:0003677);; Cellular Component: nucleus (GO:0005634);; Molecular Function: protein dimerization activity (GO:0046983);;	--	--	Transcription factor bHLH113 GN=MLD14.24 OS=Arabidopsis thaliana (Mouse-ear cress) PE=2 SV=1
TraesCS7B01G456400	42.8285	44.4119	40.0716	0.806997	0.806009	0.96004	5.11991e-300	-5.41766	down	Molecular Function: O-methyltransferase activity (GO:0008171);; Biological Process: methylation (GO:0032259);; Molecular Function: protein dimerization activity (GO:0046983);;	--	--	Probable O-methyltransferase 2 GN=OMT2 OS=Sorghum bicolor (Sorghum) PE=2 SV=1
TraesCS7D01G142000	0.232144	0.394173	0.420866	6.23738	7.59115	8.1052	3.81855e-75	4.48941	up	Molecular Function: iron ion binding (GO:0005506);; Molecular Function: oxidoreductase activity, acting on paired donors, with incorporation or reduction of molecular oxygen, 2-oxoglutarate as one donor, and incorporation of one atom each of oxygen into both donors (GO:0016706);; Biological Process: oxidation-reduction process (GO:0055114);;	--	--	Protein SRG1 GN=SRG1 OS=Arabidopsis thaliana (Mouse-ear cress) PE=2 SV=1
TraesCS5A01G295200	0.237273	0.231561	0.361427	78.692	83.8797	81.0422	0	8.27934	up	Biological Process: carbohydrate metabolic process (GO:0005975);; Molecular Function: beta-glucosidase activity (GO:0008422);; Cellular Component: cytoplasmic vesicle (GO:0016023);;	K01188|0|bdi:100824027|K01188 beta-glucosidase [EC:3.2.1.21] | (RefSeq) beta-glucosidase 31	Cyanoamino acid metabolism (ko00460);; Starch and sucrose metabolism (ko00500);; Phenylpropanoid biosynthesis (ko00940)	Beta-glucosidase 31 (Precursor) GN=OsJ_29984 OS=Oryza sativa subsp. japonica (Rice) PE=2 SV=1
TraesCS7D01G199400	12.4443	11.4461	12.371	232.331	236.43	224.045	0	4.41869	up	Cellular Component: chloroplast (GO:0009507);; Biological Process: photosynthesis, light harvesting (GO:0009765);; Cellular Component: membrane (GO:0016020);; Molecular Function: metal ion binding (GO:0046872);;	K08912|0|bdi:100841670|K08912 light-harvesting complex II chlorophyll a/b binding protein 1 | (RefSeq) chlorophyll a-b binding protein of LHCII type 1-like	Photosynthesis - antenna proteins (ko00196)	Chlorophyll a-b binding protein, chloroplastic (Precursor) GN=WHAB1.6 OS=Triticum aestivum (Wheat) PE=3 SV=1
TraesCS7A01G387000	1.58132	1.35201	1.79993	0.104592	0	0	0.00166242	-3.333	down	Biological Process: cellular amino acid metabolic process (GO:0006520);; Molecular Function: carboxy-lyase activity (GO:0016831);; Molecular Function: pyridoxal phosphate binding (GO:0030170);;	K01592|0|bdi:100832786|K01592 tyrosine decarboxylase [EC:4.1.1.25] | (RefSeq) aromatic-L-amino-acid decarboxylase-like	Tyrosine metabolism (ko00350);; Isoquinoline alkaloid biosynthesis (ko00950)	Aromatic-L-amino-acid decarboxylase GN=TDC OS=Catharanthus roseus (Madagascar periwinkle) PE=2 SV=1
TraesCS2A01G581600	3.25573	3.2766	3.85449	26.4141	24.037	26.892	2.28878e-202	3.05739	up	Cellular Component: plasmodesma (GO:0009506);; Cellular Component: chloroplast stroma (GO:0009570);; Biological Process: positive regulation of seed germination (GO:0010030);; Biological Process: response to nitrate (GO:0010167);; Biological Process: seed coat development (GO:0010214);; Biological Process: nitrate transport (GO:0015706);; Molecular Function: AMP binding (GO:0016208);; Biological …	--	--	Oxalate--CoA ligase {ECO:0000305} OS=Arabidopsis thaliana (Mouse-ear cress) PE=1 SV=1
TraesCS3A01G114000	34.1047	33.1614	31.5538	1.45288	1.3582	1.81726	0	-4.23317	down	Molecular Function: monooxygenase activity (GO:0004497);; Molecular Function: iron ion binding (GO:0005506);; Molecular Function: electron carrier activity (GO:0009055);; Cellular Component: cytoplasmic vesicle (GO:0016023);; Molecular Function: oxidoreductase activity, acting on paired donors, with incorporation or reduction of molecular oxygen (GO:0016705);; Molecular Function: heme binding (GO…	--	--	Alkane hydroxylase MAH1 {ECO:0000303|PubMed:17905869} OS=Arabidopsis thaliana (Mouse-ear cress) PE=2 SV=1
TraesCS2B01G091300	1.06731	0.863504	0.804047	7.36898	6.90805	8.22301	2.86601e-106	3.19153	up	Molecular Function: copper ion binding (GO:0005507);; Cellular Component: vacuole (GO:0005773);; Molecular Function: primary amine oxidase activity (GO:0008131);; Biological Process: amine metabolic process (GO:0009308);; Cellular Component: cytoplasmic vesicle (GO:0016023);; Molecular Function: quinone binding (GO:0048038);; Biological Process: oxidation-reduction process (GO:0055114);;	K00276|0|sbi:SORBI_06g004290|K00276 primary-amine oxidase [EC:1.4.3.21] | (RefSeq) SORBIDRAFT_06g004290, Sb06g004290; hypothetical protein	Glycine, serine and threonine metabolism (ko00260);; Tyrosine metabolism (ko00350);; Phenylalanine metabolism (ko00360);; beta-Alanine metabolism (ko00410);; Isoquinoline alkaloid biosynthesis (ko00950);; Tropane, piperidine and pyridine alkaloid biosynthesis (ko00960)	Primary amine oxidase (Precursor) GN=At1g62810 OS=Arabidopsis thaliana (Mouse-ear cress) PE=2 SV=1
TraesCS5A01G349300	1.03862	1.36547	1.26678	0.074802	0.050439	0.164739	4.8573e-15	-3.3069	down	Molecular Function: N,N-dimethylaniline monooxygenase activity (GO:0004499);; Molecular Function: flavin adenine dinucleotide binding (GO:0050660);; Molecular Function: NADP binding (GO:0050661);; Biological Process: oxidation-reduction process (GO:0055114);;	--	--	Probable flavin-containing monooxygenase 1 GN=FMO1 OS=Arabidopsis thaliana (Mouse-ear cress) PE=2 SV=1
TraesCS5B01G527000	0.669769	0.447015	0.868524	48.804	50.8147	47.9802	0	6.32643	up	--	--	--	Phytosulfokine receptor 2 (Precursor) GN=PSKR2 OS=Arabidopsis thaliana (Mouse-ear cress) PE=2 SV=1
TraesCS7D01G277500	1.32853	1.43698	1.08119	67.601	64.0017	64.2364	0	5.81663	up	Cellular Component: peroxisomal matrix (GO:0005782);; Cellular Component: plasma membrane (GO:0005886);; Cellular Component: chloroplast (GO:0009507);; Molecular Function: disulfide oxidoreductase activity (GO:0015036);; Molecular Function: monodehydroascorbate reductase (NADH) activity (GO:0016656);; Biological Process: electron transport chain (GO:0022900);; Biological Process: cell redox homeo…	K08232|0|bdi:100823694|K08232 monodehydroascorbate reductase (NADH) [EC:1.6.5.4] | (RefSeq) monodehydroascorbate reductase	Ascorbate and aldarate metabolism (ko00053)	Monodehydroascorbate reductase OS=Solanum lycopersicum (Tomato) PE=1 SV=1
TraesCS7D01G469000	0.697733	0.651878	1.03396	11.0499	11.5156	10.6079	7.14295e-136	3.93277	up	Cellular Component: vacuole (GO:0005773);; Cellular Component: cytosol (GO:0005829);; Cellular Component: plasma membrane (GO:0005886);; Biological Process: proteolysis (GO:0006508);; Biological Process: drug transmembrane transport (GO:0006855);; Molecular Function: metallopeptidase activity (GO:0008237);; Molecular Function: zinc ion binding (GO:0008270);; Biological Process: pollen development…	K03327|0|bdi:100826030|K03327 multidrug resistance protein, MATE family | (RefSeq) protein DETOXIFICATION 34-like	--	Protein TRANSPARENT TESTA 12 GN=F17J16_80 OS=Arabidopsis thaliana (Mouse-ear cress) PE=2 SV=1
TraesCS7A01G053700	0.016515	0.032262	0.037328	1.23955	1.05692	0.56314	4.23052e-22	4.75302	up	Cellular Component: plasma membrane (GO:0005886);; Biological Process: oligopeptide transport (GO:0006857);; Biological Process: transmembrane transport (GO:0055085);;	--	--	Oligopeptide transporter 7 GN=OPT7 OS=Arabidopsis thaliana (Mouse-ear cress) PE=2 SV=1
TraesCS5D01G401300	0.05162	0	0	2.50251	2.20783	2.87408	4.0893e-25	6.5198	up	Cellular Component: mitochondrion (GO:0005739);; Biological Process: proteolysis (GO:0006508);; Molecular Function: cysteine-type peptidase activity (GO:0008234);; Cellular Component: cytoplasmic vesicle (GO:0016023);; Biological Process: response to stimulus (GO:0050896);;	--	--	Senescence-specific cysteine protease SAG39 {ECO:0000305} (Precursor) OS=Oryza sativa subsp. indica (Rice) PE=3 SV=1
Triticum_aestivum_newGene_25952	0.112508	0.054946	0.092491	2.16579	1.91233	1.47597	4.05862e-15	4.03527	up	--	--	--	--
TraesCS7D01G079700	7.78516	7.84088	7.51236	0.284189	0.314266	0.160338	2.40465e-70	-4.66046	down	Molecular Function: O-methyltransferase activity (GO:0008171);; Biological Process: methylation (GO:0032259);; Molecular Function: protein dimerization activity (GO:0046983);;	--	--	Probable O-methyltransferase 2 GN=OMT2 OS=Sorghum bicolor (Sorghum) PE=2 SV=1
TraesCS7A01G169300	3.00291	2.93011	2.80945	0.364362	0.108513	0.027405	1.28013e-16	-3.72042	down	Molecular Function: DNA binding (GO:0003677);; Molecular Function: transcription factor activity, sequence-specific DNA binding (GO:0003700);; Cellular Component: nucleus (GO:0005634);; Biological Process: regulation of transcription, DNA-templated (GO:0006355);; Biological Process: regulation of pectin biosynthetic process (GO:1900030);;	--	--	Ethylene-responsive transcription factor ERF014 GN=ERF014 OS=Arabidopsis thaliana (Mouse-ear cress) PE=2 SV=1
TraesCS3A01G288000	0.095191	0.023802	0.047931	2.70414	2.32549	2.92524	1.20184e-40	5.41167	up	Molecular Function: serine-type carboxypeptidase activity (GO:0004185);; Biological Process: proteolysis (GO:0006508);; Cellular Component: cytoplasmic vesicle (GO:0016023);; Molecular Function: transferase activity, transferring acyl groups (GO:0016746);;	K16296|0|bdi:100823690|K16296 serine carboxypeptidase-like clade I [EC:3.4.16.-] | (RefSeq) serine carboxypeptidase-like 18	--	Serine carboxypeptidase-like 18 (Precursor) GN=SCPL18 OS=Arabidopsis thaliana (Mouse-ear cress) PE=2 SV=2
TraesCS2B01G392100	4.74018	5.10751	3.62206	0.058023	0	0	4.65703e-23	-6.26081	down	--	--	--	GEM-like protein 4 GN=At5g08350 OS=Arabidopsis thaliana (Mouse-ear cress) PE=2 SV=1
TraesCS5D01G137600	151.748	141.612	126.522	9.28225	10.8694	9.54322	1.48073e-262	-3.64206	down	Cellular Component: chloroplast (GO:0009507);; Cellular Component: cytoplasmic vesicle (GO:0016023);;	--	--	Uncharacterized protein At5g22580 GN=At5g22580 OS=Arabidopsis thaliana (Mouse-ear cress) PE=1 SV=1
TraesCS3A01G046200	678.536	677.623	626.071	4.60282	5.67641	5.18168	0	-6.80786	down	--	--	--	Bowman-Birk type trypsin inhibitor GN=BBBI OS=Hordeum vulgare (Barley) PE=1 SV=1
TraesCS6A01G184500	0.243335	0.262699	0.421457	2.96441	3.33496	3.60326	4.67435e-39	3.50794	up	Cellular Component: cytoplasmic vesicle (GO:0016023);; Molecular Function: lyase activity (GO:0016829);;	K01728|0|bdi:100836039|K01728 pectate lyase [EC:4.2.2.2] | (RefSeq) pectate lyase-like	Pentose and glucuronate interconversions (ko00040)	Pectate lyase (Precursor) OS=Lilium longiflorum (Trumpet lily) PE=2 SV=1
TraesCS4D01G140800	41.9408	42.4686	43.475	1.56901	1.64851	1.38018	0	-4.61711	down	Molecular Function: ATP binding (GO:0005524);; Biological Process: response to stress (GO:0006950);;	K03283|0|osa:4351208|K03283 heat shock 70kDa protein 1/8 | (RefSeq) heat shock cognate 70 kDa protein 2	Spliceosome (ko03040);; Protein processing in endoplasmic reticulum (ko04141);; Endocytosis (ko04144)	Heat shock cognate 70 kDa protein 2 GN=HSC-2 OS=Solanum lycopersicum (Tomato) PE=1 SV=1
TraesCS2A01G303100	0.267265	0.343673	0.298852	3.3954	2.96711	3.16073	5.15423e-67	3.50748	up	Molecular Function: serine-type endopeptidase activity (GO:0004252);; Cellular Component: cell wall (GO:0005618);; Biological Process: proteolysis (GO:0006508);; Cellular Component: cytoplasmic vesicle (GO:0016023);; Molecular Function: identical protein binding (GO:0042802);; Biological Process: negative regulation of catalytic activity (GO:0043086);;	--	--	Subtilisin-like protease (Precursor) GN=At5g67360 OS=Arabidopsis thaliana (Mouse-ear cress) PE=1 SV=1
TraesCS2D01G317000	20.2373	19.8511	19.2383	0.380168	0.656789	0.121813	4.4233e-22	-5.14055	down	Cellular Component: mitochondrion (GO:0005739);; Biological Process: metabolic process (GO:0008152);; Molecular Function: trans-zeatin O-beta-D-glucosyltransferase activity (GO:0050403);; Molecular Function: cis-zeatin O-beta-D-glucosyltransferase activity (GO:0050502);;	--	--	7-deoxyloganetin glucosyltransferase GN=UGT85A24 OS=Gardenia jasminoides (Cape jasmine) PE=1 SV=1
TraesCS4A01G407500	0	0.048227	0.142957	2.74065	2.75897	2.37074	2.3454e-20	4.96477	up	Cellular Component: Golgi membrane (GO:0000139);; Molecular Function: GTP binding (GO:0005525);; Cellular Component: mitochondrion (GO:0005739);; Cellular Component: endosome (GO:0005768);; Cellular Component: vacuolar membrane (GO:0005774);; Cellular Component: trans-Golgi network (GO:0005802);; Cellular Component: cytosol (GO:0005829);; Cellular Component: plasma membrane (GO:0005886);; Biologi…	K07893|1.27402e-125|bdi:100845124|K07893 Ras-related protein Rab-6A | (RefSeq) ras-related protein RABH1e-like	--	Ras-related protein RABH1b GN=F16B22.10 OS=Arabidopsis thaliana (Mouse-ear cress) PE=1 SV=1
TraesCS2D01G035200	1.43684	1.78422	1.60425	0.120406	0.121475	0.064519	1.50684e-20	-3.57895	down	Molecular Function: transferase activity, transferring acyl groups other than amino-acyl groups (GO:0016747);;	--	--	Uncharacterized acetyltransferase At3g50280 GN=At3g50280 OS=Arabidopsis thaliana (Mouse-ear cress) PE=3 SV=1
TraesCS2A01G527700	31.2586	32.9209	32.3532	256.946	256.334	275.049	0	3.19596	up	Cellular Component: nucleus (GO:0005634);; Cellular Component: endoplasmic reticulum (GO:0005783);; Biological Process: response to oxidative stress (GO:0006979);; Biological Process: response to wounding (GO:0009611);; Biological Process: response to gravity (GO:0009629);; Cellular Component: plant-type vacuole membrane (GO:0009705);; Biological Process: chalcone biosynthetic process (GO:0009715…	K00660|0|bdi:100829639|K00660 chalcone synthase [EC:2.3.1.74] | (RefSeq) chalcone synthase 2	Flavonoid biosynthesis (ko00941);; Circadian rhythm - plant (ko04712)	Chalcone synthase 1 GN=CHS1 OS=Hordeum vulgare (Barley) PE=3 SV=1
TraesCS7A01G353000	1.20209	1.2954	1.52634	0	0	0	9.96366e-13	-6.19627	down	Molecular Function: peroxidase activity (GO:0004601);; Biological Process: response to oxidative stress (GO:0006979);; Cellular Component: cytoplasmic vesicle (GO:0016023);; Molecular Function: heme binding (GO:0020037);; Molecular Function: metal ion binding (GO:0046872);; Biological Process: oxidation-reduction process (GO:0055114);;	K00430|5.13598e-157|obr:102707783|K00430 peroxidase [EC:1.11.1.7] | (RefSeq) peroxidase P7-like	Phenylpropanoid biosynthesis (ko00940)	Peroxidase 4 {ECO:0000250|UniProtKB:Q42578} (Precursor) OS=Vitis vinifera (Grape) PE=1 SV=1
TraesCS2B01G231700	1.61898	1.40143	1.31561	0.028583	0.070016	0.027111	3.4326e-28	-4.62577	down	Molecular Function: protein serine/threonine kinase activity (GO:0004674);; Molecular Function: calcium ion binding (GO:0005509);; Molecular Function: ATP binding (GO:0005524);; Biological Process: protein phosphorylation (GO:0006468);; Cellular Component: cytoplasmic vesicle (GO:0016023);; Molecular Function: polysaccharide binding (GO:0030247);;	--	--	Wall-associated receptor kinase 1 (Precursor) GN=F16F4.6 OS=Arabidopsis thaliana (Mouse-ear cress) PE=1 SV=2
TraesCS2A01G266900	1.54708	1.61486	1.74163	15.7595	13.9232	17.7201	3.13181e-57	3.39604	up	Cellular Component: cytoplasmic vesicle (GO:0016023);;	--	--	--
TraesCS3A01G019900	0.275756	0.15676	0.182288	5.52469	5.39724	4.53383	1.32703e-121	4.75506	up	Cellular Component: vacuolar membrane (GO:0005774);; Cellular Component: plasma membrane (GO:0005886);; Cellular Component: plasmodesma (GO:0009506);; Cellular Component: chloroplast envelope (GO:0009941);; Cellular Component: cytoplasmic vesicle (GO:0016023);;	--	--	CSC1-like protein ERD4 GN=ERD4 OS=Arabidopsis thaliana (Mouse-ear cress) PE=2 SV=1
TraesCS5A01G328800	0	0	0	2.72626	3.66999	3.19494	2.04208e-27	8.34464	up	Molecular Function: monooxygenase activity (GO:0004497);; Molecular Function: iron ion binding (GO:0005506);; Molecular Function: electron carrier activity (GO:0009055);; Molecular Function: oxidoreductase activity, acting on paired donors, with incorporation or reduction of molecular oxygen (GO:0016705);; Molecular Function: heme binding (GO:0020037);; Biological Process: oxidation-reduction pro…	--	--	Alkane hydroxylase MAH1 {ECO:0000303|PubMed:17905869} OS=Arabidopsis thaliana (Mouse-ear cress) PE=2 SV=1
TraesCS6B01G421700	0.242405	0.187267	0.21969	4.13711	5.1718	4.52908	7.47799e-58	4.47857	up	Cellular Component: integral component of plasma membrane (GO:0005887);; Biological Process: carbohydrate transport (GO:0008643);; Biological Process: leaf senescence (GO:0010150);; Molecular Function: sugar transmembrane transporter activity (GO:0051119);; Biological Process: cellular response to abscisic acid stimulus (GO:0071215);; Biological Process: cellular response to salicylic acid stimul…	K15382|2.8524e-132|dosa:Os12t0476200-01|K15382 solute carrier family 50 (sugar transporter) | (RAP-DB) Os12g0476200, SWEET13; MtN3 protein precursor.	--	Bidirectional sugar transporter SWEET13 GN=OsJ_36063 OS=Oryza sativa subsp. japonica (Rice) PE=2 SV=1
TraesCS6D01G172200	14.5583	14.9628	15.8914	1.87356	1.02976	1.12296	6.5855e-99	-3.30113	down	Molecular Function: monooxygenase activity (GO:0004497);; Molecular Function: iron ion binding (GO:0005506);; Cellular Component: mitochondrion (GO:0005739);; Molecular Function: electron carrier activity (GO:0009055);; Cellular Component: chloroplast thylakoid membrane (GO:0009535);; Biological Process: response to wounding (GO:0009611);; Biological Process: response to fungus (GO:0009620);; Bio…	K01723|0|bdi:100842451|K01723 hydroperoxide dehydratase [EC:4.2.1.92] | (RefSeq) allene oxide synthase 3-like	alpha-Linolenic acid metabolism (ko00592)	Allene oxide synthase 4 OS=Oryza sativa subsp. japonica (Rice) PE=2 SV=1
TraesCS5A01G533500	0	0	0	1.95189	1.89272	1.85521	6.16965e-17	6.95217	up	--	--	--	--
Triticum_aestivum_newGene_18385	0.010478	0.06141	0.030813	0.735888	0.526048	0.597864	1.85207e-22	4.1644	up	--	--	--	--
TraesCS5B01G562700	30.7597	34.2307	32.3759	0.245038	0.33534	0.311448	1.96207e-200	-6.51788	down	Cellular Component: extracellular region (GO:0005576);; Biological Process: lipid metabolic process (GO:0006629);; Cellular Component: cytoplasmic vesicle (GO:0016023);; Molecular Function: hydrolase activity, acting on ester bonds (GO:0016788);;	--	--	GDSL esterase/lipase EXL1 (Precursor) GN=EXL1 OS=Arabidopsis thaliana (Mouse-ear cress) PE=2 SV=1
TraesCS1A01G161200	0.225209	0.09796	0	7.17961	8.3934	6.93765	1.8214e-07	4.74607	up	--	--	--	Ubiquitin carboxyl-terminal hydrolase 12 GN=UBP12 OS=Arabidopsis thaliana (Mouse-ear cress) PE=1 SV=2
TraesCS2A01G112600	4.05301	3.3814	4.23278	26.0018	29.1117	31.8553	3.19882e-117	3.051	up	Biological Process: response to stress (GO:0006950);;	--	--	Universal stress protein A-like protein GN=At3g01520 OS=Arabidopsis thaliana (Mouse-ear cress) PE=1 SV=2
TraesCS3D01G421600	0.201839	0.3149	0.358521	2.08031	2.63874	2.20818	3.12095e-32	3.08377	up	Cellular Component: endoplasmic reticulum (GO:0005783);; Biological Process: auxin-activated signaling pathway (GO:0009734);; Biological Process: auxin homeostasis (GO:0010252);; Cellular Component: integral component of membrane (GO:0016021);; Biological Process: transmembrane transport (GO:0055085);; Molecular Function: auxin transmembrane transporter activity (GO:0080161);; Biological Process:…	K13947|3.73399e-172|obr:102704851|K13947 auxin efflux carrier family | (RefSeq) probable auxin efflux carrier component 6	--	Probable auxin efflux carrier component 6 GN=P0678F11.27 OS=Oryza sativa subsp. japonica (Rice) PE=2 SV=1
TraesCS3A01G040800	0.634134	0.414774	0.381396	14.5827	15.1681	17.2932	1.33736e-162	5.16006	up	Molecular Function: aspartic-type endopeptidase activity (GO:0004190);; Biological Process: proteolysis (GO:0006508);; Biological Process: xylan catabolic process (GO:0045493);;	--	--	Basic 7S globulin low kDa subunit (Precursor) GN=BG OS=Glycine max (Soybean) PE=1 SV=2
TraesCS7D01G030900	0.033472	0.01091	0	0.341111	0.352762	0.340453	1.28414e-13	4.19612	up	--	--	--	Disease resistance protein RPP13 GN=RPP13 OS=Arabidopsis thaliana (Mouse-ear cress) PE=2 SV=2
TraesCS6D01G216500	5.69679	6.80391	5.65904	0.384197	0.735446	0.506388	1.64532e-37	-3.24145	down	--	--	--	GEM-like protein 4 GN=At5g08350 OS=Arabidopsis thaliana (Mouse-ear cress) PE=2 SV=1
TraesCS7B01G251100	6.15304	5.17345	5.64274	105.652	109.19	120.57	0	4.4655	up	Molecular Function: peroxidase activity (GO:0004601);; Biological Process: response to oxidative stress (GO:0006979);; Cellular Component: cytoplasmic vesicle (GO:0016023);; Molecular Function: heme binding (GO:0020037);; Molecular Function: metal ion binding (GO:0046872);; Biological Process: oxidation-reduction process (GO:0055114);;	K00430|0|bdi:100821101|K00430 peroxidase [EC:1.11.1.7] | (RefSeq) peroxidase 1-like	Phenylpropanoid biosynthesis (ko00940)	Peroxidase 1 (Precursor) GN=PER1 OS=Zea mays (Maize) PE=1 SV=1
TraesCS2D01G536100	0	0	0.065939	7.64287	8.21898	13.5345	2.57317e-34	7.435	up	Molecular Function: enzyme inhibitor activity (GO:0004857);; Cellular Component: cytoplasmic vesicle (GO:0016023);; Molecular Function: pectinesterase activity (GO:0030599);; Biological Process: negative regulation of catalytic activity (GO:0043086);;	--	--	Putative invertase inhibitor (Precursor) OS=Platanus acerifolia (London plane tree) PE=1 SV=1
TraesCS2A01G518000	12.7337	14.4427	12.6128	0.596762	0.12104	0.233232	1.56311e-42	-4.95309	down	Cellular Component: membrane (GO:0016020);; Cellular Component: cytoplasmic vesicle (GO:0016023);;	--	--	--
TraesCS3D01G126400	0.269464	0.230036	0.265285	3.26116	3.01032	2.69603	4.9905e-35	3.59472	up	Biological Process: response to UV-B (GO:0010224);; Molecular Function: glucuronosyltransferase activity (GO:0015020);; Biological Process: brassinosteroid metabolic process (GO:0016131);; Molecular Function: trans-zeatin O-beta-D-glucosyltransferase activity (GO:0050403);; Molecular Function: cis-zeatin O-beta-D-glucosyltransferase activity (GO:0050502);; Biological Process: flavonol biosyntheti…	K13496|0|bdi:100830513|K13496 UDP-glucosyl transferase 73C [EC:2.4.1.-] | (RefSeq) UDP-glycosyltransferase 73C1-like	--	UDP-glycosyltransferase 73D1 GN=UGT73D1 OS=Arabidopsis thaliana (Mouse-ear cress) PE=3 SV=1
Triticum_aestivum_newGene_24843	1.308	1.50687	1.66517	0.191159	0.039989	0.107769	1.39908e-20	-3.38289	down	--	--	--	--
TraesCS5B01G350700	2.00337	1.59113	1.93227	0.173736	0.177783	0.150008	1.35053e-22	-3.21439	down	Molecular Function: N,N-dimethylaniline monooxygenase activity (GO:0004499);; Molecular Function: flavin adenine dinucleotide binding (GO:0050660);; Molecular Function: NADP binding (GO:0050661);; Biological Process: oxidation-reduction process (GO:0055114);;	--	--	Probable flavin-containing monooxygenase 1 GN=FMO1 OS=Arabidopsis thaliana (Mouse-ear cress) PE=2 SV=1
Triticum_aestivum_newGene_16463	0	0	0	1.99492	1.70979	1.45662	6.96245e-25	8.04628	up	Molecular Function: binding (GO:0005488);;	--	--	--
TraesCS5D01G335000	0.901607	0.749986	1.02014	241.333	262.719	273.057	1.74599e-263	8.16606	up	Biological Process: defense response (GO:0006952);;	--	--	Defensin-like protein 1 OS=Sorghum bicolor (Sorghum) PE=1 SV=2
TraesCS4A01G194800	0.652861	0.49726	0.668237	9.8594	10.4456	10.9724	7.68386e-134	4.2301	up	Molecular Function: protein serine/threonine kinase activity (GO:0004674);; Molecular Function: ATP binding (GO:0005524);; Biological Process: protein phosphorylation (GO:0006468);; Biological Process: negative regulation of abscisic acid-activated signaling pathway (GO:0009788);;	K07198|0|bdi:100831178|K07198 5'-AMP-activated protein kinase, catalytic alpha subunit [EC:2.7.11.11] | (RefSeq) CIPK15; CBL-interacting protein kinase 15-like	Regulation of autophagy (ko04140)	CBL-interacting protein kinase 14 GN=OsJ_031406 OS=Oryza sativa subsp. japonica (Rice) PE=2 SV=1
TraesCS6B01G421800	1.91716	1.52407	1.89526	45.1339	44.0178	44.6377	0	4.79328	up	Cellular Component: integral component of plasma membrane (GO:0005887);; Biological Process: carbohydrate transport (GO:0008643);; Biological Process: leaf senescence (GO:0010150);; Molecular Function: sugar transmembrane transporter activity (GO:0051119);; Biological Process: cellular response to abscisic acid stimulus (GO:0071215);; Biological Process: cellular response to salicylic acid stimul…	K15382|2.15799e-132|dosa:Os12t0476200-01|K15382 solute carrier family 50 (sugar transporter) | (RAP-DB) Os12g0476200, SWEET13; MtN3 protein precursor.	--	Bidirectional sugar transporter SWEET13 GN=OsJ_36063 OS=Oryza sativa subsp. japonica (Rice) PE=2 SV=1
TraesCS2D01G387300	4.94632	4.64735	4.87158	42.0367	48.9536	48.1802	1.51865e-219	3.42258	up	Molecular Function: transcription regulatory region sequence-specific DNA binding (GO:0000976);; Molecular Function: transcription factor activity, sequence-specific DNA binding (GO:0003700);; Cellular Component: nucleus (GO:0005634);; Biological Process: regulation of transcription, DNA-templated (GO:0006355);;	--	--	Homeobox-leucine zipper protein HOX22 OS=Oryza sativa subsp. japonica (Rice) PE=2 SV=2
TraesCS4A01G218400	15.102	14.7244	16.5422	315.021	299.86	315.986	0	4.49048	up	Molecular Function: C-4 methylsterol oxidase activity (GO:0000254);; Molecular Function: iron ion binding (GO:0005506);; Biological Process: fatty acid biosynthetic process (GO:0006633);; Cellular Component: integral component of membrane (GO:0016021);; Biological Process: sterol biosynthetic process (GO:0016126);; Biological Process: oxidation-reduction process (GO:0055114);;	K14423|9.57623e-175|bdi:100830254|K14423 4,4-dimethyl-9beta,19-cyclopropylsterol-4alpha-methyl oxidase [EC:1.14.13.72] | (RefSeq) methylsterol monooxygenase 1-2	Steroid biosynthesis (ko00100)	Methylsterol monooxygenase 1-2 GN=SMO1-2 OS=Arabidopsis thaliana (Mouse-ear cress) PE=2 SV=1
TraesCS7B01G109000	2.81625	2.33037	2.70446	0.037554	0	0	5.98219e-22	-6.12462	down	Molecular Function: sulfotransferase activity (GO:0008146);;	--	--	Cytosolic sulfotransferase 5 GN=T14D3.10 OS=Arabidopsis thaliana (Mouse-ear cress) PE=1 SV=1
TraesCS5D01G525700	0	0.073396	0.142878	36.3058	36.5291	36.3643	1.5455e-112	8.71643	up	--	--	--	Phytosulfokine receptor 2 (Precursor) GN=PSKR2 OS=Arabidopsis thaliana (Mouse-ear cress) PE=2 SV=1
TraesCS7D01G038100	3.12105	3.44265	3.13669	0.076377	0.084676	0.083401	4.26469e-40	-4.80013	down	Biological Process: metabolic process (GO:0008152);; Molecular Function: abscisic acid glucosyltransferase activity (GO:0010294);; Cellular Component: cytoplasmic vesicle (GO:0016023);; Biological Process: secretion by cell (GO:0032940);; Biological Process: response to other organism (GO:0051707);; Molecular Function: quercetin 3-O-glucosyltransferase activity (GO:0080043);; Molecular Function: …	--	--	Scopoletin glucosyltransferase GN=TOGT1 OS=Nicotiana tabacum (Common tobacco) PE=1 SV=1
TraesCS2B01G551700	82.1091	68.7158	68.6156	2.68592	2.69223	3.92445	9.94342e-157	-4.356	down	--	--	--	--
TraesCS7D01G492500	0.461763	0.341817	0.414657	26.111	22.9318	25.4076	2.47496e-59	5.83971	up	--	--	--	--
TraesCS1A01G021200	0.390261	0.538825	0.432214	22.4165	21.2687	21.2817	0	5.70894	up	Cellular Component: plasma membrane (GO:0005886);; Biological Process: transmembrane transport (GO:0055085);;	--	--	Mechanosensitive ion channel protein 8 GN=MSL8 OS=Arabidopsis thaliana (Mouse-ear cress) PE=2 SV=2
TraesCS6A01G023300	84.945	85.6962	82.0777	6.17041	5.69723	5.84359	0	-3.6605	down	Molecular Function: sucrose alpha-glucosidase activity (GO:0004575);; Cellular Component: vacuole (GO:0005773);; Biological Process: carbohydrate metabolic process (GO:0005975);; Cellular Component: plant-type cell wall (GO:0009505);; Molecular Function: transferase activity (GO:0016740);;	K01193|0|bdi:100839920|K01193 beta-fructofuranosidase [EC:3.2.1.26] | (RefSeq) sucrose:sucrose 1-fructosyltransferase-like	Galactose metabolism (ko00052);; Starch and sucrose metabolism (ko00500)	Sucrose:sucrose 1-fructosyltransferase (Precursor) GN=1-SST OS=Festuca arundinacea (Tall fescue) PE=1 SV=1
TraesCS1A01G041500	7.04078	8.53534	8.66582	0	0	0	4.95209e-16	-6.78514	down	Molecular Function: serine-type endopeptidase inhibitor activity (GO:0004867);; Biological Process: metabolic process (GO:0008152);; Biological Process: response to wounding (GO:0009611);;	--	--	Subtilisin-chymotrypsin inhibitor CI-1A OS=Hordeum vulgare (Barley) PE=1 SV=1
TraesCS3A01G119600	11.9804	11.3499	11.3218	0.456899	0.466568	0.362287	1.53822e-134	-4.52601	down	Molecular Function: transferase activity, transferring acyl groups other than amino-acyl groups (GO:0016747);;	--	--	3&apos;-N-debenzoyl-2&apos;-deoxytaxol N-benzoyltransferase GN=TAX10 OS=Taxus canadensis (Canadian yew) PE=1 SV=1
TraesCS1A01G175500	2.64339	1.93015	2.14784	75.702	63.5578	73.5968	0	5.14056	up	--	--	--	--
Triticum_aestivum_newGene_29590	30.2696	29.2346	31.5512	3.29862	4.25068	2.22406	2.98046e-84	-3.03383	down	--	--	--	--
TraesCS4A01G213300	1.02476	0.940861	0.48678	16.9468	14.0522	16.8874	4.59039e-48	4.3569	up	Molecular Function: monooxygenase activity (GO:0004497);; Cellular Component: plastid (GO:0009536);; Biological Process: oxidation-reduction process (GO:0055114);;	--	--	Zeaxanthin epoxidase, chloroplastic (Precursor) OS=Solanum lycopersicum (Tomato) PE=2 SV=1
TraesCS6A01G416000	0.778343	0.843322	0.809738	6.27283	6.41786	5.51459	5.46642e-36	3.00161	up	Cellular Component: chloroplast (GO:0009507);;	--	--	--
TraesCS4D01G207900	10.8361	12.8771	11.6217	0	0	0	2.9128e-33	-8.95329	down	Biological Process: tryptophan biosynthetic process (GO:0000162);; Molecular Function: tryptophan synthase activity (GO:0004834);; Cellular Component: chloroplast stroma (GO:0009570);; Molecular Function: indole-3-glycerol-phosphate lyase activity (GO:0033984);; Biological Process: defense response to bacterium (GO:0042742);; Biological Process: defense response by callose deposition in cell wall…	K13222|1.22444e-166|zma:542117|K13222 indole-3-glycerol-phosphate lyase [EC:4.1.2.8] | (RefSeq) bx1, GRMZM2G085381, trpA; benzoxazinless 1	Benzoxazinoid biosynthesis (ko00402)	Indole-3-glycerol phosphate lyase, chloroplastic (Precursor) GN=BX1 OS=Zea mays (Maize) PE=1 SV=2
TraesCS7B01G123100	0.108557	0.055842	0.111662	1.22652	1.41679	1.11085	1.37258e-19	3.73406	up	Biological Process: metabolic process (GO:0008152);; Cellular Component: plastid (GO:0009536);; Molecular Function: transferase activity, transferring hexosyl groups (GO:0016758);;	--	--	UDP-glycosyltransferase 88A1 GN=UGT88A1 OS=Arabidopsis thaliana (Mouse-ear cress) PE=2 SV=1
TraesCS2D01G324200	3.2291	3.54596	2.88655	0.39263	0.14495	0.293189	2.99868e-22	-3.2628	down	Cellular Component: chloroplast (GO:0009507);; Molecular Function: ATPase activity (GO:0016887);;	K01551|7.35697e-176|bdi:100822194|K01551 arsenite-transporting ATPase [EC:3.6.3.16] | (RefSeq) ATPase ASNA1 homolog 2-like	--	--
TraesCS1B01G433300	19.8757	19.1461	19.3435	152.315	160.964	158.968	0	3.18123	up	Cellular Component: photosystem I (GO:0009522);; Cellular Component: photosystem II (GO:0009523);; Cellular Component: chloroplast thylakoid membrane (GO:0009535);; Biological Process: photosynthesis, light harvesting (GO:0009765);; Cellular Component: integral component of membrane (GO:0016021);; Molecular Function: chlorophyll binding (GO:0016168);; Biological Process: protein-chromophore linka…	K08912|0|bdi:100822184|K08912 light-harvesting complex II chlorophyll a/b binding protein 1 | (RefSeq) chlorophyll a-b binding protein of LHCII type 1	Photosynthesis - antenna proteins (ko00196)	Chlorophyll a-b binding protein, chloroplastic (Precursor) GN=WHAB1.6 OS=Triticum aestivum (Wheat) PE=3 SV=1
TraesCS7D01G401500	0.545969	0.524399	0.349095	28.7162	29.8071	28.2309	8.60111e-196	6.00972	up	Cellular Component: plasma membrane (GO:0005886);; Cellular Component: chloroplast envelope (GO:0009941);;	--	--	--
TraesCS4D01G329500	0.450616	0.464747	0.838878	455.501	481.311	477.903	0	9.6731	up	--	--	--	Late embryogenesis abundant protein, group 3 OS=Triticum aestivum (Wheat) PE=2 SV=1
TraesCS7B01G286600	0	0	0.350105	8.54391	8.22717	10.5744	0.00572244	3.09471	up	Molecular Function: DNA binding (GO:0003677);; Molecular Function: transcription factor activity, sequence-specific DNA binding (GO:0003700);; Cellular Component: nucleus (GO:0005634);; Cellular Component: mitochondrion (GO:0005739);; Biological Process: regulation of transcription, DNA-templated (GO:0006355);; Biological Process: plant-type cell wall modification (GO:0009827);; Biological Proces…	K09264|6.47137e-143|bdi:100835899|K09264 MADS-box transcription factor, plant | (RefSeq) MADS-box transcription factor 16	--	MADS-box transcription factor 16 OS=Oryza sativa subsp. japonica (Rice) PE=1 SV=2
TraesCS5B01G529100	5.4321	5.2499	3.73463	0.439615	0.273853	0.562789	4.86108e-33	-3.23528	down	Biological Process: lipid metabolic process (GO:0006629);; Molecular Function: hydrolase activity (GO:0016787);;	--	--	Patatin-like protein 2 OS=Oryza sativa subsp. japonica (Rice) PE=3 SV=1
Triticum_aestivum_newGene_38103	0.289869	0.242372	0.230828	3.34819	3.54605	3.32066	9.27833e-63	3.84817	up	Cellular Component: integral component of membrane (GO:0016021);;	--	--	--
Triticum_aestivum_newGene_43460	0	0	0	5.69474	3.80107	5.11319	1.64645e-23	7.88627	up	--	--	--	--
TraesCS5A01G459200	0.209761	0.211358	0.206863	48.5153	43.5313	50.2774	6.15397e-153	7.72486	up	Cellular Component: chloroplast stroma (GO:0009570);; Molecular Function: protein binding involved in protein folding (GO:0044183);; Biological Process: chaperone-mediated protein folding (GO:0061077);;	--	--	--
TraesCS3A01G084500	0.292561	0.241062	0.668969	6.24008	6.7999	7.37699	8.2645e-61	4.1618	up	Molecular Function: metalloendopeptidase activity (GO:0004222);; Biological Process: proteolysis (GO:0006508);; Cellular Component: plastid (GO:0009536);; Cellular Component: membrane (GO:0016020);;	--	--	--
TraesCS4A01G455000	1.28913	0.763629	0.856825	8.0896	7.98284	10.8978	4.1821e-47	3.33165	up	Molecular Function: glutathione transferase activity (GO:0004364);; Cellular Component: cytoplasm (GO:0005737);; Biological Process: response to stimulus (GO:0050896);;	--	--	Probable glutathione S-transferase GSTU6 GN=OSJNBb0038A07.2 OS=Oryza sativa subsp. japonica (Rice) PE=2 SV=2
TraesCS5D01G188600	0.868537	0.754861	0.921464	12.1343	14.0311	16.0148	9.99312e-123	4.17187	up	Molecular Function: protein serine/threonine phosphatase activity (GO:0004722);; Biological Process: protein dephosphorylation (GO:0006470);; Biological Process: response to cold (GO:0009409);; Biological Process: response to water deprivation (GO:0009414);; Biological Process: negative regulation of abscisic acid-activated signaling pathway (GO:0009788);; Biological Process: regulation of stomat…	K14497|2.51868e-139|osa:4346736|K14497 protein phosphatase 2C [EC:3.1.3.16] | (RefSeq) OsJ_027745, OsPP2C68; probable protein phosphatase 2C 68	Plant hormone signal transduction (ko04075)	Probable protein phosphatase 2C 68 OS=Oryza sativa subsp. japonica (Rice) PE=2 SV=2
TraesCS7A01G133600	0	0	0.049454	2.48083	2.00525	2.66445	2.52034e-19	5.90771	up	Cellular Component: plastid (GO:0009536);; Cellular Component: membrane (GO:0016020);;	--	--	--
TraesCS7B01G113200	13.0751	14.9456	13.9138	0.912961	1.262	1.28478	8.4439e-124	-3.40973	down	Biological Process: fatty acid biosynthetic process (GO:0006633);; Cellular Component: membrane (GO:0016020);; Molecular Function: transferase activity, transferring acyl groups other than amino-acyl groups (GO:0016747);;	--	--	3-ketoacyl-CoA synthase 6 GN=T26J14.10 OS=Arabidopsis thaliana (Mouse-ear cress) PE=1 SV=1
TraesCS2B01G559600	1.00059	0.985396	1.13311	0.054077	0	0	3.38808e-15	-5.05061	down	Molecular Function: monooxygenase activity (GO:0004497);; Molecular Function: iron ion binding (GO:0005506);; Molecular Function: electron carrier activity (GO:0009055);; Cellular Component: cytoplasmic vesicle (GO:0016023);; Molecular Function: oxidoreductase activity, acting on paired donors, with incorporation or reduction of molecular oxygen (GO:0016705);; Molecular Function: heme binding (GO…	--	--	Geraniol 8-hydroxylase GN=CYP76B6 OS=Catharanthus roseus (Madagascar periwinkle) PE=1 SV=1
TraesCS1A01G015900	0.37732	0.280263	0.326035	2.85339	3.07075	3.33832	1.20662e-65	3.36222	up	Molecular Function: protein serine/threonine kinase activity (GO:0004674);; Molecular Function: ATP binding (GO:0005524);; Biological Process: protein phosphorylation (GO:0006468);; Cellular Component: cytoplasmic vesicle (GO:0016023);; Biological Process: recognition of pollen (GO:0048544);;	--	--	G-type lectin S-receptor-like serine/threonine-protein kinase At2g19130 (Precursor) GN=At2g19130 OS=Arabidopsis thaliana (Mouse-ear cress) PE=2 SV=1
TraesCS3A01G155300	3.18236	3.75589	3.95699	0.14532	0.038453	0.227245	3.27958e-32	-4.33062	down	--	--	--	--
TraesCS3D01G224700	0.298315	0.10701	0.370773	2.96196	3.09356	3.3253	1.83602e-40	3.67853	up	Molecular Function: catalytic activity (GO:0003824);; Biological Process: metabolic process (GO:0008152);; Molecular Function: adenyl nucleotide binding (GO:0030554);; Molecular Function: metal ion binding (GO:0046872);;	--	--	SNF1-related protein kinase regulatory subunit gamma-1-like GN=CBSCBS2 OS=Arabidopsis thaliana (Mouse-ear cress) PE=1 SV=1
TraesCS5A01G258900	0.318803	0.37392	1.06211	6.68721	7.73592	6.13389	4.99327e-30	3.63122	up	Molecular Function: ATP binding (GO:0005524);; Cellular Component: cell wall (GO:0005618);; Cellular Component: nucleolus (GO:0005730);; Cellular Component: mitochondrion (GO:0005739);; Cellular Component: cytosol (GO:0005829);; Cellular Component: plasma membrane (GO:0005886);; Biological Process: protein folding (GO:0006457);; Biological Process: defense response (GO:0006952);; Biological Proce…	--	--	--
TraesCS1B01G481300	30.5597	30.5925	27.9058	0.256508	0.350333	0.348512	1.40127e-171	-6.26005	down	Molecular Function: methyltransferase activity (GO:0008168);;	--	--	O-methyltransferase ZRP4 GN=ZRP4 OS=Zea mays (Maize) PE=2 SV=1
TraesCS6B01G031700	67.803	68.0545	67.5123	3.73261	4.03076	3.30482	0	-4.02653	down	Molecular Function: sucrose alpha-glucosidase activity (GO:0004575);; Cellular Component: vacuole (GO:0005773);; Biological Process: carbohydrate metabolic process (GO:0005975);; Cellular Component: plant-type cell wall (GO:0009505);; Molecular Function: transferase activity (GO:0016740);;	K01193|0|bdi:100839920|K01193 beta-fructofuranosidase [EC:3.2.1.26] | (RefSeq) sucrose:sucrose 1-fructosyltransferase-like	Galactose metabolism (ko00052);; Starch and sucrose metabolism (ko00500)	Sucrose:sucrose 1-fructosyltransferase (Precursor) GN=1-SST OS=Festuca arundinacea (Tall fescue) PE=1 SV=1
TraesCSU01G127200	0.07064	0	0.416285	5.88879	6.05739	5.58068	8.7778e-05	3.81717	up	Molecular Function: transcription factor activity, sequence-specific DNA binding (GO:0003700);; Cellular Component: nucleus (GO:0005634);; Biological Process: regulation of transcription, DNA-templated (GO:0006355);; Biological Process: response to heat (GO:0009408);; Molecular Function: sequence-specific DNA binding (GO:0043565);;	K09419|1.39321e-71|zma:100286298|K09419 heat shock transcription factor, other eukaryote | (RefSeq) GRMZM2G105348; heat shock factor protein 1	--	Heat stress transcription factor C-2a GN=OJ1705_E12.15 OS=Oryza sativa subsp. japonica (Rice) PE=2 SV=1
TraesCS3D01G518200	0	0	0.03251	8.32398	6.96692	7.28093	1.31477e-43	8.06667	up	Molecular Function: peroxidase activity (GO:0004601);; Cellular Component: cell wall (GO:0005618);; Biological Process: response to oxidative stress (GO:0006979);; Cellular Component: cytoplasmic vesicle (GO:0016023);; Molecular Function: heme binding (GO:0020037);; Molecular Function: metal ion binding (GO:0046872);; Biological Process: oxidation-reduction process (GO:0055114);;	K00430|0|bdi:100840057|K00430 peroxidase [EC:1.11.1.7] | (RefSeq) cationic peroxidase SPC4-like	Phenylpropanoid biosynthesis (ko00940)	Cationic peroxidase SPC4 (Precursor) GN=Sb03g046810 OS=Sorghum bicolor (Sorghum) PE=1 SV=2
TraesCS3A01G351000	44.4817	42.9482	40.9298	2.24193	1.58619	2.10698	0	-4.24703	down	Biological Process: lipid metabolic process (GO:0006629);; Cellular Component: cytoplasmic vesicle (GO:0016023);; Molecular Function: hydrolase activity, acting on ester bonds (GO:0016788);;	--	--	GDSL esterase/lipase At2g40250 (Precursor) GN=At2g40250 OS=Arabidopsis thaliana (Mouse-ear cress) PE=2 SV=1
TraesCS6B01G024500	16.2243	17.6387	16.8678	0.808852	1.54059	2.33206	3.59904e-39	-3.20469	down	Cellular Component: extracellular region (GO:0005576);; Molecular Function: ion channel inhibitor activity (GO:0008200);; Biological Process: pathogenesis (GO:0009405);; Cellular Component: cytoplasmic vesicle (GO:0016023);;	--	--	--
Triticum_aestivum_newGene_28784	1.31593	1.13104	1.25122	0	0	0	2.03571e-15	-6.68172	down	Molecular Function: DNA binding (GO:0003677);; Biological Process: DNA recombination (GO:0006310);;	--	--	--
TraesCS7D01G143500	27.88	27.6841	34.3856	3.15664	2.12234	3.55533	1.09585e-64	-3.14291	down	Cellular Component: nucleosome (GO:0000786);; Molecular Function: DNA binding (GO:0003677);; Cellular Component: nucleus (GO:0005634);; Biological Process: nucleosome assembly (GO:0006334);; Biological Process: cell proliferation (GO:0008283);; Cellular Component: plastid (GO:0009536);; Molecular Function: protein heterodimerization activity (GO:0046982);;	K11253|4.95318e-93|crb:CARUB_v10021660mg|K11253 histone H3 | (RefSeq) hypothetical protein	--	Histone H3.2 OS=Triticum aestivum (Wheat) PE=1 SV=2
TraesCS7B01G205600	2.84985	3.65558	3.48499	0.099399	0.046721	0.473829	1.45603e-06	-3.30603	down	Molecular Function: DNA binding (GO:0003677);; Biological Process: regulation of transcription, DNA-templated (GO:0006355);;	--	--	NAC domain-containing protein 21/22 OS=Arabidopsis thaliana (Mouse-ear cress) PE=1 SV=2
TraesCS6B01G031300	36.7726	38.6856	37.8849	0.705649	0.461473	0.461213	0	-5.91888	down	Molecular Function: sucrose alpha-glucosidase activity (GO:0004575);; Cellular Component: vacuole (GO:0005773);; Biological Process: carbohydrate metabolic process (GO:0005975);; Cellular Component: plant-type cell wall (GO:0009505);; Molecular Function: transferase activity (GO:0016740);;	K01193|0|bdi:100839920|K01193 beta-fructofuranosidase [EC:3.2.1.26] | (RefSeq) sucrose:sucrose 1-fructosyltransferase-like	Galactose metabolism (ko00052);; Starch and sucrose metabolism (ko00500)	Sucrose:sucrose 1-fructosyltransferase (Precursor) GN=1-SST OS=Festuca arundinacea (Tall fescue) PE=1 SV=1
TraesCS3D01G325300	0.721274	0.595577	0.707439	9.2898	10.3385	10.0563	4.6441e-142	4.01177	up	Molecular Function: monooxygenase activity (GO:0004497);; Molecular Function: iron ion binding (GO:0005506);; Molecular Function: electron carrier activity (GO:0009055);; Cellular Component: integral component of membrane (GO:0016021);; Molecular Function: oxidoreductase activity, acting on paired donors, with incorporation or reduction of molecular oxygen (GO:0016705);; Molecular Function: heme …	K09754|0|zma:100191539|K09754 coumaroylquinate(coumaroylshikimate) 3'-monooxygenase [EC:1.14.13.36] | (RefSeq) GRMZM2G138074; putative cytochrome P450 superfamily protein	Phenylpropanoid biosynthesis (ko00940);; Flavonoid biosynthesis (ko00941);; Stilbenoid, diarylheptanoid and gingerol biosynthesis (ko00945)	Cytochrome P450 98A1 GN=CYP98A1 OS=Sorghum bicolor (Sorghum) PE=2 SV=1
TraesCS1A01G253400	1.73129	1.96476	1.89698	18.328	19.6563	18.4712	0	3.4888	up	Molecular Function: protein serine/threonine kinase activity (GO:0004674);; Molecular Function: ATP binding (GO:0005524);; Cellular Component: nucleus (GO:0005634);; Cellular Component: cytosol (GO:0005829);; Biological Process: pyruvate metabolic process (GO:0006090);; Biological Process: protein phosphorylation (GO:0006468);; Biological Process: lipid biosynthetic process (GO:0008610);; Biologi…	K01006|0|bdi:100840523|K01006 pyruvate, orthophosphate dikinase [EC:2.7.9.1] | (RefSeq) pyruvate, phosphate dikinase 2	Pyruvate metabolism (ko00620);; Carbon fixation in photosynthetic organisms (ko00710);; Carbon metabolism (ko01200)	Pyruvate, phosphate dikinase 1, chloroplastic (Precursor) OS=Oryza sativa subsp. japonica (Rice) PE=1 SV=1
TraesCS1A01G266100	2.25686	3.25282	2.07382	0.087836	0.063084	0.224597	1.89583e-24	-3.96886	down	Molecular Function: triglyceride lipase activity (GO:0004806);; Cellular Component: cytoplasm (GO:0005737);; Molecular Function: phosphatidylcholine 1-acylhydrolase activity (GO:0008970);; Biological Process: lipid catabolic process (GO:0016042);;	--	--	Phospholipase A1-II 7 OS=Oryza sativa subsp. japonica (Rice) PE=3 SV=1
TraesCS2A01G477400	74.4769	76.0435	76.9027	4.27171	3.63079	5.57849	1.38382e-280	-3.88908	down	Cellular Component: extracellular region (GO:0005576);; Biological Process: lipid metabolic process (GO:0006629);; Cellular Component: cytoplasmic vesicle (GO:0016023);; Molecular Function: hydrolase activity, acting on ester bonds (GO:0016788);;	--	--	GDSL esterase/lipase EXL3 (Precursor) GN=EXL3 OS=Arabidopsis thaliana (Mouse-ear cress) PE=2 SV=1
Triticum_aestivum_newGene_56411	0	0	0	0.804724	0.71614	0.605686	1.07214e-15	6.75419	up	--	--	--	--
TraesCS6B01G095200	6.10049	7.60337	6.84326	65.8188	73.4308	72.5983	1.00153e-216	3.52126	up	Molecular Function: ubiquitin-protein transferase activity (GO:0004842);; Biological Process: protein ubiquitination (GO:0016567);; Biological Process: DNA endoreduplication (GO:0042023);; Biological Process: proteasome-mediated ubiquitin-dependent protein catabolic process (GO:0043161);; Biological Process: proteasome assembly (GO:0043248);; Biological Process: regulation of unidimensional cell …	--	--	Ubiquitin-conjugating enzyme E2 28 GN=F22C12.2 OS=Arabidopsis thaliana (Mouse-ear cress) PE=2 SV=1
TraesCS3B01G428100	1.05266	0.542747	0.512938	5.30535	6.89672	7.79778	8.48012e-17	3.22724	up	Cellular Component: mitochondrion (GO:0005739);; Biological Process: response to stress (GO:0006950);;	--	--	Indole-3-acetic acid-induced protein ARG2 GN=ARG2 OS=Vigna radiata var. radiata (Mung bean) PE=2 SV=1
TraesCS7A01G042400	5.18151	5.35296	3.8544	0	0	0	1.31231e-24	-8.0024	down	Molecular Function: transferase activity (GO:0016740);;	--	--	Anthranilate O-methyltransferase 1 GN=AAMT1 OS=Zea mays (Maize) PE=1 SV=1
TraesCS5B01G384900	0.85256	1.13166	1.2332	0	0	0	2.57871e-14	-6.49465	down	Molecular Function: monooxygenase activity (GO:0004497);; Molecular Function: iron ion binding (GO:0005506);; Molecular Function: electron carrier activity (GO:0009055);; Molecular Function: oxidoreductase activity, acting on paired donors, with incorporation or reduction of molecular oxygen (GO:0016705);; Molecular Function: heme binding (GO:0020037);; Biological Process: oxidation-reduction pro…	--	--	Premnaspirodiene oxygenase GN=CYP71D55 OS=Hyoscyamus muticus (Egyptian henbane) PE=1 SV=1
Triticum_aestivum_newGene_11601	0.610741	0.171181	0.442523	5.61095	6.68506	5.37528	3.97181e-34	3.8888	up	--	--	--	--
TraesCS3A01G114100	56.999	54.5228	49.4746	2.29073	2.2062	2.39727	0	-4.36396	down	Molecular Function: monooxygenase activity (GO:0004497);; Molecular Function: iron ion binding (GO:0005506);; Molecular Function: electron carrier activity (GO:0009055);; Cellular Component: cytoplasmic vesicle (GO:0016023);; Molecular Function: oxidoreductase activity, acting on paired donors, with incorporation or reduction of molecular oxygen (GO:0016705);; Molecular Function: heme binding (GO…	--	--	Alkane hydroxylase MAH1 {ECO:0000303|PubMed:17905869} OS=Arabidopsis thaliana (Mouse-ear cress) PE=2 SV=1
TraesCS1A01G314900	5.55905	4.86909	6.52147	308.91	294.201	340.205	0	5.95167	up	Cellular Component: integral component of membrane (GO:0016021);; Cellular Component: chloroplast membrane (GO:0031969);;	--	--	High molecular mass early light-inducible protein HV58, chloroplastic (Precursor) OS=Hordeum vulgare (Barley) PE=2 SV=1
TraesCS2A01G509600	0.099683	0.102182	0.060435	1.56303	1.56226	1.78495	7.81997e-27	4.2031	up	Molecular Function: transferase activity, transferring phosphorus-containing groups (GO:0016772);;	K04733|1.62176e-139|bdi:100838323|K04733 interleukin-1 receptor-associated kinase 4 [EC:2.7.11.1] | (RefSeq) serine/threonine-protein kinase CDL1-like	--	Serine/threonine-protein kinase-like protein CCR4 (Precursor) GN=MCA23.19 OS=Arabidopsis thaliana (Mouse-ear cress) PE=1 SV=1
TraesCS2B01G516700	101.844	105.759	98.094	3.62835	3.44856	4.20074	0	-4.56571	down	Molecular Function: sucrose alpha-glucosidase activity (GO:0004575);; Cellular Component: cell wall (GO:0005618);; Cellular Component: vacuole (GO:0005773);; Biological Process: starch metabolic process (GO:0005982);; Biological Process: response to wounding (GO:0009611);; Cellular Component: cytoplasmic vesicle (GO:0016023);; Molecular Function: levanase activity (GO:0031219);; Molecular Functio…	K01193|0|sita:101781847|K01193 beta-fructofuranosidase [EC:3.2.1.26] | (RefSeq) beta-fructofuranosidase, insoluble isoenzyme 7-like	Galactose metabolism (ko00052);; Starch and sucrose metabolism (ko00500)	Fructan 6-exohydrolase {ECO:0000312|EMBL:CAJ28591.1} (Precursor) OS=Triticum aestivum (Wheat) PE=1 SV=1
Triticum_aestivum_newGene_20276	1.31685	0.642858	0.588461	0.047882	0.080049	0.03906	5.74555e-13	-3.54304	down	--	--	--	--
TraesCS3A01G043500	0.31722	0.415183	0.297707	0	0.039112	0.032103	1.92468e-09	-3.41125	down	Molecular Function: protein serine/threonine kinase activity (GO:0004674);; Molecular Function: ATP binding (GO:0005524);; Biological Process: protein phosphorylation (GO:0006468);; Cellular Component: integral component of membrane (GO:0016021);;	--	--	Probable LRR receptor-like serine/threonine-protein kinase At3g47570 (Precursor) GN=At3g47570 OS=Arabidopsis thaliana (Mouse-ear cress) PE=2 SV=1
TraesCS7D01G208600	4.70284	4.52532	5.6012	0.385698	0.413284	0.413749	1.83268e-59	-3.40195	down	Biological Process: fatty acid biosynthetic process (GO:0006633);; Cellular Component: membrane (GO:0016020);; Molecular Function: transferase activity, transferring acyl groups other than amino-acyl groups (GO:0016747);;	--	--	3-ketoacyl-CoA synthase 6 GN=T26J14.10 OS=Arabidopsis thaliana (Mouse-ear cress) PE=1 SV=1
TraesCS2A01G034200	79.5881	72.1121	76.3242	0.71172	0.684306	0.873677	1.41083e-129	-6.30088	down	--	--	--	--
TraesCS2A01G130200	2.24062	1.97552	2.18398	20.5709	25.9114	23.8423	1.95705e-148	3.60504	up	Cellular Component: mitochondrion (GO:0005739);; Biological Process: metabolic process (GO:0008152);; Molecular Function: phosphoglycolate phosphatase activity (GO:0008967);; Biological Process: response to arsenic-containing substance (GO:0046685);; Biological Process: photoperiodism, flowering (GO:0048573);;	--	--	--
TraesCS5A01G534300	22.4008	23.0383	25.2816	1.35183	1.88075	1.61909	1.22121e-186	-3.67753	down	Molecular Function: GTPase activity (GO:0003924);; Molecular Function: structural constituent of cytoskeleton (GO:0005200);; Molecular Function: GTP binding (GO:0005525);; Cellular Component: cell wall (GO:0005618);; Cellular Component: nucleolus (GO:0005730);; Cellular Component: vacuole (GO:0005773);; Cellular Component: Golgi apparatus (GO:0005794);; Cellular Component: microtubule (GO:0005874…	K07375|0|cic:CICLE_v10004755mg|K07375 tubulin beta | (RefSeq) hypothetical protein	Phagosome (ko04145)	Tubulin beta-2 chain GN=OSJNBa0009C08.10 OS=Oryza sativa subsp. japonica (Rice) PE=2 SV=1
TraesCS6D01G088600	1.4755	1.60003	1.28702	40.0722	33.5217	42.2507	2.65265e-233	4.86657	up	Cellular Component: chloroplast (GO:0009507);; Biological Process: photosynthesis, light harvesting (GO:0009765);; Cellular Component: membrane (GO:0016020);; Molecular Function: metal ion binding (GO:0046872);;	K08912|0|bdi:100822184|K08912 light-harvesting complex II chlorophyll a/b binding protein 1 | (RefSeq) chlorophyll a-b binding protein of LHCII type 1	Photosynthesis - antenna proteins (ko00196)	Chlorophyll a-b binding protein, chloroplastic (Precursor) GN=WHAB1.6 OS=Triticum aestivum (Wheat) PE=3 SV=1
TraesCS3D01G453300	2.06352	2.79453	2.75315	0.113415	0	0	7.25961e-18	-5.39081	down	--	--	--	Phosphatidylinositol/phosphatidylcholine transfer protein SFH11 GN=SFH11 OS=Arabidopsis thaliana (Mouse-ear cress) PE=3 SV=1
Triticum_aestivum_newGene_18541	0	0	0	5.02737	3.85413	5.66909	4.39259e-22	7.69951	up	Molecular Function: electron carrier activity (GO:0009055);; Cellular Component: integral component of membrane (GO:0016021);; Cellular Component: anchored component of plasma membrane (GO:0046658);;	--	--	Early nodulin-like protein 3 OS=Arabidopsis thaliana OX=3702 GN=At5g25090 PE=1 SV=2
TraesCS3A01G016800	0.021669	0	0.063719	0.580998	0.61471	0.47139	4.90269e-05	3.47668	up	Molecular Function: protein serine/threonine kinase activity (GO:0004674);; Molecular Function: protein tyrosine kinase activity (GO:0004713);; Molecular Function: ATP binding (GO:0005524);; Biological Process: protein phosphorylation (GO:0006468);; Cellular Component: integral component of membrane (GO:0016021);; Cellular Component: cytoplasmic vesicle (GO:0016023);;	--	--	Probable LRR receptor-like serine/threonine-protein kinase At3g47570 (Precursor) GN=At3g47570 OS=Arabidopsis thaliana (Mouse-ear cress) PE=2 SV=1
TraesCS3A01G360600	9.36504	7.76048	8.31395	0.423477	0.683584	0.522755	5.17653e-96	-3.75339	down	Molecular Function: copper ion binding (GO:0005507);; Biological Process: response to water deprivation (GO:0009414);; Cellular Component: cytoplasmic vesicle (GO:0016023);; Biological Process: lignin catabolic process (GO:0046274);; Cellular Component: apoplast (GO:0048046);; Molecular Function: hydroquinone:oxygen oxidoreductase activity (GO:0052716);; Biological Process: oxidation-reduction pr…	K05909|0|bdi:100844858|K05909 laccase [EC:1.10.3.2] | (RefSeq) laccase-12/13-like	--	Laccase-4 (Precursor) OS=Oryza sativa subsp. japonica (Rice) PE=2 SV=1
Triticum_aestivum_newGene_41347	0	0	0	6.58592	4.96371	3.10711	6.53325e-22	7.69342	up	--	--	--	--
TraesCS5D01G265700	3.06447	2.89498	2.8859	24.5744	21.4391	27.7385	8.56502e-171	3.21897	up	Cellular Component: cytoplasm (GO:0005737);; Biological Process: metabolic process (GO:0008152);; Molecular Function: UDP-glucosyltransferase activity (GO:0035251);;	K13030|0|bdi:100843904|K13030 cyanohydrin beta-glucosyltransferase [EC:2.4.1.85] | (RefSeq) cyanohydrin beta-glucosyltransferase-like	Cyanoamino acid metabolism (ko00460)	Cyanohydrin beta-glucosyltransferase GN=UGT85B1 OS=Sorghum bicolor (Sorghum) PE=1 SV=1
TraesCS1A01G025800	1.89328	1.56664	1.04198	0.061546	0.105474	0.145304	3.06929e-13	-3.41321	down	Cellular Component: plastid (GO:0009536);; Molecular Function: oxidoreductase activity, acting on paired donors, with incorporation or reduction of molecular oxygen, 2-oxoglutarate as one donor, and incorporation of one atom each of oxygen into both donors (GO:0016706);; Biological Process: oxidation-reduction process (GO:0055114);;	--	--	1-aminocyclopropane-1-carboxylate oxidase homolog 2 GN=At1g06640 OS=Arabidopsis thaliana (Mouse-ear cress) PE=2 SV=1
TraesCS1A01G041400	271.302	300.568	304.91	0.95719	0.816447	0.720242	3.41555e-215	-8.0681	down	Molecular Function: serine-type endopeptidase inhibitor activity (GO:0004867);; Biological Process: response to wounding (GO:0009611);;	--	--	Subtilisin-chymotrypsin inhibitor-2A OS=Hordeum vulgare (Barley) PE=1 SV=2
TraesCS2A01G319200	24.2946	23.62	22.3931	1.38758	1.94057	2.13416	2.83846e-171	-3.49785	down	Cellular Component: mitochondrion (GO:0005739);; Biological Process: metabolic process (GO:0008152);; Molecular Function: trans-zeatin O-beta-D-glucosyltransferase activity (GO:0050403);; Molecular Function: cis-zeatin O-beta-D-glucosyltransferase activity (GO:0050502);;	--	--	7-deoxyloganetin glucosyltransferase GN=UGT85A24 OS=Gardenia jasminoides (Cape jasmine) PE=1 SV=1
TraesCS4A01G336400	0.060667	0.030909	0	0.698526	0.593881	0.507125	4.76656e-15	4.11235	up	Molecular Function: long-chain fatty acid [acyl-carrier-protein] ligase activity (GO:0008922);; Cellular Component: chloroplast envelope (GO:0009941);; Biological Process: fatty acid elongation (GO:0030497);;	K01897|0|bdi:100832904|K01897 long-chain acyl-CoA synthetase [EC:6.2.1.3] | (RefSeq) probable acyl-activating enzyme 16, chloroplastic	Fatty acid biosynthesis (ko00061);; Fatty acid degradation (ko00071);; Fatty acid metabolism (ko01212);; Peroxisome (ko04146)	Probable acyl-activating enzyme 16, chloroplastic (Precursor) GN=AAE16 OS=Arabidopsis thaliana (Mouse-ear cress) PE=2 SV=1
TraesCS7B01G159600	7.57868	6.4333	7.30991	0.402032	0.433116	0.423919	7.46789e-75	-3.8529	down	Biological Process: metabolic process (GO:0008152);; Molecular Function: amino acid binding (GO:0016597);; Molecular Function: transferase activity (GO:0016740);;	--	--	ACT domain-containing protein ACR4 {ECO:0000305} OS=Arabidopsis thaliana (Mouse-ear cress) PE=2 SV=1
Triticum_aestivum_newGene_3125	0.110878	0.315576	0.018113	2.99841	2.31611	2.98008	5.92917e-06	3.65878	up	Molecular Function: aldehyde dehydrogenase (NAD) activity (GO:0004029);; Cellular Component: mitochondrion (GO:0005739);; Biological Process: oxidation-reduction process (GO:0055114);;	K00128|0|osa:4330612|K00128 aldehyde dehydrogenase (NAD+) [EC:1.2.1.3] | (RefSeq) Aldh2a; aldehyde dehydrogenase family 2 member B7, mitochondrial	Glycolysis / Gluconeogenesis (ko00010);; Pentose and glucuronate interconversions (ko00040);; Ascorbate and aldarate metabolism (ko00053);; Fatty acid degradation (ko00071);; Valine, leucine and isoleucine degradation (ko00280);; Lysine degradation (ko00310);; Arginine and proline metabolism (ko00330);; Histidine metabolism (ko00340);; Tryptophan metabolism (ko00380);; beta-Alanine metabolism (ko…	Aldehyde dehydrogenase family 2 member B7, mitochondrial OS=Arabidopsis thaliana OX=3702 GN=ALDH2B7 PE=1 SV=2
TraesCS2D01G148600	24.3364	24.7011	23.8908	0	0	0	2.64869e-24	-7.9555	down	Molecular Function: DNA binding (GO:0003677);; Biological Process: regulation of transcription, DNA-templated (GO:0006355);;	--	--	Glycine-rich protein 2 GN=GRP-2 OS=Nicotiana sylvestris (Wood tobacco) PE=2 SV=1
TraesCS1D01G191100	7.20532	7.95979	8.00238	193.76	204.717	229.28	0	4.91821	up	Molecular Function: glutathione transferase activity (GO:0004364);; Biological Process: response to stress (GO:0006950);; Cellular Component: chloroplast (GO:0009507);; Biological Process: de-etiolation (GO:0009704);; Biological Process: response to cadmium ion (GO:0046686);; Biological Process: lateral root development (GO:0048527);; Biological Process: response to growth hormone (GO:0060416);; …	K00799|5.63061e-116|obr:102711186|K00799 glutathione S-transferase [EC:2.5.1.18] | (RefSeq) uncharacterized LOC102711186	Glutathione metabolism (ko00480)	Probable glutathione S-transferase GSTU6 GN=OSJNBb0038A07.2 OS=Oryza sativa subsp. japonica (Rice) PE=2 SV=2
TraesCS7A01G242300	0.045072	0.08496	0.066792	0.945605	0.711161	0.614574	3.33854e-13	3.39324	up	Biological Process: sodium ion transport (GO:0006814);; Biological Process: regulation of pH (GO:0006885);; Molecular Function: sodium:proton antiporter activity (GO:0015385);; Cellular Component: integral component of membrane (GO:0016021);; Biological Process: transmembrane transport (GO:0055085);;	K14724|0|bdi:100825959|K14724 solute carrier family 9 (sodium/hydrogen exchanger), member 8 | (RefSeq) sodium/hydrogen exchanger 6-like	--	Sodium/hydrogen exchanger 6 GN=NHX6 OS=Arabidopsis thaliana (Mouse-ear cress) PE=1 SV=3
Triticum_aestivum_newGene_26864	4.27776	4.28076	4.4493	0.159451	0.113778	0.188043	5.72301e-70	-4.54883	down	Molecular Function: iron ion binding (GO:0005506);; Cellular Component: integral component of membrane (GO:0016021);; Molecular Function: oxidoreductase activity, acting on paired donors, with incorporation or reduction of molecular oxygen, NAD(P)H as one donor, and incorporation of one atom of oxygen (GO:0016709);; Molecular Function: heme binding (GO:0020037);; Biological Process: secondary met…	--	--	indolin-2-one monooxygenase OS=Zea mays OX=4577 GN=CYP71C2 PE=1 SV=1
Triticum_aestivum_newGene_16624	0.47217	0.274464	0.504519	5.02749	4.61662	5.79308	1.35402e-75	3.66194	up	Molecular Function: RNA polymerase II transcription factor activity, sequence-specific DNA binding (GO:0000981);; Molecular Function: DNA binding (GO:0003677);; Cellular Component: nucleoplasm (GO:0005654);; Cellular Component: cytoplasm (GO:0005737);;	--	--	--
Triticum_aestivum_newGene_37924	1.27081	1.11373	1.17119	0.088069	0.019965	0.107105	7.82168e-16	-3.43559	down	--	--	--	--
TraesCS2B01G233800	0.511308	0.38805	0.478553	3.68544	4.15245	3.31096	3.4713e-57	3.14575	up	Cellular Component: mitochondrion (GO:0005739);; Molecular Function: transferase activity, transferring phosphorus-containing groups (GO:0016772);;	K08869|0|bdi:100845973|K08869 aarF domain-containing kinase | (RefSeq) probable serine/threonine-protein kinase abkC	--	Uncharacterized aarF domain-containing protein kinase At1g79600, chloroplastic (Precursor) GN=At1g79600 OS=Arabidopsis thaliana (Mouse-ear cress) PE=2 SV=1
TraesCS3B01G377200	0.401605	0.207829	0.286688	2.84526	2.70015	3.10448	7.43894e-29	3.36036	up	Cellular Component: mitochondrion (GO:0005739);;	--	--	Transcription repressor OFP2 GN=OFP2 OS=Arabidopsis thaliana (Mouse-ear cress) PE=1 SV=1
TraesCS3D01G400800	0.153324	0.146945	0.180159	1.51071	1.51619	1.49731	4.42391e-37	3.33332	up	--	--	--	--
TraesCS5D01G470300	0.442127	0.936201	0.363227	54.9471	53.3863	63.4211	5.47388e-83	6.58569	up	Cellular Component: chloroplast stroma (GO:0009570);; Molecular Function: protein binding involved in protein folding (GO:0044183);; Biological Process: chaperone-mediated protein folding (GO:0061077);;	--	--	--
TraesCS2D01G047500	2.19972	1.88138	1.97263	16.0441	17.448	17.1434	2.80897e-135	3.21325	up	Cellular Component: mitochondrion (GO:0005739);; Molecular Function: methyltransferase activity (GO:0008168);; Biological Process: toxin catabolic process (GO:0009407);; Biological Process: response to cyclopentenone (GO:0010583);; Biological Process: methylation (GO:0032259);; Biological Process: response to cadmium ion (GO:0046686);;	--	--	--
Triticum_aestivum_newGene_35003	0.121453	0.153704	0.281067	2.14027	1.41559	1.66354	1.0931e-15	3.48631	up	--	--	--	--
TraesCS6A01G285200	0	0.02331	0	0.68677	1.04076	0.906914	1.74178e-15	5.75825	up	Biological Process: amino acid transmembrane transport (GO:0003333);; Molecular Function: amino acid transmembrane transporter activity (GO:0015171);; Cellular Component: integral component of membrane (GO:0016021);;	--	--	Amino acid permease 3 GN=AAP3 OS=Arabidopsis thaliana (Mouse-ear cress) PE=1 SV=2
Triticum_aestivum_newGene_6632	0	0	0	1.40055	1.6355	1.97545	6.45976e-18	7.11	up	Biological Process: response to stress (GO:0006950);; Biological Process: response to water (GO:0009415);;	--	--	Dehydrin DHN3 OS=Hordeum vulgare OX=4513 GN=DHN3 PE=2 SV=1
TraesCS3B01G395900	0.792155	0.720137	1.11022	247.238	260.013	250.314	0	8.3182	up	Molecular Function: glutamate 5-kinase activity (GO:0004349);; Molecular Function: glutamate-5-semialdehyde dehydrogenase activity (GO:0004350);; Molecular Function: ATP binding (GO:0005524);; Biological Process: response to oxidative stress (GO:0006979);; Biological Process: response to desiccation (GO:0009269);; Cellular Component: chloroplast (GO:0009507);; Biological Process: response to absc…	K12657|0|bdi:100823447|K12657 delta-1-pyrroline-5-carboxylate synthetase [EC:2.7.2.11 1.2.1.41] | (RefSeq) delta-1-pyrroline-5-carboxylate synthase	Arginine and proline metabolism (ko00330);; Biosynthesis of amino acids (ko01230)	Gamma-glutamyl phosphate reductase GN=OJ1651_D06.9 OS=Oryza sativa subsp. japonica (Rice) PE=2 SV=2
TraesCS1B01G381500	0.428355	0.140044	0.180688	6.22105	4.925	4.87019	8.79632e-46	4.48608	up	--	--	--	ABA-inducible protein PHV A1 GN=HVA1 OS=Hordeum vulgare (Barley) PE=2 SV=1
TraesCS7A01G210200	0.205694	0.127056	0.23321	2.02691	1.5084	1.21242	4.4028e-21	3.15435	up	Cellular Component: mitochondrion (GO:0005739);; Biological Process: metabolic process (GO:0008152);; Molecular Function: transferase activity, transferring hexosyl groups (GO:0016758);;	--	--	UDP-glycosyltransferase 90A2 GN=UGT90A2 OS=Arabidopsis thaliana (Mouse-ear cress) PE=2 SV=1
TraesCS2A01G219600	0.065244	0.095626	0.122222	1.42873	1.21953	1.09774	1.86261e-15	3.62093	up	Cellular Component: membrane (GO:0016020);; Cellular Component: cytoplasmic vesicle (GO:0016023);;	--	--	WAT1-related protein At5g64700 GN=At5g64700 OS=Arabidopsis thaliana (Mouse-ear cress) PE=2 SV=1
TraesCS5A01G532300	73.5824	70.6849	65.2298	1.85139	2.02529	1.67123	0	-5.04587	down	Molecular Function: acid phosphatase activity (GO:0003993);; Cellular Component: cytoplasmic vesicle (GO:0016023);;	--	--	Stem 28 kDa glycoprotein (Precursor) GN=VSPA OS=Glycine max (Soybean) PE=2 SV=1
TraesCS3A01G077300	0.01039	0	0	1.61005	2.04551	1.78858	8.37035e-14	5.89193	up	Molecular Function: monooxygenase activity (GO:0004497);; Molecular Function: iron ion binding (GO:0005506);; Molecular Function: electron carrier activity (GO:0009055);; Molecular Function: oxidoreductase activity, acting on paired donors, with incorporation or reduction of molecular oxygen (GO:0016705);; Molecular Function: heme binding (GO:0020037);; Biological Process: oxidation-reduction pro…	--	--	Premnaspirodiene oxygenase GN=CYP71D55 OS=Hyoscyamus muticus (Egyptian henbane) PE=1 SV=1
TraesCS3A01G045200	0.087448	0.126479	0.121456	0.93655	1.20854	0.818515	7.01942e-12	3.10119	up	Molecular Function: protein serine/threonine kinase activity (GO:0004674);; Molecular Function: ATP binding (GO:0005524);; Cellular Component: mitochondrion (GO:0005739);; Biological Process: protein phosphorylation (GO:0006468);;	--	--	Putative receptor-like protein kinase At4g00960 GN=At4g00960 OS=Arabidopsis thaliana (Mouse-ear cress) PE=3 SV=2
TraesCS1B01G234700	0.064363	0.076592	0.060248	1.71683	2.15298	1.88103	2.30998e-25	4.63924	up	Molecular Function: metalloendopeptidase activity (GO:0004222);; Biological Process: proteolysis (GO:0006508);; Molecular Function: zinc ion binding (GO:0008270);; Cellular Component: cytoplasmic vesicle (GO:0016023);; Cellular Component: extracellular matrix (GO:0031012);;	--	--	Metalloendoproteinase 1 (Precursor) OS=Glycine max (Soybean) PE=1 SV=2
TraesCS7B01G441100	0.967734	0.912646	0.857042	7.30574	6.86555	7.00588	4.27241e-89	3.09502	up	Molecular Function: monooxygenase activity (GO:0004497);; Molecular Function: iron ion binding (GO:0005506);; Cellular Component: endoplasmic reticulum (GO:0005783);; Molecular Function: electron carrier activity (GO:0009055);; Molecular Function: oxidoreductase activity, acting on paired donors, with incorporation or reduction of molecular oxygen (GO:0016705);; Molecular Function: heme binding (…	--	--	Cytochrome P450 72A14 GN=CYP72A14 OS=Arabidopsis thaliana (Mouse-ear cress) PE=2 SV=1
TraesCS3A01G183600	2.35534	2.76059	2.51625	19.3611	19.9703	19.5597	1.42594e-172	3.10702	up	Cellular Component: membrane (GO:0016020);;	--	--	--
TraesCS6A01G382600	7.93178	9.77235	9.89678	76.181	85.3314	83.6282	0	3.31225	up	Cellular Component: integral component of plasma membrane (GO:0005887);; Biological Process: carbohydrate transport (GO:0008643);; Biological Process: leaf senescence (GO:0010150);; Molecular Function: sugar transmembrane transporter activity (GO:0051119);; Biological Process: cellular response to abscisic acid stimulus (GO:0071215);; Biological Process: cellular response to salicylic acid stimul…	K15382|8.1002e-130|dosa:Os12t0476200-01|K15382 solute carrier family 50 (sugar transporter) | (RAP-DB) Os12g0476200, SWEET13; MtN3 protein precursor.	--	Bidirectional sugar transporter SWEET13 GN=OsJ_36063 OS=Oryza sativa subsp. japonica (Rice) PE=2 SV=1
TraesCS4D01G055500	0.126872	0.150717	0.082933	5.2553	5.43097	5.45608	1.41096e-75	5.50984	up	Cellular Component: mitochondrion (GO:0005739);; Molecular Function: transferase activity, transferring acyl groups other than amino-acyl groups (GO:0016747);;	--	--	Phenolic glucoside malonyltransferase 2 GN=PMAT2 OS=Arabidopsis thaliana (Mouse-ear cress) PE=1 SV=1
TraesCS1A01G041300	263.103	263.815	273.785	1.99078	2.09831	3.16675	0	-6.58044	down	Molecular Function: serine-type endopeptidase inhibitor activity (GO:0004867);; Biological Process: response to wounding (GO:0009611);;	--	--	Subtilisin-chymotrypsin inhibitor-2A OS=Hordeum vulgare (Barley) PE=1 SV=2
TraesCS2D01G187500	2.74905	2.72895	3.53574	0.399507	0.369147	0.159376	1.59616e-23	-3.02772	down	Cellular Component: cytoplasmic vesicle (GO:0016023);;	--	--	--
TraesCS1D01G190300	0.106343	0.332387	0.298427	8.11197	7.5343	8.91882	3.21564e-60	5.01726	up	Molecular Function: transferase activity (GO:0016740);;	--	--	Probable glutathione S-transferase GSTU6 GN=OSJNBb0038A07.2 OS=Oryza sativa subsp. japonica (Rice) PE=2 SV=2
TraesCS3A01G180600	0.257443	0.073284	0.063815	3.40968	2.7503	3.29032	5.42929e-16	4.40648	up	Molecular Function: DNA binding (GO:0003677);; Biological Process: regulation of transcription, DNA-templated (GO:0006355);;	--	--	Cyclic dof factor 2 GN=MIJ24.16 OS=Arabidopsis thaliana (Mouse-ear cress) PE=1 SV=2
TraesCS5A01G521000	5.18976	6.20576	5.82925	0	0	0	2.78798e-25	-8.07731	down	Molecular Function: O-methyltransferase activity (GO:0008171);; Biological Process: methylation (GO:0032259);; Molecular Function: protein dimerization activity (GO:0046983);;	--	--	Probable O-methyltransferase 2 GN=OMT2 OS=Sorghum bicolor (Sorghum) PE=2 SV=1
TraesCS3B01G256300	0.959525	1.01002	0.860601	12.1706	12.0714	12.0234	1.97651e-196	3.89731	up	Molecular Function: monooxygenase activity (GO:0004497);; Molecular Function: iron ion binding (GO:0005506);; Cellular Component: endoplasmic reticulum (GO:0005783);; Molecular Function: electron carrier activity (GO:0009055);; Molecular Function: oxidoreductase activity, acting on paired donors, with incorporation or reduction of molecular oxygen (GO:0016705);; Molecular Function: heme binding (…	--	--	Cytochrome P450 72A14 GN=CYP72A14 OS=Arabidopsis thaliana (Mouse-ear cress) PE=2 SV=1
TraesCS4A01G050900	13.2647	10.6235	11.6338	0.069687	0	0	1.00309e-34	-7.34134	down	Cellular Component: cytoplasmic vesicle (GO:0016023);;	--	--	Dirigent protein 1 (Precursor) GN=DIR1 OS=Arabidopsis thaliana (Mouse-ear cress) PE=2 SV=1
TraesCS7D01G277400	0.102335	0.317367	0.153424	7.64128	8.60303	8.043	2.75712e-104	5.48038	up	Molecular Function: monooxygenase activity (GO:0004497);; Molecular Function: iron ion binding (GO:0005506);; Molecular Function: electron carrier activity (GO:0009055);; Molecular Function: oxidoreductase activity, acting on paired donors, with incorporation or reduction of molecular oxygen (GO:0016705);; Molecular Function: heme binding (GO:0020037);; Biological Process: oxidation-reduction pro…	K00512|0|bdi:100846212|K00512 steroid 17alpha-monooxygenase / 17alpha-hydroxyprogesterone deacetylase [EC:1.14.14.19 1.14.14.32] | (RefSeq) cytochrome P450 89A2-like	--	Cytochrome P450 89A9 GN=CYP89A9 OS=Arabidopsis thaliana (Mouse-ear cress) PE=2 SV=1
TraesCS2D01G548200	1.2155	0.839535	0.717858	0	0	0	9.55121e-14	-6.39752	down	Cellular Component: membrane (GO:0016020);;	--	--	WAT1-related protein At1g68170 GN=At1g68170 OS=Arabidopsis thaliana (Mouse-ear cress) PE=3 SV=1
TraesCS1D01G422600	0.068041	0.098765	0.169509	4.45467	3.77678	6.09152	2.011e-26	5.20893	up	Cellular Component: mitochondrion (GO:0005739);; Cellular Component: monolayer-surrounded lipid storage body (GO:0012511);; Cellular Component: integral component of membrane (GO:0016021);;	--	--	Oleosin 16 kDa GN=OLE16 OS=Bromus secalinus (Rye brome) PE=2 SV=1
TraesCS5A01G265800	243.006	259.287	239.144	1.91484	1.60737	2.15108	0	-6.84179	down	Cellular Component: mitochondrion (GO:0005739);; Biological Process: carbohydrate metabolic process (GO:0005975);; Molecular Function: beta-glucosidase activity (GO:0008422);; Cellular Component: plant-type cell wall (GO:0009505);; Biological Process: pollen tube growth (GO:0009860);; Cellular Component: cytoplasmic vesicle (GO:0016023);;	K01188|0|osa:4347441|K01188 beta-glucosidase [EC:3.2.1.21] | (RefSeq) BGLU30, Os9bglu30; beta-glucosidase 30	Cyanoamino acid metabolism (ko00460);; Starch and sucrose metabolism (ko00500);; Phenylpropanoid biosynthesis (ko00940)	Beta-glucosidase 30 (Precursor) GN=BGLU30 OS=Oryza sativa subsp. japonica (Rice) PE=2 SV=1
Triticum_aestivum_newGene_683	0	0	0	13.1191	10.4113	12.875	9.27591e-32	8.81444	up	--	--	--	--
TraesCS2B01G031100	0	0	0	13.1941	14.5237	12.9326	4.74128e-49	10.3416	up	Molecular Function: magnesium ion binding (GO:0000287);; Cellular Component: chloroplast stroma (GO:0009570);; Molecular Function: terpene synthase activity (GO:0010333);; Biological Process: geranyl diphosphate metabolic process (GO:0033383);; Biological Process: monoterpene biosynthetic process (GO:0043693);;	K12742|0|bdi:100839782|K12742 isoprene synthase [EC:4.2.3.27] | (RefSeq) alpha-terpineol synthase, chloroplastic-like	--	Alpha-terpineol synthase, chloroplastic (Precursor) OS=Magnolia grandiflora (Southern magnolia) PE=1 SV=1
TraesCS4D01G099100	0.680341	0.41567	0.664821	6.86375	6.83378	7.00788	8.00449e-81	3.67003	up	Molecular Function: monooxygenase activity (GO:0004497);; Cellular Component: plastid (GO:0009536);; Biological Process: oxidation-reduction process (GO:0055114);;	--	--	Zeaxanthin epoxidase, chloroplastic (Precursor) GN=OSJNBa0064H22.16 OS=Oryza sativa subsp. japonica (Rice) PE=2 SV=1
TraesCS1B01G362100	0	0.041948	0	1.76614	0.729204	1.86456	1.83489e-09	5.21643	up	Biological Process: metabolic process (GO:0008152);; Molecular Function: transferase activity, transferring hexosyl groups (GO:0016758);;	--	--	Anthocyanidin 5,3-O-glucosyltransferase GN=RhGT1 OS=Rosa hybrid cultivar PE=2 SV=1
TraesCS2B01G392500	5.29986	6.37967	5.8951	0.584702	0.334474	0.254041	3.90166e-35	-3.66073	down	Molecular Function: serine-type endopeptidase inhibitor activity (GO:0004867);; Biological Process: negative regulation of endopeptidase activity (GO:0010951);; Molecular Function: alpha-amylase inhibitor activity (GO:0015066);; Cellular Component: cytoplasmic vesicle (GO:0016023);;	--	--	Endogenous alpha-amylase/subtilisin inhibitor OS=Triticum aestivum (Wheat) PE=1 SV=1
TraesCS6D01G332900	0	0	0.161562	38.1076	38.5175	40.8667	7.37193e-11	6.27168	up	Biological Process: response to stress (GO:0006950);; Biological Process: response to water (GO:0009415);;	--	--	Dehydrin DHN4 GN=DHN4 OS=Hordeum vulgare (Barley) PE=2 SV=1
TraesCS1A01G406300	0	0	0	32.4109	33.048	41.9999	2.59436e-45	10.0566	up	Molecular Function: iron ion binding (GO:0005506);; Cellular Component: mitochondrion (GO:0005739);; Biological Process: iron-sulfur cluster assembly (GO:0016226);; Molecular Function: iron-sulfur cluster binding (GO:0051536);;	--	--	Iron-sulfur cluster assembly protein 1 (Precursor) GN=ISU1 OS=Arabidopsis thaliana (Mouse-ear cress) PE=2 SV=1
TraesCS7B01G042100	0.265451	0.159652	0.342476	2.24944	2.43664	2.10063	1.63736e-22	3.24614	up	Molecular Function: iron ion binding (GO:0005506);; Molecular Function: oxidoreductase activity, acting on paired donors, with incorporation or reduction of molecular oxygen, 2-oxoglutarate as one donor, and incorporation of one atom each of oxygen into both donors (GO:0016706);; Biological Process: oxidation-reduction process (GO:0055114);;	--	--	Protein SRG1 GN=SRG1 OS=Arabidopsis thaliana (Mouse-ear cress) PE=2 SV=1
TraesCS5D01G352500	2.24137	1.77572	2.77576	0	0	0	1.03198e-13	-6.38732	down	Molecular Function: calmodulin binding (GO:0005516);; Cellular Component: mitochondrion (GO:0005739);; Biological Process: auxin-activated signaling pathway (GO:0009734);;	--	--	Auxin-induced protein 6B OS=Glycine max (Soybean) PE=2 SV=1
TraesCS5D01G472000	0.568469	0.669387	0.667662	6.00436	5.26975	5.97651	8.84544e-87	3.32286	up	Molecular Function: inorganic phosphate transmembrane transporter activity (GO:0005315);; Cellular Component: nucleus (GO:0005634);; Cellular Component: vacuole (GO:0005773);; Cellular Component: plasma membrane (GO:0005886);; Biological Process: phosphate ion transport (GO:0006817);; Biological Process: response to abscisic acid (GO:0009737);; Cellular Component: integral component of membrane (…	K08176|0|bdi:100844504|K08176 MFS transporter, PHS family, inorganic phosphate transporter | (RefSeq) probable inorganic phosphate transporter 1-8	--	Probable inorganic phosphate transporter 1-4 OS=Oryza sativa subsp. japonica (Rice) PE=2 SV=1
TraesCS5B01G561000	0	0	0.020884	0.979604	1.78805	1.02887	8.99468e-21	6.47453	up	Cellular Component: cytoplasmic vesicle (GO:0016023);;	--	--	Receptor-like protein kinase BRI1-like 3 (Precursor) GN=BRL3 OS=Arabidopsis thaliana (Mouse-ear cress) PE=1 SV=1
TraesCS4B01G237600	40.1564	38.9125	39.322	2.40847	2.41504	2.68864	0	-3.79648	down	Molecular Function: iron ion binding (GO:0005506);; Cellular Component: mitochondrion (GO:0005739);; Molecular Function: electron carrier activity (GO:0009055);; Cellular Component: chloroplast thylakoid membrane (GO:0009535);; Biological Process: response to wounding (GO:0009611);; Biological Process: response to fungus (GO:0009620);; Biological Process: response to jasmonic acid (GO:0009753);; …	K01723|0|bdi:100844110|K01723 hydroperoxide dehydratase [EC:4.2.1.92] | (RefSeq) allene oxide synthase 2-like	alpha-Linolenic acid metabolism (ko00592)	Allene oxide synthase 2 GN=OSJNBa0081P02.18 OS=Oryza sativa subsp. japonica (Rice) PE=2 SV=2
TraesCS3D01G121700	4.61905	5.36218	5.2409	0.359369	0.412783	0.406649	1.72768e-62	-3.47493	down	Molecular Function: transferase activity, transferring acyl groups other than amino-acyl groups (GO:0016747);;	--	--	3&apos;-N-debenzoyl-2&apos;-deoxytaxol N-benzoyltransferase GN=TAX10 OS=Taxus canadensis (Canadian yew) PE=1 SV=1
TraesCS1D01G207100	1.02108	0.912624	1.4791	23.3981	23.176	28.1524	9.55651e-155	4.56044	up	Biological Process: polysaccharide catabolic process (GO:0000272);; Molecular Function: chitinase activity (GO:0004568);; Biological Process: chitin catabolic process (GO:0006032);; Cellular Component: cytoplasmic vesicle (GO:0016023);; Biological Process: cell wall macromolecule catabolic process (GO:0016998);; Biological Process: response to other organism (GO:0051707);;	K20547|1.44438e-148|bdi:100829018|K20547 basic endochitinase B [EC:3.2.1.14] | (RefSeq) chitinase 8-like	Amino sugar and nucleotide sugar metabolism (ko00520)	Chitinase 8 (Precursor) OS=Oryza sativa subsp. japonica (Rice) PE=2 SV=1
TraesCS5A01G241700	0.213102	0.458447	0.332249	3.88499	3.59665	3.45315	1.04352e-55	3.56239	up	Biological Process: metabolic process (GO:0008152);; Cellular Component: plastid (GO:0009536);; Molecular Function: hydrolase activity (GO:0016787);;	--	--	Probable carboxylesterase 2 GN=CXE2 OS=Arabidopsis thaliana (Mouse-ear cress) PE=2 SV=1
TraesCS4B01G176300	1.78059	1.6683	1.93178	13.632	14.5724	14.1016	7.30202e-43	3.08726	up	--	--	--	--
TraesCS4B01G017100	35.7751	35.286	34.0654	3.36093	3.43623	2.98797	1.31375e-252	-3.25028	down	Molecular Function: GTPase activity (GO:0003924);; Molecular Function: structural constituent of cytoskeleton (GO:0005200);; Molecular Function: GTP binding (GO:0005525);; Cellular Component: cytoplasm (GO:0005737);; Cellular Component: microtubule (GO:0005874);; Biological Process: obsolete GTP catabolic process (GO:0006184);; Biological Process: microtubule-based process (GO:0007017);; Biologic…	K07375|0|bdi:100842099|K07375 tubulin beta | (RefSeq) tubulin beta-3 chain	Phagosome (ko04145)	Tubulin beta-8 chain OS=Oryza sativa subsp. japonica (Rice) PE=2 SV=1
TraesCS5D01G352800	6.81226	6.81341	6.64566	0.686293	0.522855	0.545882	7.10956e-16	-3.18613	down	Molecular Function: calmodulin binding (GO:0005516);; Cellular Component: mitochondrion (GO:0005739);; Biological Process: auxin-activated signaling pathway (GO:0009734);;	--	--	--
TraesCS3A01G024200	1.90781	1.16405	1.15327	20.0353	22.4632	22.2239	1.39382e-136	4.07493	up	Biological Process: pentose-phosphate shunt (GO:0006098);; Cellular Component: chloroplast (GO:0009507);; Biological Process: thylakoid membrane organization (GO:0010027);; Biological Process: myo-inositol hexakisphosphate biosynthetic process (GO:0010264);;	--	--	--
Triticum_aestivum_newGene_18651	0	0	0	0.547396	0.618713	0.594893	1.05115e-14	6.58402	up	Cellular Component: mitochondrion (GO:0005739);; Biological Process: flavonoid biosynthetic process (GO:0009813);; Biological Process: flavonoid glucuronidation (GO:0052696);; Molecular Function: quercetin 3-O-glucosyltransferase activity (GO:0080043);; Molecular Function: quercetin 7-O-glucosyltransferase activity (GO:0080044);;	--	--	DIMBOA UDP-glucosyltransferase BX8 OS=Zea mays OX=4577 GN=Bx8 PE=1 SV=1
TraesCS6D01G239800	1.03693	1.34288	1.29326	12.2145	15.0975	13.3862	1.67314e-128	3.49079	up	Molecular Function: DNA binding (GO:0003677);; Molecular Function: chromatin binding (GO:0003682);; Biological Process: response to salt stress (GO:0009651);; Biological Process: response to ethylene (GO:0009723);; Biological Process: response to auxin (GO:0009733);; Biological Process: response to abscisic acid (GO:0009737);; Biological Process: response to gibberellin (GO:0009739);; Biological …	--	--	Protein REVEILLE 6 GN=RVE6 OS=Arabidopsis thaliana (Mouse-ear cress) PE=2 SV=1
TraesCS4D01G307500	2.71907	2.62281	2.72672	0.010754	0	0.026055	1.04874e-46	-6.85465	down	Molecular Function: protein serine/threonine kinase activity (GO:0004674);; Molecular Function: ATP binding (GO:0005524);; Biological Process: protein phosphorylation (GO:0006468);; Cellular Component: integral component of membrane (GO:0016021);; Cellular Component: cytoplasmic vesicle (GO:0016023);; Molecular Function: oxidoreductase activity (GO:0016491);;	--	--	Leucine-rich repeat receptor-like protein kinase PXL2 (Precursor) GN=PXL2 OS=Arabidopsis thaliana (Mouse-ear cress) PE=2 SV=1
TraesCS5A01G338400	1.12701	0.940656	1.1662	0.073463	0.110844	0.109176	1.17609e-12	-3.01881	down	Molecular Function: hydrolase activity, hydrolyzing O-glycosyl compounds (GO:0004553);; Biological Process: carbohydrate metabolic process (GO:0005975);; Cellular Component: cytoplasmic vesicle (GO:0016023);;	--	--	Glucan endo-1,3-beta-glucosidase 13 (Precursor) GN=At5g56590 OS=Arabidopsis thaliana (Mouse-ear cress) PE=1 SV=1
Triticum_aestivum_newGene_23027	1.46904	1.38307	1.94063	0	0.031299	0	8.01138e-08	-5.05659	down	Molecular Function: serine-type endopeptidase activity (GO:0004252);; Biological Process: proteolysis (GO:0006508);;	--	--	--
Triticum_aestivum_newGene_52463	1.41673	1.96179	2.14096	15.0472	14.8559	16.7556	3.60341e-106	3.07824	up	--	--	--	--
TraesCS6B01G406000	4.80925	3.63467	3.80698	92.9614	95.2672	101.371	0	4.72299	up	Cellular Component: mitochondrion (GO:0005739);; Molecular Function: zinc ion binding (GO:0008270);; Biological Process: response to bacterium (GO:0009617);; Biological Process: plant-type hypersensitive response (GO:0009626);; Biological Process: lignin biosynthetic process (GO:0009809);; Molecular Function: aryl-alcohol dehydrogenase (NAD+) activity (GO:0018456);; Molecular Function: cinnamyl-a…	K00083|0|bdi:100835744|K00083 cinnamyl-alcohol dehydrogenase [EC:1.1.1.195] | (RefSeq) putative cinnamyl alcohol dehydrogenase 5	Phenylpropanoid biosynthesis (ko00940)	Putative cinnamyl alcohol dehydrogenase 5 OS=Oryza sativa subsp. japonica (Rice) PE=3 SV=2
TraesCS5D01G074900	0.156702	0.183101	0.183744	4.97296	3.90779	3.87632	6.19967e-74	4.67785	up	--	--	--	Zinc finger CCCH domain-containing protein 62 GN=ZFWD4 OS=Arabidopsis thaliana (Mouse-ear cress) PE=2 SV=1
TraesCS2D01G467500	5.88245	5.36016	5.07994	47.5313	27.7617	49.6354	5.15741e-26	3.04968	up	Molecular Function: enzyme inhibitor activity (GO:0004857);; Cellular Component: cytoplasmic vesicle (GO:0016023);; Molecular Function: pectinesterase activity (GO:0030599);; Biological Process: negative regulation of catalytic activity (GO:0043086);;	--	--	--
TraesCS4B01G059100	2.232	2.37949	2.85565	18.0469	17.0276	19.7013	1.13317e-136	3.13015	up	Molecular Function: glutathione transferase activity (GO:0004364);;	K00799|1.36996e-88|osa:4325707|K00799 glutathione S-transferase [EC:2.5.1.18] | (RefSeq) probable glutathione S-transferase GSTF1	Glutathione metabolism (ko00480)	Glutathione S-transferase 2 GN=GSTA2 OS=Triticum aestivum (Wheat) PE=3 SV=1
TraesCS1D01G311500	0.381357	0.584165	0.472835	0.045328	0	0.056113	5.98774e-10	-3.36743	down	Molecular Function: protein serine/threonine kinase activity (GO:0004674);; Molecular Function: ATP binding (GO:0005524);; Biological Process: protein phosphorylation (GO:0006468);; Cellular Component: cytoplasmic vesicle (GO:0016023);; Biological Process: recognition of pollen (GO:0048544);;	--	--	G-type lectin S-receptor-like serine/threonine-protein kinase At2g19130 (Precursor) GN=At2g19130 OS=Arabidopsis thaliana (Mouse-ear cress) PE=2 SV=1
TraesCS2B01G414700	2.65108	1.77101	2.07754	16.0647	18.0091	19.2656	2.31046e-85	3.16841	up	Cellular Component: plastid (GO:0009536);;	--	--	--
TraesCS3B01G210000	10.6864	9.71803	10.6635	0.878216	1.0103	1.04522	4.7653e-70	-3.19919	down	Molecular Function: peroxidase activity (GO:0004601);; Cellular Component: cell wall (GO:0005618);; Biological Process: response to oxidative stress (GO:0006979);; Cellular Component: cytoplasmic vesicle (GO:0016023);; Molecular Function: heme binding (GO:0020037);; Molecular Function: metal ion binding (GO:0046872);; Biological Process: response to other organism (GO:0051707);; Biological Proces…	K00430|0|bdi:100823251|K00430 peroxidase [EC:1.11.1.7] | (RefSeq) peroxidase 72-like	Phenylpropanoid biosynthesis (ko00940)	Peroxidase 72 (Precursor) OS=Arabidopsis thaliana (Mouse-ear cress) PE=1 SV=1
TraesCS4D01G068900	0	0	0	1.48044	2.57873	1.91586	1.35372e-21	7.64043	up	Cellular Component: vacuole (GO:0005773);; Cellular Component: plasma membrane (GO:0005886);; Biological Process: drug transmembrane transport (GO:0006855);; Biological Process: response to nematode (GO:0009624);; Molecular Function: drug transmembrane transporter activity (GO:0015238);; Molecular Function: antiporter activity (GO:0015297);; Cellular Component: cytoplasmic vesicle (GO:0016023);;	K03327|0|bdi:100822819|K03327 multidrug resistance protein, MATE family | (RefSeq) protein DETOXIFICATION 29	--	Protein TRANSPARENT TESTA 12 GN=F17J16_80 OS=Arabidopsis thaliana (Mouse-ear cress) PE=2 SV=1
TraesCS1D01G047300	0.474207	0.342099	0.295974	6.54427	7.85213	6.94839	2.38031e-112	4.36629	up	Cellular Component: mitochondrion (GO:0005739);; Cellular Component: cytoplasmic vesicle (GO:0016023);;	--	--	Protein trichome birefringence-like 11 GN=TBL11 OS=Arabidopsis thaliana (Mouse-ear cress) PE=2 SV=1
TraesCS4B01G280100	2.66584	2.47511	2.52742	0.256292	0.213168	0.270303	8.63682e-27	-3.12866	down	Molecular Function: calcium ion binding (GO:0005509);; Molecular Function: calcium-dependent phospholipid binding (GO:0005544);;	--	--	Annexin D4 GN=T6A23.5 OS=Arabidopsis thaliana (Mouse-ear cress) PE=2 SV=1
TraesCS3A01G432900	0.200115	0.173006	0	7.70917	6.71544	5.72654	4.99484e-35	5.57873	up	Molecular Function: DNA binding (GO:0003677);; Molecular Function: transcription factor activity, sequence-specific DNA binding (GO:0003700);; Cellular Component: nucleus (GO:0005634);; Cellular Component: mitochondrion (GO:0005739);; Biological Process: regulation of transcription, DNA-templated (GO:0006355);; Molecular Function: protein dimerization activity (GO:0046983);;	--	--	Truncated transcription factor CAULIFLOWER A GN=CAL-A OS=Brassica oleracea var. botrytis (Cauliflower) PE=2 SV=2
TraesCS1B01G388700	23.6198	21.933	23.0288	338.909	341.312	347.329	0	4.06469	up	Molecular Function: phosphoethanolamine N-methyltransferase activity (GO:0000234);; Biological Process: phosphatidylcholine biosynthetic process (GO:0006656);; Biological Process: pollen development (GO:0009555);; Biological Process: pollen tube growth (GO:0009860);; Biological Process: pollen tube guidance (GO:0010183);; Biological Process: methylation (GO:0032259);; Biological Process: choline …	K05929|0|bdi:100841832|K05929 phosphoethanolamine N-methyltransferase [EC:2.1.1.103] | (RefSeq) phosphomethylethanolamine N-methyltransferase	Glycerophospholipid metabolism (ko00564)	Phosphoethanolamine N-methyltransferase 1 GN=MEB5.22 OS=Arabidopsis thaliana (Mouse-ear cress) PE=1 SV=1
TraesCS7D01G512800	0.658059	0.743392	0.825443	6.46975	5.99002	6.04385	8.38533e-80	3.19634	up	Molecular Function: monooxygenase activity (GO:0004497);; Molecular Function: iron ion binding (GO:0005506);; Cellular Component: endoplasmic reticulum (GO:0005783);; Molecular Function: electron carrier activity (GO:0009055);; Molecular Function: oxidoreductase activity, acting on paired donors, with incorporation or reduction of molecular oxygen (GO:0016705);; Molecular Function: heme binding (…	--	--	Cytochrome P450 72A14 GN=CYP72A14 OS=Arabidopsis thaliana (Mouse-ear cress) PE=2 SV=1
TraesCS3B01G597900	0.665734	0.823585	0.490332	13.3973	13.2466	12.0757	2.41731e-172	4.42186	up	Molecular Function: cysteine-type endopeptidase activity (GO:0004197);; Cellular Component: mitochondrion (GO:0005739);; Biological Process: proteolysis (GO:0006508);; Cellular Component: cytoplasmic vesicle (GO:0016023);;	K01369|0|bdi:100835846|K01369 legumain [EC:3.4.22.34] | (RefSeq) vacuolar-processing enzyme	--	Vacuolar-processing enzyme (Precursor) OS=Citrus sinensis (Sweet orange) PE=2 SV=1
TraesCS5A01G408000	0.145212	0.434749	0.148524	2.02246	3.00648	1.72404	9.17463e-19	3.23901	up	Molecular Function: carboxylic ester hydrolase activity (GO:0004091);; Cellular Component: plant-type cell wall (GO:0009505);;	--	--	--
TraesCS7B01G115200	0.087751	0.116569	0.102686	2.46698	2.8479	2.23089	2.51698e-67	4.68508	up	Molecular Function: DNA binding (GO:0003677);; Cellular Component: nucleus (GO:0005634);; Biological Process: transcription, DNA-templated (GO:0006351);;	--	--	Squamosa promoter-binding-like protein 1 GN=P0706B05.40 OS=Oryza sativa subsp. japonica (Rice) PE=2 SV=1
Triticum_aestivum_newGene_41768	0	0	0	1.42518	2.20088	1.75377	7.29395e-23	7.79932	up	Biological Process: ion transport (GO:0006811);; Biological Process: transmembrane transport (GO:0055085);;	--	--	--
TraesCS7B01G162600	14.2091	15.5283	13.7485	207.316	209.651	209.126	0	4.01212	up	Cellular Component: vacuole (GO:0005773);; Biological Process: response to symbiotic fungus (GO:0009610);; Biological Process: abscisic acid-activated signaling pathway (GO:0009738);; Cellular Component: cytoplasmic vesicle (GO:0016023);; Biological Process: para-aminobenzoic acid metabolic process (GO:0046482);;	--	--	--
TraesCS5A01G077300	1.86098	1.86254	1.50777	52.0105	53.0112	54.9508	2.5834e-239	5.05386	up	Cellular Component: plastid (GO:0009536);; Cellular Component: cytoplasmic vesicle (GO:0016023);;	--	--	--
TraesCS4A01G280700	0.160705	0.054531	0.135486	1.59093	1.58626	1.5521	4.9624e-29	3.7831	up	Cellular Component: mitochondrion (GO:0005739);; Cellular Component: Golgi apparatus (GO:0005794);; Biological Process: protein glycosylation (GO:0006486);; Molecular Function: galactosyltransferase activity (GO:0008378);; Cellular Component: integral component of membrane (GO:0016021);; Molecular Function: carbohydrate binding (GO:0030246);;	K20843|0|bdi:100830687|K20843 hydroxyproline O-galactosyltransferase 2/3/4/5/6 [EC:2.4.1.-] | (RefSeq) probable beta-1,3-galactosyltransferase 19	--	Probable beta-1,3-galactosyltransferase 19 GN=B3GALT19 OS=Arabidopsis thaliana (Mouse-ear cress) PE=2 SV=2
TraesCS4D01G053100	1.97172	1.89848	2.16191	0.25747	0	0.226334	1.09671e-11	-3.26679	down	Cellular Component: nucleosome (GO:0000786);; Molecular Function: DNA binding (GO:0003677);; Cellular Component: nucleolus (GO:0005730);; Biological Process: nucleosome assembly (GO:0006334);; Molecular Function: protein heterodimerization activity (GO:0046982);;	K11251|3.71538e-65|zma:103625929|K11251 histone H2A | (RefSeq) GRMZM2G046055; probable histone H2AXa	--	Histone H2AX OS=Picea abies (Norway spruce) PE=2 SV=1
TraesCS1D01G094800	0	0.318239	0.077808	3.9206	3.35864	2.6453	1.84043e-05	3.73188	up	Molecular Function: glutathione transferase activity (GO:0004364);;	K00799|2.20284e-118|bdi:100835322|K00799 glutathione S-transferase [EC:2.5.1.18] | (RefSeq) glutathione S-transferase 4-like	Glutathione metabolism (ko00480)	Glutathione S-transferase 4 GN=GST4 OS=Zea mays (Maize) PE=1 SV=2
TraesCS5D01G355500	0.575912	0.552144	0.397854	10.7432	9.87531	9.07288	1.01071e-174	4.41655	up	Biological Process: drug transmembrane transport (GO:0006855);; Molecular Function: drug transmembrane transporter activity (GO:0015238);; Molecular Function: antiporter activity (GO:0015297);; Cellular Component: membrane (GO:0016020);;	K03327|0|sita:101759544|K03327 multidrug resistance protein, MATE family | (RefSeq) protein DETOXIFICATION 21-like	--	Protein TRANSPARENT TESTA 12 GN=F17J16_80 OS=Arabidopsis thaliana (Mouse-ear cress) PE=2 SV=1
TraesCS5B01G236300	0	0.149048	0.084086	2.75711	2.2726	2.66983	1.96387e-29	4.96183	up	Cellular Component: mitochondrial inner membrane (GO:0005743);; Biological Process: transport (GO:0006810);; Biological Process: response to salt stress (GO:0009651);; Biological Process: response to ethylene (GO:0009723);; Cellular Component: integral component of membrane (GO:0016021);;	K15102|0|bdi:100844415|K15102 solute carrier family 25 (mitochondrial phosphate transporter), member 3 | (RefSeq) mitochondrial phosphate carrier protein 3, mitochondrial-like	--	Mitochondrial phosphate carrier protein 2, mitochondrial (Precursor) GN=T21J18_120 OS=Arabidopsis thaliana (Mouse-ear cress) PE=2 SV=1
TraesCS3B01G563700	1.0847	0.769009	0.671331	15.9875	14.9774	14.9367	5.12813e-193	4.32621	up	Cellular Component: plasma membrane (GO:0005886);; Biological Process: drug transmembrane transport (GO:0006855);; Molecular Function: drug transmembrane transporter activity (GO:0015238);; Molecular Function: antiporter activity (GO:0015297);; Biological Process: response to karrikin (GO:0080167);;	K03327|0|osa:4333291|K03327 multidrug resistance protein, MATE family | (RefSeq) protein DETOXIFICATION 40	--	Protein TRANSPARENT TESTA 12 GN=F17J16_80 OS=Arabidopsis thaliana (Mouse-ear cress) PE=2 SV=1
TraesCS1B01G394700	1.14454	1.53132	1.86976	15.0037	14.9791	14.9099	3.88342e-41	3.40648	up	Cellular Component: cytoplasmic vesicle (GO:0016023);;	--	--	Probable non-specific lipid-transfer protein AKCS9 (Precursor) OS=Vigna unguiculata (Cowpea) PE=2 SV=1
TraesCS6D01G131200	0.157594	0.222344	0.251001	4.34939	5.61202	5.88197	4.06737e-55	4.66937	up	--	--	--	--
TraesCS4A01G043400	0.11991	0.126988	0.383398	7.93376	7.27258	6.46697	9.16336e-26	4.9707	up	Molecular Function: secondary active sulfate transmembrane transporter activity (GO:0008271);; Biological Process: sulfate transport (GO:0008272);; Cellular Component: integral component of membrane (GO:0016021);; Biological Process: transmembrane transport (GO:0055085);;	K17470|0|zma:541917|K17470 sulfate transporter 1, high-affinity | (RefSeq) sfp1, GRMZM2G159632; sulfate permease 1	--	High affinity sulfate transporter 2 GN=ST2 OS=Stylosanthes hamata (Caribbean stylo) PE=2 SV=1
TraesCS6A01G274900	0	0	0.044564	4.40247	4.73458	4.69373	5.25855e-36	7.47357	up	Cellular Component: mitochondrion (GO:0005739);; Molecular Function: formate dehydrogenase (NAD+) activity (GO:0008863);; Cellular Component: chloroplast (GO:0009507);; Cellular Component: thylakoid (GO:0009579);; Biological Process: response to wounding (GO:0009611);; Molecular Function: oxidoreductase activity, acting on the CH-OH group of donors, NAD or NADP as acceptor (GO:0016616);; Biologic…	K00122|2.90112e-155|mus:103977228|K00122 formate dehydrogenase [EC:1.2.1.2] | (RefSeq) formate dehydrogenase 1, mitochondrial	Glyoxylate and dicarboxylate metabolism (ko00630);; Carbon metabolism (ko01200)	Formate dehydrogenase, mitochondrial (Precursor) OS=Hordeum vulgare (Barley) PE=2 SV=1
TraesCS6D01G026500	81.6798	81.2967	74.8211	2.23523	2.30109	2.35913	0	-5.00078	down	Molecular Function: sucrose alpha-glucosidase activity (GO:0004575);; Cellular Component: vacuole (GO:0005773);; Biological Process: carbohydrate metabolic process (GO:0005975);; Cellular Component: plant-type cell wall (GO:0009505);; Molecular Function: transferase activity (GO:0016740);;	K01193|0|bdi:100839920|K01193 beta-fructofuranosidase [EC:3.2.1.26] | (RefSeq) sucrose:sucrose 1-fructosyltransferase-like	Galactose metabolism (ko00052);; Starch and sucrose metabolism (ko00500)	Sucrose:sucrose 1-fructosyltransferase (Precursor) GN=1-SST OS=Festuca arundinacea (Tall fescue) PE=1 SV=1
TraesCS4D01G055700	0.192108	0.351504	0.483735	17.4175	15.9229	17.9481	1.00186e-195	5.74798	up	Cellular Component: mitochondrion (GO:0005739);; Molecular Function: transferase activity, transferring acyl groups other than amino-acyl groups (GO:0016747);;	--	--	Phenolic glucoside malonyltransferase 2 GN=PMAT2 OS=Arabidopsis thaliana (Mouse-ear cress) PE=1 SV=1
Triticum_aestivum_newGene_40557	7.86209	7.41552	9.58643	65.7924	67.9066	80.6633	3.73913e-204	3.26823	up	--	--	--	--
Triticum_aestivum_newGene_40429	1.82451	1.78326	2.32383	0.047951	0.035784	0.047983	2.05379e-15	-4.48501	down	--	--	--	--
TraesCS1B01G326800	20.7942	19.5035	18.4775	721.113	771.906	804.908	0	5.44996	up	Cellular Component: integral component of membrane (GO:0016021);; Cellular Component: chloroplast membrane (GO:0031969);;	--	--	High molecular mass early light-inducible protein HV58, chloroplastic (Precursor) OS=Hordeum vulgare (Barley) PE=2 SV=1
TraesCS1D01G337500	6.09825	5.38769	5.22115	0.051321	0.020781	0.055859	5.12475e-44	-6.08999	down	Molecular Function: O-methyltransferase activity (GO:0008171);; Biological Process: methylation (GO:0032259);; Molecular Function: protein dimerization activity (GO:0046983);;	--	--	O-methyltransferase ZRP4 GN=ZRP4 OS=Zea mays (Maize) PE=2 SV=1
TraesCS3B01G081500	0	0	0	0.999288	1.14935	1.20608	1.06191e-23	7.89909	up	Molecular Function: ATP binding (GO:0005524);; Biological Process: apoptotic process (GO:0006915);; Biological Process: defense response (GO:0006952);;	--	--	Putative disease resistance protein RGA4 GN=RGA4 OS=Solanum bulbocastanum (Wild potato) PE=2 SV=1
TraesCS3B01G042700	0	0	0.066756	1.44485	1.19181	1.7915	3.14104e-18	5.52629	up	Molecular Function: aspartic-type endopeptidase activity (GO:0004190);; Biological Process: proteolysis (GO:0006508);;	--	--	--
Triticum_aestivum_newGene_43380	0	0.03632	0	6.84471	7.7911	7.74796	5.61968e-37	8.02698	up	--	--	--	--
Triticum_aestivum_newGene_15261	6.0796	5.74571	5.77894	0	0	0	3.66264e-30	-8.62939	down	Molecular Function: protein kinase activity (GO:0004672);; Molecular Function: ATP binding (GO:0005524);; Cellular Component: mitochondrion (GO:0005739);; Biological Process: protein phosphorylation (GO:0006468);; Cellular Component: integral component of membrane (GO:0016021);;	--	--	Pollen receptor-like kinase 4 OS=Arabidopsis thaliana OX=3702 GN=PRK4 PE=1 SV=1
Triticum_aestivum_newGene_39330	0.294211	0.19097	0.244508	3.66281	3.27055	2.81442	2.15255e-35	3.76564	up	--	--	--	--
TraesCS4A01G474100	0.655965	0.818075	1.13535	7.32163	8.37308	8.42878	4.87502e-57	3.28369	up	Molecular Function: DNA binding (GO:0003677);; Molecular Function: chromatin binding (GO:0003682);; Biological Process: response to salt stress (GO:0009651);; Biological Process: response to ethylene (GO:0009723);; Biological Process: response to auxin (GO:0009733);; Biological Process: response to abscisic acid (GO:0009737);; Biological Process: response to gibberellin (GO:0009739);; Biological …	--	--	Protein REVEILLE 8 GN=F11F8.19 OS=Arabidopsis thaliana (Mouse-ear cress) PE=2 SV=1
TraesCS3D01G025100	0.037152	0.047561	0.052916	1.11902	0.717851	0.700804	1.89807e-18	4.07811	up	Molecular Function: protein serine/threonine kinase activity (GO:0004674);; Molecular Function: ATP binding (GO:0005524);; Biological Process: protein phosphorylation (GO:0006468);; Cellular Component: cytoplasmic vesicle (GO:0016023);;	--	--	Cysteine-rich receptor-like protein kinase 2 (Precursor) GN=CRK2 OS=Arabidopsis thaliana (Mouse-ear cress) PE=2 SV=1
Triticum_aestivum_newGene_51649	0.212794	0.134272	0.450681	2.49722	2.47646	2.37875	4.26385e-39	3.70065	up	--	--	--	--
TraesCS3D01G454200	4.44427	4.9285	4.3621	0	0	0	1.78276e-24	-7.97798	down	Molecular Function: protein serine/threonine kinase activity (GO:0004674);; Molecular Function: ATP binding (GO:0005524);; Biological Process: protein phosphorylation (GO:0006468);; Cellular Component: integral component of membrane (GO:0016021);; Cellular Component: cytoplasmic vesicle (GO:0016023);;	--	--	Receptor-like protein kinase ANXUR1 (Precursor) GN=ANX1 OS=Arabidopsis thaliana (Mouse-ear cress) PE=2 SV=1
Triticum_aestivum_newGene_50110	3.20372	2.6383	2.60078	0.075128	0.094807	0.096723	1.42091e-48	-4.23229	down	--	--	--	--
TraesCS6D01G135300	123.508	131.756	122.621	4.72824	5.30018	5.44918	0	-4.43269	down	Cellular Component: vacuole (GO:0005773);; Biological Process: response to stress (GO:0006950);; Biological Process: chlorophyll catabolic process (GO:0015996);; Molecular Function: chlorophyllase activity (GO:0047746);;	K08099|2.60634e-178|bdi:100824120|K08099 chlorophyllase [EC:3.1.1.14] | (RefSeq) chlorophyllase-1-like	Porphyrin and chlorophyll metabolism (ko00860)	Chlorophyllase-1 GN=F6F9.28 OS=Arabidopsis thaliana (Mouse-ear cress) PE=1 SV=1
TraesCS7D01G010100	116.86	113.146	110.397	9.20954	9.84479	8.50931	0	-3.45517	down	--	--	--	--
TraesCS1D01G057100	4.8874	4.39387	4.42905	0.145461	0.06185	0	4.72503e-17	-5.02924	down	--	--	--	--
TraesCS7A01G405800	10.7106	11.8545	13.854	0.602099	0.401999	1.41989	3.6538e-13	-3.51284	down	Biological Process: lipid transport (GO:0006869);; Molecular Function: lipid binding (GO:0008289);; Cellular Component: cytoplasmic vesicle (GO:0016023);; Cellular Component: anchored component of membrane (GO:0031225);;	--	--	--
TraesCS1A01G257500	6.10775	4.5116	4.92705	0.366322	0.214095	0.523591	2.91801e-37	-3.53971	down	Biological Process: metabolic process (GO:0008152);; Molecular Function: hydrolase activity (GO:0016787);;	--	--	Probable carboxylesterase 17 GN=CXE17 OS=Arabidopsis thaliana (Mouse-ear cress) PE=2 SV=1
TraesCS7B01G001700	30.8393	32.863	33.7328	2.73445	2.459	2.91506	3.82689e-221	-3.40383	down	Biological Process: metal ion transport (GO:0030001);; Molecular Function: metal ion binding (GO:0046872);;	--	--	Copper transport protein CCH GN=CCH OS=Arabidopsis thaliana (Mouse-ear cress) PE=1 SV=1
TraesCS7B01G260200	2.18146	2.08155	2.27428	17.9772	19.1272	20.5103	6.09563e-140	3.29107	up	Molecular Function: nucleotide binding (GO:0000166);; Molecular Function: oxidoreductase activity (GO:0016491);; Biological Process: oxidation-reduction process (GO:0055114);;	K11168|0|bdi:100826522|K11168 dehydrogenase/reductase SDR family member 12 [EC:1.1.-.-] | (RefSeq) dehydrogenase/reductase SDR family member 12	--	Short-chain dehydrogenase TIC 32, chloroplastic GN=TIC32 OS=Pisum sativum (Garden pea) PE=1 SV=1
TraesCS6D01G149300	2.07833	1.79935	1.85156	174.109	195.795	189.94	0	6.74908	up	Molecular Function: calcium ion binding (GO:0005509);;	K17991|2.36561e-124|bdi:100840663|K17991 peroxygenase [EC:1.11.2.3] | (RefSeq) probable peroxygenase 5	Cutin, suberine and wax biosynthesis (ko00073)	Probable peroxygenase 5 GN=F5A18.14 OS=Arabidopsis thaliana (Mouse-ear cress) PE=2 SV=1
Triticum_aestivum_newGene_24259	0.551945	0.613068	0.670114	0.090491	0.018326	0	3.11426e-11	-3.54765	down	--	--	--	--
TraesCS5A01G486800	0.964352	0.99252	1.35806	0	0	0	8.05106e-14	-6.40508	down	Biological Process: metabolic process (GO:0008152);; Molecular Function: cytokinin 7-beta-glucosyltransferase activity (GO:0047807);; Molecular Function: trans-zeatin O-beta-D-glucosyltransferase activity (GO:0050403);; Molecular Function: cis-zeatin O-beta-D-glucosyltransferase activity (GO:0050502);; Molecular Function: cytokinin 9-beta-glucosyltransferase activity (GO:0080062);;	--	--	DIMBOA UDP-glucosyltransferase BX8 GN=Bx8 OS=Zea mays (Maize) PE=1 SV=1
TraesCSU01G024200	187.95	192.074	189.661	5.82188	5.44451	6.08385	0	-4.85858	down	Molecular Function: dioxygenase activity (GO:0051213);;	--	--	DIBOA-glucoside dioxygenase BX6 GN=BX6 OS=Zea mays (Maize) PE=1 SV=1
TraesCS5D01G227300	0.265443	0.316192	0.37532	77.3319	79.628	87.2955	1.70654e-197	7.94402	up	Cellular Component: integral component of membrane (GO:0016021);; Cellular Component: chloroplast membrane (GO:0031969);;	--	--	Low molecular mass early light-inducible protein HV90, chloroplastic (Precursor) OS=Hordeum vulgare (Barley) PE=2 SV=1
TraesCSU01G072000	0.204714	0.129615	0.072229	6.61166	5.63812	6.619	1.91106e-78	5.54002	up	--	--	--	--
TraesCS3D01G279700	5.46575	5.35985	5.22348	40.862	41.8795	45.1787	6.15969e-295	3.15751	up	Biological Process: metabolic process (GO:0008152);; Molecular Function: transferase activity, transferring hexosyl groups (GO:0016758);;	--	--	Anthocyanidin 5,3-O-glucosyltransferase GN=RhGT1 OS=Rosa hybrid cultivar PE=2 SV=1
TraesCS7D01G012800	1.33702	1.48132	1.41089	0.114494	0.116011	0.159589	2.7429e-19	-3.1417	down	Cellular Component: cytoplasmic vesicle (GO:0016023);; Molecular Function: oxidoreductase activity (GO:0016491);; Molecular Function: metal ion binding (GO:0046872);;	--	--	Alkane hydroxylase MAH1 {ECO:0000303|PubMed:17905869} OS=Arabidopsis thaliana (Mouse-ear cress) PE=2 SV=1
TraesCS6B01G234900	5.8493	4.58558	5.10348	45.4346	47.3071	42.3064	4.43566e-283	3.27915	up	Biological Process: leaf senescence (GO:0010150);; Biological Process: vegetative to reproductive phase transition of meristem (GO:0010228);; Biological Process: myo-inositol hexakisphosphate biosynthetic process (GO:0010264);; Biological Process: cellular response to oxidative stress (GO:0034599);; Biological Process: reactive oxygen species metabolic process (GO:0072593);;	--	--	--
TraesCS5B01G257700	0.325214	0.414608	0.319196	4.78144	6.72101	4.78616	3.76361e-31	3.99914	up	Molecular Function: ATP binding (GO:0005524);; Cellular Component: cell wall (GO:0005618);; Cellular Component: nucleolus (GO:0005730);; Cellular Component: mitochondrion (GO:0005739);; Cellular Component: cytosol (GO:0005829);; Cellular Component: plasma membrane (GO:0005886);; Biological Process: protein folding (GO:0006457);; Biological Process: defense response (GO:0006952);; Biological Proce…	--	--	--
TraesCS6A01G234200	9.27873	9.50465	10.9979	0.291416	0.247002	0.175868	6.43241e-55	-4.99223	down	--	--	--	Putative GEM-like protein 8 GN=At5g23370 OS=Arabidopsis thaliana (Mouse-ear cress) PE=3 SV=1
TraesCS1D01G450100	4.48348	4.5127	4.95741	60.3749	63.4009	63.1752	0	3.90676	up	Molecular Function: monooxygenase activity (GO:0004497);; Molecular Function: iron ion binding (GO:0005506);; Molecular Function: electron carrier activity (GO:0009055);; Biological Process: response to UV (GO:0009411);; Molecular Function: oxidoreductase activity, acting on paired donors, with incorporation or reduction of molecular oxygen (GO:0016705);; Molecular Function: heme binding (GO:0020…	K05280|0|bdi:100840140|K05280 flavonoid 3'-monooxygenase [EC:1.14.13.21] | (RefSeq) flavonoid 3'-monooxygenase-like	Flavonoid biosynthesis (ko00941);; Flavone and flavonol biosynthesis (ko00944)	Flavonoid 3&apos;-monooxygenase GN=CYP75B2 OS=Petunia hybrida (Petunia) PE=2 SV=1
TraesCS7D01G447200	34.531	32.8802	33.5743	1.56962	1.73625	1.80239	0	-4.12005	down	Molecular Function: copper ion binding (GO:0005507);; Cellular Component: plant-type cell wall (GO:0009505);; Cellular Component: membrane (GO:0016020);; Cellular Component: cytoplasmic vesicle (GO:0016023);; Molecular Function: oxidoreductase activity (GO:0016491);; Biological Process: oxidation-reduction process (GO:0055114);;	--	--	L-ascorbate oxidase homolog (Precursor) GN=Bp10 OS=Brassica napus (Rape) PE=2 SV=1
TraesCS4B01G286400	0.199465	0.124087	0.080676	2.94194	3.12227	3.17011	1.05266e-43	4.51884	up	Molecular Function: DNA binding (GO:0003677);; Biological Process: regulation of transcription, DNA-templated (GO:0006355);;	--	--	Cyclic dof factor 3 GN=F1P2.50 OS=Arabidopsis thaliana (Mouse-ear cress) PE=1 SV=2
TraesCS5B01G383700	32.4741	33.3954	29.7402	0.036245	0	0	3.9887e-67	-9.56528	down	Biological Process: peptidyl-lysine modification to peptidyl-hypusine (GO:0008612);; Biological Process: embryo sac development (GO:0009553);; Molecular Function: deoxyhypusine synthase activity (GO:0034038);; Biological Process: obsolete deoxyhypusine biosynthetic process from spermidine (GO:0050983);;	K00809|0|bdi:100823824|K00809 deoxyhypusine synthase [EC:2.5.1.46] | (RefSeq) deoxyhypusine synthase	--	Deoxyhypusine synthase GN=DHS OS=Musa acuminata (Banana) PE=2 SV=1
TraesCS2A01G460800	32.4541	31.4946	33.1501	320.168	285.07	335.096	0	3.43791	up	--	--	--	Cold-regulated protein BLT14 GN=BLT14 OS=Hordeum vulgare (Barley) PE=2 SV=1
Triticum_aestivum_newGene_49985	3.24297	3.38175	4.3014	0.07308	0.096238	0.027333	8.06676e-74	-5.4844	down	--	--	--	--
TraesCS5D01G268100	0.066076	0.033041	0.112666	2.06832	1.93659	2.45327	6.6514e-26	4.68436	up	Cellular Component: plastid (GO:0009536);;	--	--	--
TraesCS1D01G237100	0.040409	0.011315	0.081592	3.60036	4.57022	3.86651	5.76903e-49	6.13679	up	Cellular Component: cytoplasm (GO:0005737);; Cellular Component: plasma membrane (GO:0005886);; Biological Process: translational termination (GO:0006415);; Molecular Function: translation release factor activity, codon specific (GO:0016149);;	K03265|0|bdi:100821402|K03265 peptide chain release factor subunit 1 | (RefSeq) eukaryotic peptide chain release factor subunit 1-2-like	mRNA surveillance pathway (ko03015)	Eukaryotic peptide chain release factor subunit 1-2 GN=ERF1-2 OS=Arabidopsis thaliana (Mouse-ear cress) PE=1 SV=1
TraesCS1B01G024200	34.4989	37.0061	30.9533	0.08501	0	0.09121	1.7305e-50	-8.0789	down	--	--	--	Acidic protein (Precursor) GN=THI2 OS=Brassica rapa subsp. pekinensis (Chinese cabbage) PE=2 SV=1
TraesCS5B01G355900	18.4365	17.4239	17.2643	0.355978	0.147461	0.196991	6.33086e-117	-5.9441	down	Molecular Function: nutrient reservoir activity (GO:0045735);;	--	--	Legumin type B beta chain (Precursor) GN=LEB4 OS=Vicia faba (Broad bean) PE=3 SV=1
TraesCS4B01G309300	1.52326	1.63547	1.4632	0.022293	0	0	1.01849e-30	-6.6146	down	Molecular Function: protein serine/threonine kinase activity (GO:0004674);; Molecular Function: ATP binding (GO:0005524);; Biological Process: protein phosphorylation (GO:0006468);; Cellular Component: integral component of membrane (GO:0016021);; Cellular Component: cytoplasmic vesicle (GO:0016023);; Molecular Function: oxidoreductase activity (GO:0016491);;	--	--	Leucine-rich repeat receptor-like protein kinase PXL2 (Precursor) GN=PXL2 OS=Arabidopsis thaliana (Mouse-ear cress) PE=2 SV=1
TraesCS6D01G333100	0.433344	0.302712	0.639879	18.3029	13.9597	18.4137	1.16441e-88	5.28556	up	--	--	--	--
TraesCS3B01G152200	13.6826	13.491	13.7434	159.282	167.153	184.221	0	3.81374	up	Molecular Function: glutathione transferase activity (GO:0004364);;	K00799|5.48825e-90|osa:4325707|K00799 glutathione S-transferase [EC:2.5.1.18] | (RefSeq) probable glutathione S-transferase GSTF1	Glutathione metabolism (ko00480)	Glutathione S-transferase 1 GN=GSTA1 OS=Triticum aestivum (Wheat) PE=2 SV=1
TraesCS7B01G003800	0.716363	0.395207	0.924756	10.2149	9.43107	8.63454	6.33679e-80	3.91338	up	Molecular Function: transporter activity (GO:0005215);; Biological Process: response to water deprivation (GO:0009414);; Cellular Component: integral component of membrane (GO:0016021);; Cellular Component: intracellular membrane-bounded organelle (GO:0043231);; Cellular Component: cytoplasmic part (GO:0044444);; Biological Process: single-organism transport (GO:0044765);;	K09872|2.54541e-137|sbi:SORBI_0012s010440|K09872 aquaporin PIP | (RefSeq) SORBIDRAFT_0012s010440, Sb0012s010440; hypothetical protein	--	Aquaporin PIP2-5 OS=Oryza sativa subsp. japonica (Rice) PE=2 SV=1
Triticum_aestivum_newGene_45558	0.056505	0	0.057493	4.5378	3.58192	6.4552	8.1496e-28	6.22981	up	--	--	--	--
TraesCS6D01G176700	2.71511	2.8704	2.41823	19.9063	20.9091	18.4333	3.57365e-168	3.04248	up	Biological Process: leaf senescence (GO:0010150);; Biological Process: vegetative to reproductive phase transition of meristem (GO:0010228);; Biological Process: myo-inositol hexakisphosphate biosynthetic process (GO:0010264);; Biological Process: cellular response to oxidative stress (GO:0034599);; Biological Process: reactive oxygen species metabolic process (GO:0072593);;	--	--	--
TraesCS2D01G422800	19.7244	19.3023	20.7249	218.531	187.862	200.907	0	3.50813	up	Cellular Component: cytoplasmic vesicle (GO:0016023);;	--	--	36.4 kDa proline-rich protein GN=TPRP-F1 OS=Solanum lycopersicum (Tomato) PE=2 SV=1
TraesCS6A01G173600	2.50483	2.97004	2.17389	19.417	17.9025	19.7703	1.33138e-148	3.05626	up	Biological Process: metabolic process (GO:0008152);; Biological Process: response to UV-B (GO:0010224);; Molecular Function: UDP-glucosyltransferase activity (GO:0035251);;	--	--	Cinnamate beta-D-glucosyltransferase {ECO:0000303|PubMed:16443693, ECO:0000303|PubMed:17323078} OS=Fragaria ananassa (Strawberry) PE=1 SV=1
TraesCS5B01G261700	10.2908	13.5649	10.8774	0.549819	0.487522	0.785434	1.8718e-47	-3.9913	down	--	--	--	--
TraesCS7D01G383500	1.21642	1.2898	1.30758	0.07937	0	0	2.40808e-05	-3.99154	down	Biological Process: cellular amino acid metabolic process (GO:0006520);; Molecular Function: carboxy-lyase activity (GO:0016831);; Molecular Function: pyridoxal phosphate binding (GO:0030170);;	K01592|0|bdi:100832786|K01592 tyrosine decarboxylase [EC:4.1.1.25] | (RefSeq) aromatic-L-amino-acid decarboxylase-like	Tyrosine metabolism (ko00350);; Isoquinoline alkaloid biosynthesis (ko00950)	Aromatic-L-amino-acid decarboxylase GN=TDC OS=Catharanthus roseus (Madagascar periwinkle) PE=2 SV=1
Triticum_aestivum_newGene_11852	0.111804	0.054602	0	1.91926	1.66894	2.21829	5.3735e-16	4.69704	up	--	--	--	--
Triticum_aestivum_newGene_36592	1.73755	1.3505	1.61502	0.186357	0.039895	0.130953	2.05019e-09	-3.14833	down	--	--	--	--
TraesCS5B01G232600	18.2849	18.6603	18.333	0.947486	1.55858	1.72186	1.10323e-103	-3.50683	down	Molecular Function: copper ion binding (GO:0005507);; Cellular Component: cell wall (GO:0005618);; Cellular Component: plasma membrane (GO:0005886);; Biological Process: response to fungus (GO:0009620);; Biological Process: response to salt stress (GO:0009651);; Biological Process: ethylene biosynthetic process (GO:0009693);; Biological Process: detection of ethylene stimulus (GO:0009727);; Molec…	K05933|0|bdi:100838946|K05933 aminocyclopropanecarboxylate oxidase [EC:1.14.17.4] | (RefSeq) 1-aminocyclopropane-1-carboxylate oxidase 1-like	Cysteine and methionine metabolism (ko00270)	1-aminocyclopropane-1-carboxylate oxidase 1 OS=Oryza sativa subsp. japonica (Rice) PE=2 SV=1
TraesCS6A01G137400	0	0	0	3.41399	4.06013	3.22906	2.73573e-25	8.09342	up	--	--	--	--
TraesCS1B01G283600	0.083355	0.08309	0.170631	0.899838	1.08567	1.27249	1.27698e-11	3.25275	up	Cellular Component: cytoplasm (GO:0005737);; Biological Process: carbohydrate metabolic process (GO:0005975);; Molecular Function: fructose 1,6-bisphosphate 1-phosphatase activity (GO:0042132);; Molecular Function: metal ion binding (GO:0046872);;	K03841|0|bdi:100834106|K03841 fructose-1,6-bisphosphatase I [EC:3.1.3.11] | (RefSeq) fructose-1,6-bisphosphatase, cytosolic-like	Glycolysis / Gluconeogenesis (ko00010);; Pentose phosphate pathway (ko00030);; Fructose and mannose metabolism (ko00051);; Carbon fixation in photosynthetic organisms (ko00710);; Carbon metabolism (ko01200)	Fructose-1,6-bisphosphatase, cytosolic GN=CFBP OS=Saccharum hybrid (Sugarcane) PE=2 SV=2
TraesCS6B01G160500	0.235811	0.238982	0.136877	1.77061	1.5071	1.67996	1.21464e-28	3.13344	up	Molecular Function: transmembrane receptor protein serine/threonine kinase activity (GO:0004675);; Molecular Function: ATP binding (GO:0005524);; Cellular Component: mitochondrion (GO:0005739);; Cellular Component: plasma membrane (GO:0005886);; Biological Process: protein phosphorylation (GO:0006468);; Biological Process: transmembrane receptor protein serine/threonine kinase signaling pathway (…	--	--	L-type lectin-domain containing receptor kinase IV.1 (Precursor) GN=F13M22.21 OS=Arabidopsis thaliana (Mouse-ear cress) PE=2 SV=1
TraesCS5D01G227600	0.214191	0.359826	0.223361	117.726	118.251	127.168	5.39683e-214	8.75313	up	Cellular Component: integral component of membrane (GO:0016021);; Cellular Component: chloroplast membrane (GO:0031969);;	--	--	Low molecular mass early light-inducible protein HV90, chloroplastic (Precursor) OS=Hordeum vulgare (Barley) PE=2 SV=1
TraesCS6D01G222900	0.395515	0.057609	0.162689	3.78068	3.594	3.13728	6.91543e-17	3.95489	up	Cellular Component: vacuolar membrane (GO:0005774);; Cellular Component: endoplasmic reticulum membrane (GO:0005789);; Cellular Component: plasma membrane (GO:0005886);; Biological Process: tryptophan catabolic process (GO:0006569);; Cellular Component: chloroplast thylakoid membrane (GO:0009535);; Biological Process: indoleacetic acid biosynthetic process (GO:0009684);; Biological Process: stero…	--	--	Cytochrome b5 isoform E {ECO:0000303|PubMed:19054355} GN=MNC6.10 OS=Arabidopsis thaliana (Mouse-ear cress) PE=1 SV=2
TraesCS6D01G251500	0.097959	0.162995	0.234123	1.51986	1.68676	1.19277	2.4966e-22	3.2118	up	Cellular Component: plasma membrane (GO:0005886);; Biological Process: response to nitrate (GO:0010167);; Molecular Function: nitrate transmembrane transporter activity (GO:0015112);; Biological Process: nitrate transport (GO:0015706);; Biological Process: response to cadmium ion (GO:0046686);;	--	--	Protein NRT1/ PTR FAMILY 7.3 GN=F5D14.23 OS=Arabidopsis thaliana (Mouse-ear cress) PE=1 SV=2
Triticum_aestivum_newGene_29458	0.695394	1.23773	1.05998	0.012781	0.057905	0.068749	1.11489e-16	-3.71621	down	--	--	--	--
TraesCS7A01G053900	4.13197	2.94267	3.125	60.678	51.8502	79.8196	5.68307e-118	4.36637	up	Biological Process: embryo development (GO:0009790);;	--	--	--
TraesCS3B01G395200	0.235832	0.442298	0.435998	9.55302	10.9549	8.97292	8.79642e-137	4.74907	up	--	--	--	Ultraviolet-B receptor UVR8 GN=UVR8 OS=Arabidopsis thaliana (Mouse-ear cress) PE=1 SV=1
TraesCS7A01G134200	1.25612	1.13428	1.18049	0.099093	0.153748	0.120903	8.1384e-28	-3.02044	down	--	--	--	--
TraesCS5B01G372100	0.391369	0.206889	0.247605	16.4616	11.9859	20.3723	4.22768e-55	5.78314	up	Biological Process: response to stress (GO:0006950);; Biological Process: response to water (GO:0009415);;	--	--	Dehydrin DHN2 GN=DHN2 OS=Hordeum vulgare (Barley) PE=2 SV=1
TraesCS7D01G384800	0	0	0	2.41418	1.26623	2.16786	5.52654e-20	7.42724	up	Cellular Component: membrane (GO:0016020);;	--	--	Uncharacterized membrane protein At1g16860 GN=At1g16860 OS=Arabidopsis thaliana (Mouse-ear cress) PE=1 SV=1
Triticum_aestivum_newGene_351	0	0	0	0.715243	1.04658	1.05534	4.59647e-16	6.82016	up	Molecular Function: nucleic acid binding (GO:0003676);; Biological Process: DNA metabolic process (GO:0006259);;	--	--	--
TraesCS4A01G298200	0.260274	0.175558	0.225258	4.7593	4.45019	4.29016	5.35585e-70	4.42569	up	Molecular Function: hydrolase activity, hydrolyzing O-glycosyl compounds (GO:0004553);; Biological Process: carbohydrate metabolic process (GO:0005975);; Cellular Component: cytoplasmic vesicle (GO:0016023);; Cellular Component: anchored component of plasma membrane (GO:0046658);;	--	--	Glucan endo-1,3-beta-glucosidase 8 (Precursor) GN=At1g64760 OS=Arabidopsis thaliana (Mouse-ear cress) PE=1 SV=2
TraesCS7A01G272700	0.076811	0.283366	0.385399	2.43023	2.91677	2.79784	9.90038e-12	3.33218	up	--	--	--	--
TraesCS1D01G310100	0.024006	0.093793	0.019786	1.78804	1.46668	1.48664	8.01457e-27	4.78039	up	Biological Process: phenylpropanoid biosynthetic process (GO:0009699);; Molecular Function: coniferyl-aldehyde dehydrogenase activity (GO:0050269);; Biological Process: oxidation-reduction process (GO:0055114);;	K12355|0|bdi:100832456|K12355 coniferyl-aldehyde dehydrogenase [EC:1.2.1.68] | (RefSeq) aldehyde dehydrogenase family 2 member C4-like	Phenylpropanoid biosynthesis (ko00940)	Aldehyde dehydrogenase family 2 member C4 GN=MOB24.3 OS=Arabidopsis thaliana (Mouse-ear cress) PE=1 SV=2
TraesCS1A01G323000	0	0.051371	0.155692	1.3882	1.37934	1.78432	0.000156473	3.52718	up	--	--	--	--
TraesCS5B01G076600	0.884127	0.894658	0.788001	10.8767	10.768	10.9551	1.29231e-134	3.80153	up	Molecular Function: aspartic-type endopeptidase activity (GO:0004190);; Biological Process: proteolysis (GO:0006508);; Cellular Component: cytoplasmic vesicle (GO:0016023);;	--	--	Aspartic proteinase nepenthesin-1 (Precursor) GN=nep1 OS=Nepenthes gracilis (Slender pitcher plant) PE=1 SV=1
Triticum_aestivum_newGene_4785	0	0	0	1.05594	1.07789	0.903256	5.95379e-15	6.62641	up	--	--	--	--
TraesCS3B01G093300	0	0.032854	0	0.887666	1.27419	1.13922	5.0225e-15	5.37717	up	Molecular Function: DNA binding (GO:0003677);; Biological Process: regulation of transcription, DNA-templated (GO:0006355);;	--	--	NAC transcription factor NAM-B1 GN=NAM-B1 OS=Hordeum vulgare subsp. spontaneum (Wild barley) PE=3 SV=1
TraesCS5D01G391000	6.66789	5.27431	5.42348	0.501208	0.207226	0.4083	6.63372e-57	-3.72206	down	Molecular Function: monooxygenase activity (GO:0004497);; Molecular Function: iron ion binding (GO:0005506);; Molecular Function: electron carrier activity (GO:0009055);; Molecular Function: oxidoreductase activity, acting on paired donors, with incorporation or reduction of molecular oxygen (GO:0016705);; Molecular Function: heme binding (GO:0020037);; Biological Process: oxidation-reduction pro…	--	--	Premnaspirodiene oxygenase GN=CYP71D55 OS=Hyoscyamus muticus (Egyptian henbane) PE=1 SV=1
TraesCS1B01G034200	12.6684	14.82	13.2565	1.06965	1.03922	0.845821	5.8338e-24	-3.45587	down	Molecular Function: serine-type endopeptidase inhibitor activity (GO:0004867);; Biological Process: proteolysis (GO:0006508);; Molecular Function: peptidase activity (GO:0008233);; Biological Process: response to wounding (GO:0009611);;	--	--	Subtilisin-chymotrypsin inhibitor CI-1B OS=Hordeum vulgare (Barley) PE=1 SV=1
TraesCS5D01G061300	20.6156	23.2329	23.5859	2.91738	0.825703	2.06314	1.48033e-33	-3.27466	down	--	--	--	--
TraesCS2B01G510000	1.11279	1.17933	1.04499	0.058461	0	0.022916	1.70321e-16	-4.62324	down	Molecular Function: sugar:proton symporter activity (GO:0005351);; Biological Process: fatty acid beta-oxidation (GO:0006635);; Biological Process: toxin catabolic process (GO:0009407);; Cellular Component: chloroplast thylakoid membrane (GO:0009535);; Cellular Component: plant-type vacuole membrane (GO:0009705);; Biological Process: response to cyclopentenone (GO:0010583);; Biological Process: n…	K08202|0|sita:101760228|K08202 MFS transporter, OCT family, solute carrier family 22 (organic cation transporter), member 4/5 | (RefSeq) organic cation/carnitine transporter 4	--	Organic cation/carnitine transporter 4 GN=F3H11.5 OS=Arabidopsis thaliana (Mouse-ear cress) PE=2 SV=1
TraesCS2B01G296100	0.0366	0	0	1.43126	1.19628	1.06567	3.575e-20	5.99719	up	Cellular Component: plasma membrane (GO:0005886);; Biological Process: drug transmembrane transport (GO:0006855);; Biological Process: response to nematode (GO:0009624);; Molecular Function: drug transmembrane transporter activity (GO:0015238);; Molecular Function: antiporter activity (GO:0015297);;	K03327|0|bdi:100824345|K03327 multidrug resistance protein, MATE family | (RefSeq) protein DETOXIFICATION 16-like	--	MATE efflux family protein 5 GN=F3L12.12 OS=Arabidopsis thaliana (Mouse-ear cress) PE=3 SV=1
Triticum_aestivum_newGene_15302	0.115036	0.449734	0.300774	3.84525	3.79393	4.01441	7.67587e-15	3.70281	up	--	--	--	--
TraesCS5B01G464300	0	0.178502	0.118869	6.42442	6.91915	6.22731	1.96808e-51	5.86378	up	Molecular Function: lactoylglutathione lyase activity (GO:0004462);; Cellular Component: mitochondrion (GO:0005739);; Biological Process: carbohydrate metabolic process (GO:0005975);; Biological Process: response to cold (GO:0009409);; Cellular Component: chloroplast stroma (GO:0009570);; Cellular Component: stromule (GO:0010319);; Biological Process: methylglyoxal catabolic process to D-lactate …	K01759|3.64836e-140|bdi:100839008|K01759 lactoylglutathione lyase [EC:4.4.1.5] | (RefSeq) probable lactoylglutathione lyase, chloroplastic	Pyruvate metabolism (ko00620)	Probable lactoylglutathione lyase, chloroplast (Precursor) GN=At1g67280 OS=Arabidopsis thaliana (Mouse-ear cress) PE=1 SV=1
TraesCS2B01G537700	0	0	0	1.85856	2.97259	3.32461	5.96002e-21	7.55762	up	Molecular Function: peroxidase activity (GO:0004601);; Biological Process: response to oxidative stress (GO:0006979);; Cellular Component: cytoplasmic vesicle (GO:0016023);; Molecular Function: heme binding (GO:0020037);; Molecular Function: metal ion binding (GO:0046872);; Biological Process: oxidation-reduction process (GO:0055114);;	K00430|0|bdi:100837141|K00430 peroxidase [EC:1.11.1.7] | (RefSeq) peroxidase 2-like	Phenylpropanoid biosynthesis (ko00940)	Cationic peroxidase 1 (Precursor) GN=PNC1 OS=Arachis hypogaea (Peanut) PE=1 SV=2
TraesCS4D01G222200	8.70067	9.91944	9.59395	0.266653	0.636899	0.596049	1.3585e-94	-4.01601	down	Molecular Function: protein serine/threonine kinase activity (GO:0004674);; Molecular Function: ATP binding (GO:0005524);; Biological Process: protein phosphorylation (GO:0006468);; Biological Process: auxin polar transport (GO:0009926);; Biological Process: root development (GO:0048364);; Biological Process: cotyledon development (GO:0048825);;	--	--	Serine/threonine-protein kinase WAG1 GN=F22G10.21 OS=Arabidopsis thaliana (Mouse-ear cress) PE=2 SV=1
TraesCS5B01G526500	0	0.081331	0	107.319	111.034	111.984	5.70298e-120	11.0321	up	--	--	--	Phytosulfokine receptor 2 (Precursor) GN=PSKR2 OS=Arabidopsis thaliana (Mouse-ear cress) PE=2 SV=1
Triticum_aestivum_newGene_3575	0.152872	0.225325	0.276262	5.10626	5.60419	6.00787	2.11651e-80	4.68976	up	--	--	--	--
TraesCS5D01G526600	0	0	0	3.99043	4.28995	3.15202	1.99111e-27	8.34542	up	--	--	--	Phytosulfokine receptor 2 (Precursor) GN=PSKR2 OS=Arabidopsis thaliana (Mouse-ear cress) PE=2 SV=1
TraesCS1B01G199600	10.1369	9.85009	9.87408	121.501	103.731	120.145	0	3.69565	up	Cellular Component: cytosol (GO:0005829);; Biological Process: one-carbon metabolic process (GO:0006730);; Molecular Function: methionine gamma-lyase activity (GO:0018826);; Biological Process: methionine catabolic process via 2-oxobutanoate (GO:0019458);; Molecular Function: pyridoxal phosphate binding (GO:0030170);; Biological Process: protein homotetramerization (GO:0051289);;	K01761|0|bdi:100831152|K01761 methionine-gamma-lyase [EC:4.4.1.11] | (RefSeq) methionine gamma-lyase	Cysteine and methionine metabolism (ko00270);; Selenocompound metabolism (ko00450)	Methionine gamma-lyase GN=MGL OS=Arabidopsis thaliana (Mouse-ear cress) PE=1 SV=1
TraesCS2B01G359300	0.273971	0.437003	0.35513	29.4481	31.0575	37.0818	1.03859e-174	6.56525	up	Cellular Component: cytosol (GO:0005829);; Molecular Function: peptide-methionine (S)-S-oxide reductase activity (GO:0008113);; Cellular Component: chloroplast stroma (GO:0009570);; Cellular Component: membrane (GO:0016020);; Biological Process: cellular response to oxidative stress (GO:0034599);; Biological Process: oxidation-reduction process (GO:0055114);; Biological Process: response to karri…	K07304|3.53259e-111|bdi:100823222|K07304 peptide-methionine (S)-S-oxide reductase [EC:1.8.4.11] | (RefSeq) peptide methionine sulfoxide reductase A2-1	--	Peptide methionine sulfoxide reductase A2-1 OS=Oryza sativa subsp. japonica (Rice) PE=2 SV=2
TraesCS7A01G142500	0.823297	1.07381	1.05523	0.058488	0.039526	0.106931	9.01956e-17	-3.52647	down	--	--	--	Putative UPF0481 protein At3g02645 GN=At3g02645 OS=Arabidopsis thaliana (Mouse-ear cress) PE=3 SV=1
TraesCS5A01G394500	0.050612	0	0	1.03944	0.88546	1.05987	5.4617e-17	5.35821	up	Biological Process: metabolic process (GO:0008152);; Molecular Function: transferase activity, transferring hexosyl groups (GO:0016758);;	--	--	UDP-glycosyltransferase 83A1 GN=UGT83A1 OS=Arabidopsis thaliana (Mouse-ear cress) PE=2 SV=1
TraesCS1A01G276900	0	0	0	3.13075	3.48504	3.26803	4.01559e-24	7.94914	up	Biological Process: transport (GO:0006810);; Cellular Component: integral component of membrane (GO:0016021);; Cellular Component: cytoplasmic vesicle (GO:0016023);;	K15287|2.60218e-172|bdi:100828387|K15287 solute carrier family 35, member F1/2 | (RefSeq) solute carrier family 35 member F2-like	--	--
TraesCS1D01G144400	0.505969	0.359984	0.421297	4.04515	3.49051	3.55275	9.07618e-36	3.20063	up	Cellular Component: mitochondrion (GO:0005739);;	--	--	--
TraesCS4D01G118500	0.953714	0.690926	0.747428	5.96684	7.52482	5.63907	3.8002e-61	3.12867	up	Molecular Function: protein serine/threonine kinase activity (GO:0004674);; Molecular Function: ATP binding (GO:0005524);; Biological Process: protein phosphorylation (GO:0006468);; Biological Process: negative regulation of abscisic acid-activated signaling pathway (GO:0009788);;	K07198|0|bdi:100831178|K07198 5'-AMP-activated protein kinase, catalytic alpha subunit [EC:2.7.11.11] | (RefSeq) CIPK15; CBL-interacting protein kinase 15-like	Regulation of autophagy (ko04140)	CBL-interacting protein kinase 14 GN=OsJ_031406 OS=Oryza sativa subsp. japonica (Rice) PE=2 SV=1
TraesCS7B01G449300	5.5987	6.01642	5.29538	0.67525	0.425889	0.591138	1.27883e-53	-3.10003	down	Cellular Component: mitochondrion (GO:0005739);; Biological Process: fatty acid biosynthetic process (GO:0006633);; Cellular Component: membrane (GO:0016020);; Molecular Function: transferase activity, transferring acyl groups other than amino-acyl groups (GO:0016747);;	K15397|0|osa:4340694|K15397 3-ketoacyl-CoA synthase [EC:2.3.1.199] | (RefSeq) 3-ketoacyl-CoA synthase 5	Fatty acid elongation (ko00062)	3-ketoacyl-CoA synthase 6 GN=T26J14.10 OS=Arabidopsis thaliana (Mouse-ear cress) PE=1 SV=1
TraesCS7B01G385500	9.3824	11.7678	10.8048	0.044056	0.024688	0.089217	6.53274e-29	-6.46156	down	Cellular Component: cytoplasmic vesicle (GO:0016023);;	--	--	pEARLI1-like lipid transfer protein 1 (Precursor) GN=AZI1 OS=Arabidopsis thaliana (Mouse-ear cress) PE=1 SV=1
TraesCS2D01G467400	0.679727	1.29021	1.32352	0	0.027675	0.109397	2.10355e-13	-4.0849	down	Molecular Function: transferase activity, transferring acyl groups other than amino-acyl groups (GO:0016747);;	--	--	Uncharacterized acetyltransferase At3g50280 GN=At3g50280 OS=Arabidopsis thaliana (Mouse-ear cress) PE=3 SV=1
TraesCS3A01G150800	0.534078	1.71972	1.0475	282.554	292.51	321.742	4.08434e-78	7.8998	up	Cellular Component: plasma membrane (GO:0005886);; Biological Process: response to desiccation (GO:0009269);; Biological Process: response to wounding (GO:0009611);; Biological Process: response to high light intensity (GO:0009644);; Biological Process: defense response to fungus (GO:0050832);;	--	--	Late embryogenesis abundant protein Lea14-A GN=LEA14-A OS=Gossypium hirsutum (Upland cotton) PE=2 SV=1
TraesCS7D01G445300	0	0	0	0.854688	0.925942	1.19851	1.27131e-14	6.57517	up	--	--	--	--
TraesCS6B01G284300	0	0.07526	0.037524	15.5553	15.0514	18.116	4.04627e-56	8.08389	up	Molecular Function: transcription regulatory region sequence-specific DNA binding (GO:0000976);; Molecular Function: transcription factor activity, sequence-specific DNA binding (GO:0003700);; Cellular Component: nucleus (GO:0005634);; Biological Process: regulation of transcription, DNA-templated (GO:0006355);;	--	--	Homeobox-leucine zipper protein HOX24 GN=HOX24 OS=Oryza sativa subsp. indica (Rice) PE=2 SV=2
TraesCS7B01G082400	4.2228	4.65866	4.11733	0.132218	0.089354	0.102708	2.44101e-44	-4.91118	down	Biological Process: lipid metabolic process (GO:0006629);; Molecular Function: hydrolase activity (GO:0016787);;	--	--	Patatin-like protein 1 GN=PLP1 OS=Oryza sativa subsp. indica (Rice) PE=3 SV=1
TraesCS2B01G077700	434.733	436.454	436.561	28.5848	31.3585	30.0403	0	-3.69022	down	Molecular Function: transporter activity (GO:0005215);; Cellular Component: plasma membrane (GO:0005886);; Biological Process: transport (GO:0006810);; Cellular Component: integral component of membrane (GO:0016021);;	K09872|7.40483e-165|osa:4335226|K09872 aquaporin PIP | (RefSeq) PIP2-6; probable aquaporin PIP2-6	--	Probable aquaporin PIP2-6 GN=OSJNBb0093G06.10 OS=Oryza sativa subsp. japonica (Rice) PE=2 SV=2
TraesCS2A01G367700	0.048589	0.09533	0.138902	3.04775	2.2044	3.36748	4.70539e-24	4.80527	up	Molecular Function: heme oxygenase (decyclizing) activity (GO:0004392);; Molecular Function: calcium ion binding (GO:0005509);; Cellular Component: vacuole (GO:0005773);; Cellular Component: endoplasmic reticulum (GO:0005783);; Cellular Component: lipid droplet (GO:0005811);; Biological Process: response to desiccation (GO:0009269);; Biological Process: response to cold (GO:0009409);; Biological …	K17991|1.38339e-133|osa:4336376|K17991 peroxygenase [EC:1.11.2.3] | (RefSeq) OsJ_15434, PXG; peroxygenase	Cutin, suberine and wax biosynthesis (ko00073)	Peroxygenase OS=Oryza sativa subsp. japonica (Rice) PE=2 SV=1
TraesCS2A01G363800	0.145039	0.073571	0.111792	1.2429	1.26298	1.30183	2.16538e-11	3.37535	up	Molecular Function: DNA binding (GO:0003677);; Molecular Function: chromatin binding (GO:0003682);;	K09422|3.23885e-113|bdi:100837963|K09422 myb proto-oncogene protein, plant | (RefSeq) myb-related protein 340	--	Myb-related protein 305 OS=Antirrhinum majus (Garden snapdragon) PE=2 SV=1
TraesCS1B01G059900	0.289266	0.198776	0.282903	5.4079	6.29577	5.18138	2.66114e-90	4.54911	up	Cellular Component: mitochondrion (GO:0005739);; Cellular Component: cytoplasmic vesicle (GO:0016023);;	--	--	Protein trichome birefringence-like 11 GN=TBL11 OS=Arabidopsis thaliana (Mouse-ear cress) PE=2 SV=1
TraesCS6D01G397500	2.94139	3.06591	3.00684	22.865	25.9909	27.1012	9.28368e-54	3.19867	up	--	--	--	--
TraesCS4D01G079900	3.21946	3.55396	2.9102	81.3434	80.5355	86.9239	0	4.83782	up	Molecular Function: iron ion binding (GO:0005506);; Molecular Function: oxidoreductase activity, acting on paired donors, with incorporation or reduction of molecular oxygen, 2-oxoglutarate as one donor, and incorporation of one atom each of oxygen into both donors (GO:0016706);; Biological Process: oxidation-reduction process (GO:0055114);;	--	--	Gibberellin 20 oxidase 1 GN=At4g25420 OS=Arabidopsis thaliana (Mouse-ear cress) PE=2 SV=2
TraesCS5B01G359800	0.912384	0.912668	0.550239	5.849	7.64783	6.93567	1.25771e-69	3.23364	up	Molecular Function: inorganic phosphate transmembrane transporter activity (GO:0005315);; Cellular Component: plastid (GO:0009536);; Biological Process: nitrate transport (GO:0015706);; Cellular Component: integral component of membrane (GO:0016021);; Biological Process: transmembrane transport (GO:0055085);;	K08193|0|bdi:100836705|K08193 MFS transporter, ACS family, solute carrier family 17 (sodium-dependent inorganic phosphate cotransporter), other | (RefSeq) probable anion transporter 5, chloroplastic	--	Probable anion transporter 6, chloroplastic (Precursor) GN=F5O24.270 OS=Arabidopsis thaliana (Mouse-ear cress) PE=2 SV=1
TraesCS5B01G408300	16.1357	18.8039	16.0793	372.061	359.186	376.648	0	4.60275	up	Cellular Component: vacuolar membrane (GO:0005774);; Cellular Component: plasma membrane (GO:0005886);; Biological Process: cold acclimation (GO:0009631);; Biological Process: response to abscisic acid (GO:0009737);; Biological Process: response to sucrose (GO:0009744);; Biological Process: response to glucose (GO:0009749);; Biological Process: response to fructose (GO:0009750);; Biological Proce…	--	--	Cold-regulated 413 plasma membrane protein 2 GN=COR413PM2 OS=Arabidopsis thaliana (Mouse-ear cress) PE=2 SV=1
TraesCS4A01G484700	173.688	168.454	167.953	0.904166	1.15949	0.974491	0	-7.19786	down	--	--	--	--
Triticum_aestivum_newGene_21067	0	0	0.101936	3.04794	2.36225	1.83425	9.70353e-06	4.2828	up	--	K17302|1.54937e-43|zma:103627012|K17302 coatomer subunit beta' | (RefSeq) GRMZM2G064558, GRMZM2G372812; uncharacterized LOC103627012	--	Putative coatomer subunit beta&apos;-3 OS=Oryza sativa subsp. japonica OX=39947 GN=Os02g0209000 PE=3 SV=2
TraesCS3A01G129900	0.134853	0.172393	0.212246	1.87272	2.05409	1.76683	9.90413e-20	3.46186	up	Biological Process: transition metal ion transport (GO:0000041);; Molecular Function: peroxidase activity (GO:0004601);; Biological Process: response to oxidative stress (GO:0006979);; Cellular Component: cytoplasmic vesicle (GO:0016023);; Molecular Function: heme binding (GO:0020037);; Molecular Function: metal ion binding (GO:0046872);; Biological Process: oxidation-reduction process (GO:005511…	K00430|0|bdi:100830627|K00430 peroxidase [EC:1.11.1.7] | (RefSeq) peroxidase 25	Phenylpropanoid biosynthesis (ko00940)	Peroxidase 25 (Precursor) GN=T26J13.7 OS=Arabidopsis thaliana (Mouse-ear cress) PE=2 SV=2
TraesCS3A01G228200	0.330504	0.264274	0.470356	10.7955	13.0045	10.0236	1.37707e-157	5.09236	up	Molecular Function: monooxygenase activity (GO:0004497);; Molecular Function: iron ion binding (GO:0005506);; Cellular Component: endoplasmic reticulum (GO:0005783);; Molecular Function: electron carrier activity (GO:0009055);; Molecular Function: oxidoreductase activity, acting on paired donors, with incorporation or reduction of molecular oxygen (GO:0016705);; Molecular Function: heme binding (…	--	--	Cytochrome P450 72A13 GN=CYP72A13 OS=Arabidopsis thaliana (Mouse-ear cress) PE=2 SV=1
TraesCS6A01G041500	12.4001	13.1162	12.8774	1.01958	1.85267	1.16426	1.4251e-40	-3.01934	down	Cellular Component: membrane (GO:0016020);; Cellular Component: cytoplasmic vesicle (GO:0016023);;	--	--	--
TraesCS1D01G433600	0.893802	0.624152	0.765779	6.49677	5.13285	5.697	2.30963e-64	3.06045	up	Cellular Component: cell wall (GO:0005618);; Biological Process: response to oxidative stress (GO:0006979);; Molecular Function: UDP-N-acetylmuramate dehydrogenase activity (GO:0008762);; Biological Process: embryo development ending in seed dormancy (GO:0009793);; Biological Process: polar nucleus fusion (GO:0010197);; Cellular Component: cytoplasmic vesicle (GO:0016023);; Molecular Function: fl…	--	--	Cannabidiolic acid synthase (Precursor) GN=CBDAS OS=Cannabis sativa (Hemp) PE=1 SV=1
Triticum_aestivum_newGene_16779	0.048301	0	0	3.40615	3.93343	4.24859	2.99318e-39	7.34864	up	Molecular Function: NADPH dehydrogenase activity (GO:0003959);; Cellular Component: intracellular (GO:0005622);; Biological Process: defense response (GO:0006952);; Biological Process: jasmonic acid biosynthetic process (GO:0009695);; Molecular Function: FMN binding (GO:0010181);; Molecular Function: 12-oxophytodienoate reductase activity (GO:0016629);; Biological Process: oxylipin biosynthetic p…	K05894|0|sita:101762295|K05894 12-oxophytodienoic acid reductase [EC:1.3.1.42] | (RefSeq) 12-oxophytodienoate reductase 1-like	alpha-Linolenic acid metabolism (ko00592)	12-oxophytodienoate reductase 1 OS=Oryza sativa subsp. japonica OX=39947 GN=OPR1 PE=2 SV=1
TraesCS3D01G519600	0.892605	1.26895	1.05167	29.7344	30.8964	32.3684	0	4.99644	up	Cellular Component: cytosol (GO:0005829);; Cellular Component: plasma membrane (GO:0005886);; Biological Process: cellular amino acid metabolic process (GO:0006520);; Biological Process: ethanolamine metabolic process (GO:0006580);; Biological Process: embryo development ending in seed dormancy (GO:0009793);; Molecular Function: carboxy-lyase activity (GO:0016831);; Molecular Function: pyridoxal …	K01590|0|bdi:100838169|K01590 histidine decarboxylase [EC:4.1.1.22] | (RefSeq) serine decarboxylase 1-like	Histidine metabolism (ko00340)	Serine decarboxylase 1 OS=Oryza sativa subsp. japonica (Rice) PE=3 SV=1
TraesCS1A01G273900	0.231192	0.240952	0.339271	11.9878	13.2625	12.0507	9.32515e-123	5.56865	up	Cellular Component: cytoplasm (GO:0005737);; Biological Process: carbohydrate metabolic process (GO:0005975);; Molecular Function: fructose 1,6-bisphosphate 1-phosphatase activity (GO:0042132);; Molecular Function: metal ion binding (GO:0046872);;	K03841|0|bdi:100834106|K03841 fructose-1,6-bisphosphatase I [EC:3.1.3.11] | (RefSeq) fructose-1,6-bisphosphatase, cytosolic-like	Glycolysis / Gluconeogenesis (ko00010);; Pentose phosphate pathway (ko00030);; Fructose and mannose metabolism (ko00051);; Carbon fixation in photosynthetic organisms (ko00710);; Carbon metabolism (ko01200)	Fructose-1,6-bisphosphatase, cytosolic OS=Oryza coarctata (Wild rice) PE=2 SV=1
TraesCS4D01G312400	0.139736	0.065981	0.213985	2.5505	2.51481	2.96484	4.56084e-36	4.25502	up	Molecular Function: protein serine/threonine kinase activity (GO:0004674);; Molecular Function: ATP binding (GO:0005524);; Biological Process: protein phosphorylation (GO:0006468);; Biological Process: pollen development (GO:0009555);;	--	--	Calmodulin-binding receptor-like cytoplasmic kinase 2 OS=Arabidopsis thaliana (Mouse-ear cress) PE=2 SV=1
TraesCS4B01G051600	5.51118	4.69245	5.95137	45.7144	43.8804	46.7298	1.45767e-256	3.23826	up	Molecular Function: hydrolase activity (GO:0016787);;	K01054|1.37697e-163|bdi:100841087|K01054 acylglycerol lipase [EC:3.1.1.23] | (RefSeq) monoglyceride lipase-like	Glycerolipid metabolism (ko00561)	Caffeoylshikimate esterase GN=CSE OS=Arabidopsis thaliana (Mouse-ear cress) PE=1 SV=1
TraesCS6D01G332600	0	0	0.175506	1250.01	1159.64	1458.81	1.53558e-163	13.4409	up	Biological Process: response to stress (GO:0006950);; Biological Process: response to water (GO:0009415);;	--	--	Dehydrin DHN3 GN=DHN3 OS=Hordeum vulgare (Barley) PE=2 SV=1
TraesCS5A01G555900	14.8884	17.3599	15.2571	0.686661	0.852339	0.722806	3.67721e-227	-4.22158	down	Molecular Function: ATP binding (GO:0005524);; Biological Process: obsolete ATP catabolic process (GO:0006200);; Cellular Component: membrane (GO:0016020);; Molecular Function: ATPase activity (GO:0016887);;	--	--	Pleiotropic drug resistance protein 2 GN=PDR2 OS=Nicotiana plumbaginifolia (Leadwort-leaved tobacco) PE=2 SV=1
TraesCS4D01G359300	1.70888	1.98962	2.35319	0	0	0.067755	1.49895e-12	-4.9356	down	--	--	--	Dirigent protein 20 (Precursor) GN=DIR20 OS=Arabidopsis thaliana (Mouse-ear cress) PE=2 SV=1
TraesCS2D01G423500	0	0	0	0.916876	1.34068	0.975495	1.78848e-18	7.19385	up	Molecular Function: magnesium ion binding (GO:0000287);; Biological Process: defense response (GO:0006952);; Biological Process: metabolic process (GO:0008152);; Cellular Component: chloroplast (GO:0009507);; Molecular Function: terpene synthase activity (GO:0010333);;	K15793|0|bdi:100833760|K15793 acyclic sesquiterpene synthase [EC:4.2.3.49 4.2.3.47 3.1.7.6] | (RefSeq) acyclic sesquiterpene synthase-like	Terpenoid backbone biosynthesis (ko00900);; Sesquiterpenoid and triterpenoid biosynthesis (ko00909)	Ent-kaurene synthase-like 2 GN=OSJNBa0070C17.9 OS=Oryza sativa subsp. japonica (Rice) PE=2 SV=2
Triticum_aestivum_newGene_46994	0	0	0	1.92202	2.0066	2.08466	8.63303e-15	6.5988	up	--	--	--	--
TraesCS7D01G417600	0.625738	0.317895	0.354628	4.54373	4.8359	4.02582	6.82329e-35	3.45465	up	Molecular Function: protein serine/threonine phosphatase activity (GO:0004722);; Cellular Component: mitochondrion (GO:0005739);; Cellular Component: plasma membrane (GO:0005886);; Biological Process: protein dephosphorylation (GO:0006470);; Cellular Component: integral component of membrane (GO:0016021);; Cellular Component: cytoplasmic vesicle (GO:0016023);; Biological Process: defense response…	K17506|0|bdi:100837967|K17506 protein phosphatase 1L [EC:3.1.3.16] | (RefSeq) probable protein phosphatase 2C 59	--	Probable protein phosphatase 2C 59 (Precursor) OS=Oryza sativa subsp. japonica (Rice) PE=2 SV=1
TraesCS1D01G411600	2.84893	1.95827	2.46478	59.9276	62.3673	71.3147	0	4.88631	up	Cellular Component: photosystem I (GO:0009522);; Cellular Component: photosystem II (GO:0009523);; Cellular Component: chloroplast thylakoid membrane (GO:0009535);; Biological Process: photosynthesis, light harvesting (GO:0009765);; Cellular Component: integral component of membrane (GO:0016021);; Molecular Function: chlorophyll binding (GO:0016168);; Biological Process: protein-chromophore linka…	K08912|0|bdi:100822184|K08912 light-harvesting complex II chlorophyll a/b binding protein 1 | (RefSeq) chlorophyll a-b binding protein of LHCII type 1	Photosynthesis - antenna proteins (ko00196)	Chlorophyll a-b binding protein, chloroplastic (Precursor) GN=WHAB1.6 OS=Triticum aestivum (Wheat) PE=3 SV=1
TraesCS7D01G406300	11.8037	16.4506	16.4398	1.23522	0.162827	0.528334	6.75634e-11	-3.94628	down	Cellular Component: cytoplasmic vesicle (GO:0016023);;	--	--	Probable non-specific lipid-transfer protein 2 OS=Zea mays (Maize) PE=1 SV=1
TraesCS6D01G010400	4.54333	4.37578	3.35569	0	0	0	6.51712e-16	-6.76809	down	--	--	--	--
TraesCS4A01G170900	2.92674	2.83809	2.9115	0.216887	0.04706	0.100429	1.10758e-55	-4.29877	down	Biological Process: carbohydrate metabolic process (GO:0005975);; Cellular Component: plant-type cell wall (GO:0009505);; Biological Process: seed coat development (GO:0010214);; Molecular Function: alpha-L-arabinofuranosidase activity (GO:0046556);; Cellular Component: apoplast (GO:0048046);;	--	--	Beta-D-xylosidase 1 (Precursor) GN=K7J8.3 OS=Arabidopsis thaliana (Mouse-ear cress) PE=1 SV=1
TraesCS6B01G428300	0.037927	0.056484	0.035945	0.766867	0.711901	0.63596	1.48436e-22	3.9575	up	Biological Process: defense response (GO:0006952);; Molecular Function: ADP binding (GO:0043531);;	--	--	Disease resistance protein RPM1 GN=F17A9.20 OS=Arabidopsis thaliana (Mouse-ear cress) PE=1 SV=1
TraesCS3D01G238000	0.101688	0.164022	0.121529	5.44054	4.92223	4.36483	1.41212e-61	5.21519	up	Molecular Function: protein serine/threonine phosphatase activity (GO:0004722);; Biological Process: protein dephosphorylation (GO:0006470);; Molecular Function: metal ion binding (GO:0046872);;	K14497|5.38333e-157|bdi:100838998|K14497 protein phosphatase 2C [EC:3.1.3.16] | (RefSeq) probable protein phosphatase 2C 8	Plant hormone signal transduction (ko04075)	Probable protein phosphatase 2C 8 GN=OSJNBa0049H05.30 OS=Oryza sativa subsp. japonica (Rice) PE=2 SV=1
TraesCS3A01G324700	53.3929	56.9699	56.9025	3.52596	3.00714	4.18293	2.35842e-229	-3.77989	down	Molecular Function: copper ion binding (GO:0005507);; Molecular Function: electron carrier activity (GO:0009055);; Cellular Component: cytoplasmic vesicle (GO:0016023);; Biological Process: electron transport chain (GO:0022900);;	--	--	Blue copper protein (Precursor) OS=Pisum sativum (Garden pea) PE=2 SV=1
Triticum_aestivum_newGene_47553	0.110706	0.099122	0.090427	1.27984	1.16872	1.00508	2.70315e-23	3.54554	up	--	--	--	--
TraesCS4B01G048500	3.07289	3.22006	2.65871	0.031319	0.128031	0.049976	1.82279e-32	-4.87941	down	Molecular Function: FMN binding (GO:0010181);; Molecular Function: 12-oxophytodienoate reductase activity (GO:0016629);; Biological Process: oxidation-reduction process (GO:0055114);;	K05894|0|bdi:100826659|K05894 12-oxophytodienoic acid reductase [EC:1.3.1.42] | (RefSeq) putative 12-oxophytodienoate reductase 4	alpha-Linolenic acid metabolism (ko00592)	Putative 12-oxophytodienoate reductase 5 OS=Oryza sativa subsp. japonica (Rice) PE=2 SV=1
TraesCS2B01G593000	711.939	679.664	728.9	41.1561	41.3049	42.991	0	-3.90722	down	Molecular Function: NADPH dehydrogenase activity (GO:0003959);; Cellular Component: chloroplast thylakoid membrane (GO:0009535);; Biological Process: response to ethylene (GO:0009723);; Cellular Component: chloroplast envelope (GO:0009941);; Biological Process: photosynthesis (GO:0015979);; Biological Process: chlorophyll biosynthetic process (GO:0015995);; Molecular Function: protochlorophyllide…	K00218|0|obr:102720514|K00218 protochlorophyllide reductase [EC:1.3.1.33] | (RefSeq) protochlorophyllide reductase A, chloroplastic	Porphyrin and chlorophyll metabolism (ko00860)	Protochlorophyllide reductase A, chloroplastic (Precursor) GN=PORA OS=Triticum aestivum (Wheat) PE=3 SV=1
Triticum_aestivum_newGene_48129	0.054703	0.053075	0	2.65045	2.20017	3.355	2.75068e-20	5.73354	up	--	--	--	--
TraesCS3A01G023000	0.758602	0.968179	0.96435	23.1438	22.6179	23.2194	1.41147e-304	4.82279	up	Molecular Function: transferase activity, transferring glycosyl groups (GO:0016757);;	--	--	--
TraesCS3B01G203700	0.19916	0.212455	0.242873	2.69702	3.04148	2.68334	1.19251e-61	3.77935	up	Molecular Function: triglyceride lipase activity (GO:0004806);; Biological Process: lipid metabolic process (GO:0006629);; Cellular Component: membrane (GO:0016020);;	--	--	--
TraesCS7D01G369700	1.29544	0.967621	1.38442	0	0	0	4.51658e-12	-6.06928	down	Molecular Function: peroxidase activity (GO:0004601);; Biological Process: response to oxidative stress (GO:0006979);; Cellular Component: cytoplasmic vesicle (GO:0016023);; Molecular Function: heme binding (GO:0020037);; Molecular Function: metal ion binding (GO:0046872);; Biological Process: oxidation-reduction process (GO:0055114);;	--	--	Peroxidase 4 {ECO:0000250|UniProtKB:Q42578} (Precursor) OS=Vitis vinifera (Grape) PE=1 SV=1
TraesCS2A01G301400	2.96372	2.46899	2.33344	27.9547	23.2688	26.9408	4.51189e-125	3.47872	up	--	--	--	--
Triticum_aestivum_newGene_21658	0.098297	0.088093	0	1.59355	1.64912	1.29458	1.22742e-13	4.29809	up	--	--	--	--
TraesCS6A01G394700	0	0.085746	0.231107	3.34616	3.62875	3.69985	2.50358e-21	4.79915	up	--	--	--	ADP-ribosylation factor GTPase-activating protein AGD12 GN=F7J7.100 OS=Arabidopsis thaliana (Mouse-ear cress) PE=1 SV=1
TraesCS6B01G455700	0	0.028436	0.028346	0.887717	1.38079	0.904419	7.34934e-15	4.89379	up	Molecular Function: binding (GO:0005488);;	--	--	Endonuclease OS=Nicotiana tabacum (Common tobacco) PE=2 SV=1
TraesCS7A01G394800	0.216408	0.333593	0.194679	2.19044	2.15761	2.56292	1.31958e-16	3.22537	up	--	--	--	--
TraesCS5B01G334000	0.044887	0.066207	0	0.77737	1.15878	0.813512	1.00479e-16	4.35553	up	Molecular Function: monooxygenase activity (GO:0004497);; Molecular Function: iron ion binding (GO:0005506);; Molecular Function: electron carrier activity (GO:0009055);; Molecular Function: oxidoreductase activity, acting on paired donors, with incorporation or reduction of molecular oxygen (GO:0016705);; Molecular Function: heme binding (GO:0020037);; Biological Process: oxidation-reduction pro…	K20660|0|bdi:100837734|K20660 cytochrome P450 family 709 | (RefSeq) cytochrome P450 734A1-like	Brassinosteroid biosynthesis (ko00905)	Cytochrome P450 734A1 GN=F18A8.8 OS=Arabidopsis thaliana (Mouse-ear cress) PE=2 SV=1
TraesCS3A01G125200	0.01931	0.062548	0.08668	1.61479	1.58293	1.97048	4.00295e-29	4.7447	up	Biological Process: response to UV-B (GO:0010224);; Molecular Function: glucuronosyltransferase activity (GO:0015020);; Biological Process: brassinosteroid metabolic process (GO:0016131);; Molecular Function: trans-zeatin O-beta-D-glucosyltransferase activity (GO:0050403);; Molecular Function: cis-zeatin O-beta-D-glucosyltransferase activity (GO:0050502);; Biological Process: flavonol biosyntheti…	--	--	UDP-glycosyltransferase 73C3 GN=UGT73C3 OS=Arabidopsis thaliana (Mouse-ear cress) PE=2 SV=1
Triticum_aestivum_newGene_26060	0.207741	0	0	2.27109	1.6963	2.34443	0.0042783	3.07052	up	--	--	--	--
TraesCS5D01G021700	0.022682	0.010799	0.051184	0.439912	0.644954	0.318173	1.96979e-15	3.79902	up	Cellular Component: cytoplasmic vesicle (GO:0016023);;	--	--	Disease resistance protein RPM1 GN=F17A9.20 OS=Arabidopsis thaliana (Mouse-ear cress) PE=1 SV=1
TraesCS5B01G197400	0.63994	0.615999	0.446917	6.04195	5.85906	6.09275	6.36336e-121	3.54495	up	Cellular Component: ubiquitin ligase complex (GO:0000151);; Molecular Function: ubiquitin-protein transferase activity (GO:0004842);; Biological Process: protein ubiquitination (GO:0016567);;	--	--	U-box domain-containing protein 19 GN=PUB19 OS=Arabidopsis thaliana (Mouse-ear cress) PE=2 SV=1
TraesCS3D01G261800	0.029042	0.103948	0.132716	0.996422	0.82687	0.926138	2.90658e-16	3.40617	up	Molecular Function: protein serine/threonine kinase activity (GO:0004674);; Molecular Function: ATP binding (GO:0005524);; Biological Process: protein phosphorylation (GO:0006468);; Cellular Component: cytoplasmic vesicle (GO:0016023);;	--	--	Probable receptor-like protein kinase At1g67000 (Precursor) GN=At1g67000 OS=Arabidopsis thaliana (Mouse-ear cress) PE=2 SV=2
TraesCS3B01G034900	2.91832	3.26037	4.47566	0.096198	0.296797	0.468886	1.6103e-21	-3.31435	down	Cellular Component: mitochondrion (GO:0005739);; Biological Process: metabolic process (GO:0008152);; Molecular Function: transferase activity, transferring hexosyl groups (GO:0016758);;	K08237|9.01172e-139|sita:101784411|K08237 hydroquinone glucosyltransferase [EC:2.4.1.218] | (RefSeq) hydroquinone glucosyltransferase-like	--	UDP-glycosyltransferase 72B3 GN=UGT72B3 OS=Arabidopsis thaliana (Mouse-ear cress) PE=2 SV=1
TraesCS5B01G421100	13.3911	10.4827	14.2115	234.81	213.406	274.043	6.13321e-137	4.3841	up	--	--	--	--
TraesCS1D01G403300	0.152034	0.087611	0	0.996338	0.966757	1.24438	0.000520483	3.06729	up	Molecular Function: monooxygenase activity (GO:0004497);; Molecular Function: iron ion binding (GO:0005506);; Molecular Function: electron carrier activity (GO:0009055);; Cellular Component: cytoplasmic vesicle (GO:0016023);; Molecular Function: oxidoreductase activity, acting on paired donors, with incorporation or reduction of molecular oxygen (GO:0016705);; Molecular Function: heme binding (GO…	--	--	Cytochrome P450 71D7 GN=CYP71D7 OS=Solanum chacoense (Chaco potato) PE=3 SV=1
TraesCS3D01G357000	0.177684	0.093268	0	1.64536	1.50819	1.37831	2.40149e-17	4.00684	up	Cellular Component: nucleus (GO:0005634);; Cellular Component: cytosol (GO:0005829);; Molecular Function: oxidoreductase activity (GO:0016491);; Biological Process: response to cadmium ion (GO:0046686);; Biological Process: oxidation-reduction process (GO:0055114);;	--	--	Aldo-keto reductase family 4 member C10 GN=AKR4C10 OS=Arabidopsis thaliana (Mouse-ear cress) PE=1 SV=1
TraesCS1A01G186100	14.4423	13.4997	12.0946	121.192	127.262	148.478	6.74654e-303	3.47249	up	Molecular Function: glutathione transferase activity (GO:0004364);; Biological Process: response to stress (GO:0006950);; Cellular Component: chloroplast (GO:0009507);; Biological Process: de-etiolation (GO:0009704);; Biological Process: response to cadmium ion (GO:0046686);; Biological Process: lateral root development (GO:0048527);; Biological Process: response to growth hormone (GO:0060416);; …	K00799|5.16788e-117|obr:102711186|K00799 glutathione S-transferase [EC:2.5.1.18] | (RefSeq) uncharacterized LOC102711186	Glutathione metabolism (ko00480)	Probable glutathione S-transferase GSTU6 GN=OSJNBb0038A07.2 OS=Oryza sativa subsp. japonica (Rice) PE=2 SV=2
TraesCS1B01G068400	0.990846	1.57656	1.04147	10.3447	11.2733	11.1623	8.59247e-46	3.26133	up	--	--	--	--
TraesCS4B01G384100	5.25348	6.82929	5.81426	0.104511	0.069417	0.139852	3.93354e-28	-5.2954	down	Molecular Function: transferase activity (GO:0016740);;	--	--	O-methyltransferase ZRP4 GN=ZRP4 OS=Zea mays (Maize) PE=2 SV=1
TraesCS4A01G175600	30.032	30.124	26.7837	377.274	403.827	471.103	0	4.0085	up	Cellular Component: plastid (GO:0009536);; Molecular Function: metal ion binding (GO:0046872);;	--	--	Metallothionein-like protein 1 GN=ALI1 OS=Triticum aestivum (Wheat) PE=2 SV=1
TraesCS2A01G124200	1.95218	1.63694	1.78236	0	0	0	9.90842e-12	-5.99646	down	Cellular Component: vacuole (GO:0005773);; Cellular Component: plasma membrane (GO:0005886);; Biological Process: response to auxin (GO:0009733);; Molecular Function: FMN binding (GO:0010181);; Molecular Function: oxidoreductase activity, acting on NAD(P)H, quinone or similar compound as acceptor (GO:0016655);; Biological Process: negative regulation of transcription, DNA-templated (GO:0045892);;…	K03809|9.23408e-110|bdi:100823095|K03809 NAD(P)H dehydrogenase (quinone) [EC:1.6.5.2] | (RefSeq) probable NAD(P)H dehydrogenase (quinone) FQR1-like 1	Ubiquinone and other terpenoid-quinone biosynthesis (ko00130)	Probable NAD(P)H dehydrogenase (quinone) FQR1-like 1 {ECO:0000305} OS=Arabidopsis thaliana (Mouse-ear cress) PE=2 SV=1
TraesCS2D01G452900	0.319848	0.146136	0.329543	2.24292	1.93727	2.41469	1.32341e-26	3.14859	up	Molecular Function: protein serine/threonine kinase activity (GO:0004674);; Molecular Function: ATP binding (GO:0005524);; Biological Process: protein phosphorylation (GO:0006468);; Cellular Component: cytoplasmic vesicle (GO:0016023);;	--	--	Receptor-like protein kinase FERONIA (Precursor) GN=F26O13.190 OS=Arabidopsis thaliana (Mouse-ear cress) PE=1 SV=1
TraesCS4B01G096800	4.13684	4.24432	3.78204	89.1379	93.8536	116.666	4.36608e-183	4.75442	up	--	--	--	--
Triticum_aestivum_newGene_14162	0.342579	0.716976	0.302584	7.24943	6.95418	6.06261	1.11419e-37	3.95296	up	Biological Process: proteolysis (GO:0006508);; Molecular Function: cysteine-type peptidase activity (GO:0008234);;	--	--	--
TraesCS3A01G246600	176.876	188.552	177.583	21.3273	16.6929	20.6635	7.32453e-271	-3.03375	down	Cellular Component: plant-type cell wall (GO:0009505);; Cellular Component: cytoplasmic vesicle (GO:0016023);; Cellular Component: anchored component of plasma membrane (GO:0046658);;	--	--	Fasciclin-like arabinogalactan protein 11 (Precursor) GN=FLA11 OS=Arabidopsis thaliana (Mouse-ear cress) PE=2 SV=2
TraesCS2D01G413000	1.47505	1.42667	1.61589	0.1481	0.17585	0.074265	6.25513e-19	-3.19847	down	--	--	--	--
TraesCS3B01G290200	0.651818	0.560833	0.743323	15.9788	13.3723	17.4039	1.11638e-176	4.70589	up	Molecular Function: nucleic acid binding (GO:0003676);; Molecular Function: methyltransferase activity (GO:0008168);; Molecular Function: transferase activity, transferring hexosyl groups (GO:0016758);; Biological Process: methylation (GO:0032259);;	--	--	Anthocyanidin 5,3-O-glucosyltransferase GN=RhGT1 OS=Rosa hybrid cultivar PE=2 SV=1
TraesCS3A01G232000	0.228008	0	0	3.78224	4.71028	5.24755	0.000230243	3.79886	up	--	--	--	--
TraesCS7D01G306300	0	0.04176	0	4.83589	4.15635	5.34608	7.221e-46	7.82426	up	Biological Process: response to UV (GO:0009411);; Cellular Component: plastid envelope (GO:0009526);; Biological Process: flavonoid biosynthetic process (GO:0009813);; Molecular Function: nucleobase transmembrane transporter activity (GO:0015205);; Biological Process: nucleobase transport (GO:0015851);; Biological Process: nucleobase-containing compound transport (GO:0015931);; Cellular Component…	K03457|0|sita:101757618|K03457 nucleobase:cation symporter-1, NCS1 family | (RefSeq) purine-uracil permease NCS1-like	--	--
TraesCS4B01G385600	1.54306	1.85467	1.39297	0	0	0	1.59977e-17	-7.02551	down	Molecular Function: catechol oxidase activity (GO:0004097);; Cellular Component: cytoplasmic vesicle (GO:0016023);; Molecular Function: metal ion binding (GO:0046872);; Biological Process: oxidation-reduction process (GO:0055114);;	K00422|0|bdi:100825583|K00422 polyphenol oxidase [EC:1.10.3.1] | (RefSeq) polyphenol oxidase I, chloroplastic-like	Tyrosine metabolism (ko00350);; Isoquinoline alkaloid biosynthesis (ko00950)	Polyphenol oxidase, chloroplastic (Precursor) OS=Malus domestica (Apple) PE=2 SV=1
TraesCS2D01G509800	0.098041	0.08259	0.09563	1.1199	1.0258	0.764555	2.54133e-25	3.3906	up	Molecular Function: protein serine/threonine kinase activity (GO:0004674);; Molecular Function: ATP binding (GO:0005524);; Biological Process: protein phosphorylation (GO:0006468);; Cellular Component: cytoplasmic vesicle (GO:0016023);;	--	--	Probable receptor-like protein kinase At5g59700 (Precursor) GN=At5g59700 OS=Arabidopsis thaliana (Mouse-ear cress) PE=3 SV=1
Triticum_aestivum_newGene_21233	0.08313	0	0	8.6985	8.32892	7.52958	1.45508e-41	7.49893	up	Cellular Component: membrane (GO:0016020);; Biological Process: macromolecule metabolic process (GO:0043170);; Biological Process: primary metabolic process (GO:0044238);;	--	--	--
TraesCS3D01G116500	8.75411	9.04929	8.30787	0.146781	0.065187	0.128411	7.58577e-108	-5.93126	down	Molecular Function: monooxygenase activity (GO:0004497);; Molecular Function: iron ion binding (GO:0005506);; Molecular Function: electron carrier activity (GO:0009055);; Cellular Component: cytoplasmic vesicle (GO:0016023);; Molecular Function: oxidoreductase activity, acting on paired donors, with incorporation or reduction of molecular oxygen (GO:0016705);; Molecular Function: heme binding (GO…	--	--	Alkane hydroxylase MAH1 {ECO:0000303|PubMed:17905869} OS=Arabidopsis thaliana (Mouse-ear cress) PE=2 SV=1
TraesCS2A01G538200	0.132754	0.412362	0.243992	3.05505	3.37726	3.26419	3.03828e-70	3.90976	up	Molecular Function: protein serine/threonine kinase activity (GO:0004674);; Molecular Function: protein tyrosine kinase activity (GO:0004713);; Molecular Function: ATP binding (GO:0005524);; Biological Process: protein phosphorylation (GO:0006468);; Cellular Component: membrane (GO:0016020);; Cellular Component: cytoplasmic vesicle (GO:0016023);; Biological Process: recognition of pollen (GO:0048…	--	--	G-type lectin S-receptor-like serine/threonine-protein kinase B120 (Precursor) GN=B120 OS=Arabidopsis thaliana (Mouse-ear cress) PE=2 SV=1
TraesCS7A01G196100	0	0	0	0.822165	0.730009	0.839384	2.75386e-17	7.00843	up	Molecular Function: transporter activity (GO:0005215);; Biological Process: transport (GO:0006810);; Cellular Component: membrane (GO:0016020);; Cellular Component: cytoplasmic vesicle (GO:0016023);;	K14638|0|bdi:100827435|K14638 solute carrier family 15 (peptide/histidine transporter), member 3/4 | (RefSeq) protein NRT1/ PTR FAMILY 5.8	--	Protein NRT1/ PTR FAMILY 5.8 GN=NPF5.8 OS=Arabidopsis thaliana (Mouse-ear cress) PE=2 SV=1
TraesCS1A01G372700	0.030505	0.128451	0.035805	0.669674	0.542603	0.516645	2.62204e-11	3.1087	up	--	--	--	--
TraesCS1D01G375000	22.1531	24.228	19.1222	160.926	162.722	149.396	0	3.01467	up	Cellular Component: chloroplast (GO:0009507);; Biological Process: photosynthesis, light harvesting (GO:0009765);; Cellular Component: membrane (GO:0016020);; Molecular Function: metal ion binding (GO:0046872);;	K08912|6.52806e-160|bdi:100841670|K08912 light-harvesting complex II chlorophyll a/b binding protein 1 | (RefSeq) chlorophyll a-b binding protein of LHCII type 1-like	Photosynthesis - antenna proteins (ko00196)	Chlorophyll a-b binding protein, chloroplastic (Precursor) GN=WHAB1.6 OS=Triticum aestivum (Wheat) PE=3 SV=1
TraesCS2D01G009000	2.74956	2.63672	2.74	0.323033	0.204685	0.205041	2.80909e-31	-3.23766	down	Cellular Component: plastid (GO:0009536);; Molecular Function: transferase activity, transferring glycosyl groups (GO:0016757);;	--	--	UDP-glycosyltransferase 73C4 GN=UGT73C4 OS=Arabidopsis thaliana (Mouse-ear cress) PE=2 SV=1
TraesCSU01G086800	5.75516	11.8125	11.1401	114.269	111.745	89.1	1.13247e-29	3.5411	up	Cellular Component: photosystem I (GO:0009522);; Cellular Component: photosystem II (GO:0009523);; Cellular Component: chloroplast thylakoid membrane (GO:0009535);; Biological Process: photosynthesis, light harvesting (GO:0009765);; Cellular Component: integral component of membrane (GO:0016021);; Molecular Function: chlorophyll binding (GO:0016168);; Biological Process: protein-chromophore linka…	K08912|6.72628e-63|sly:101267774|K08912 light-harvesting complex II chlorophyll a/b binding protein 1 | (RefSeq) CAB3A, CAB3B, LHCP; chlorophyll a-b binding protein 3A, chloroplastic-like	Photosynthesis - antenna proteins (ko00196)	Chlorophyll a-b binding protein 3B, chloroplastic (Precursor; Fragments) GN=CAB3B OS=Solanum lycopersicum (Tomato) PE=3 SV=1
TraesCS4D01G109600	0.933643	0.963084	0.820655	0.057044	0.09999	0.030342	7.37346e-16	-3.3901	down	Cellular Component: exocyst (GO:0000145);; Biological Process: exocytosis (GO:0006887);; Cellular Component: plastid (GO:0009536);;	K07195|0|osa:4349875|K07195 exocyst complex component 7 | (RefSeq) exocyst complex component EXO70B1	--	Exocyst complex component EXO70B1 GN=EXO70B1 OS=Arabidopsis thaliana (Mouse-ear cress) PE=1 SV=1
TraesCS2D01G519600	11.3835	11.7001	10.8372	0.094257	0	0.138949	7.36961e-31	-6.31081	down	Cellular Component: membrane (GO:0016020);; Cellular Component: cytoplasmic vesicle (GO:0016023);;	--	--	--
TraesCS1A01G444200	2.14589	1.96934	2.15225	33.892	34.0325	32.0034	0	4.10002	up	--	--	--	Zinc finger protein CONSTANS-LIKE 2 OS=Arabidopsis thaliana (Mouse-ear cress) PE=1 SV=1
TraesCS2D01G398200	1.56118	1.13081	1.06462	0	0	0	1.9629e-15	-6.69119	down	Molecular Function: monooxygenase activity (GO:0004497);; Molecular Function: iron ion binding (GO:0005506);; Molecular Function: zinc ion binding (GO:0008270);; Molecular Function: electron carrier activity (GO:0009055);; Cellular Component: integral component of membrane (GO:0016021);; Molecular Function: oxidoreductase activity, acting on paired donors, with incorporation or reduction of molec…	--	--	Cytochrome P450 87A3 GN=OSJNBa0088I22.16 OS=Oryza sativa subsp. japonica (Rice) PE=2 SV=3
TraesCS4D01G225400	35.2735	37.6989	36.2985	298.981	299.013	333.634	0	3.25727	up	Cellular Component: integral component of membrane (GO:0016021);; Cellular Component: chloroplast membrane (GO:0031969);;	--	--	High molecular mass early light-inducible protein HV58, chloroplastic (Precursor) OS=Hordeum vulgare (Barley) PE=2 SV=1
TraesCS3D01G524700	0.771164	0.54717	0.832646	13.9932	13.6381	16.4724	6.44857e-67	4.40331	up	Molecular Function: nuclease activity (GO:0004518);; Biological Process: response to virus (GO:0009615);; Biological Process: plant-type hypersensitive response (GO:0009626);; Biological Process: systemic acquired resistance (GO:0009627);; Biological Process: response to salt stress (GO:0009651);; Biological Process: response to ethylene (GO:0009723);; Biological Process: defense response to fung…	--	--	Wheatwin-2 (Precursor) GN=PR4B OS=Triticum aestivum (Wheat) PE=1 SV=1
TraesCS4B01G169700	0	0	0.056862	0.924693	0.803317	0.759867	4.08716e-05	3.91778	up	Cellular Component: mitochondrion (GO:0005739);; Cellular Component: plasmodesma (GO:0009506);; Molecular Function: nutrient reservoir activity (GO:0045735);;	--	--	Antimicrobial peptide 2d (Precursor) OS=Macadamia integrifolia (Macadamia nut) PE=2 SV=1
Triticum_aestivum_newGene_18276	0.258395	0.114129	0.269909	2.38869	1.76234	2.07572	1.35358e-34	3.39162	up	--	--	--	--
TraesCS3A01G237800	0.405848	0.117775	0.102824	9.71828	8.96186	9.18075	1.42203e-23	5.27197	up	Molecular Function: protein serine/threonine phosphatase activity (GO:0004722);; Biological Process: protein dephosphorylation (GO:0006470);; Molecular Function: metal ion binding (GO:0046872);;	K14497|3.28029e-146|bdi:100838998|K14497 protein phosphatase 2C [EC:3.1.3.16] | (RefSeq) probable protein phosphatase 2C 8	Plant hormone signal transduction (ko04075)	Probable protein phosphatase 2C 8 GN=OSJNBa0049H05.30 OS=Oryza sativa subsp. japonica (Rice) PE=2 SV=1
TraesCS5B01G393100	1.09465	1.1575	1.24637	0.025022	0	0.048683	2.26655e-16	-4.76432	down	Molecular Function: transporter activity (GO:0005215);; Biological Process: transport (GO:0006810);; Cellular Component: membrane (GO:0016020);;	--	--	Protein NRT1/ PTR FAMILY 4.6 GN=At1g69850 OS=Arabidopsis thaliana (Mouse-ear cress) PE=1 SV=1
TraesCS4D01G093600	33.0665	32.6609	34.1008	423.478	422.416	420.595	0	3.83064	up	Molecular Function: C-4 methylsterol oxidase activity (GO:0000254);; Molecular Function: iron ion binding (GO:0005506);; Biological Process: fatty acid biosynthetic process (GO:0006633);; Cellular Component: integral component of membrane (GO:0016021);; Biological Process: sterol biosynthetic process (GO:0016126);; Biological Process: oxidation-reduction process (GO:0055114);;	K14423|1.25848e-174|bdi:100830254|K14423 4,4-dimethyl-9beta,19-cyclopropylsterol-4alpha-methyl oxidase [EC:1.14.13.72] | (RefSeq) methylsterol monooxygenase 1-2	Steroid biosynthesis (ko00100)	Methylsterol monooxygenase 1-2 GN=SMO1-2 OS=Arabidopsis thaliana (Mouse-ear cress) PE=2 SV=1
TraesCS3B01G481800	0.087952	0.058634	0.033643	0.869795	1.12574	1.01378	3.35054e-29	3.9252	up	Molecular Function: potassium:sodium symporter activity (GO:0009674);; Cellular Component: integral component of membrane (GO:0016021);; Biological Process: potassium ion transmembrane transport (GO:0071805);;	K03549|0|bdi:100837465|K03549 KUP system potassium uptake protein | (RefSeq) potassium transporter 5	--	Potassium transporter 5 OS=Oryza sativa subsp. japonica (Rice) PE=2 SV=2
TraesCS2A01G051600	46.7613	46.0943	45.4706	0.587405	1.13198	0.980733	0	-5.45022	down	Biological Process: lignin biosynthetic process (GO:0009809);; Biological Process: flavonoid biosynthetic process (GO:0009813);; Molecular Function: catechol O-methyltransferase activity (GO:0016206);; Biological Process: methylation (GO:0032259);; Molecular Function: protein dimerization activity (GO:0046983);;	K13066|5.29924e-176|bdi:100842290|K13066 caffeic acid 3-O-methyltransferase [EC:2.1.1.68] | (RefSeq) tricetin 3',4',5'-O-trimethyltransferase-like	Phenylpropanoid biosynthesis (ko00940)	Tricetin 3&apos;,4&apos;,5&apos;-O-trimethyltransferase GN=OMT2 OS=Triticum aestivum (Wheat) PE=1 SV=1
Triticum_aestivum_newGene_7648	0.04284	0.058306	0.362497	0.62904	0.909052	0.603056	8.69685e-11	3.06372	up	--	K01876|2.1618e-20|bdi:100832171|K01876 aspartyl-tRNA synthetase [EC:6.1.1.12] | (RefSeq) aspartate--tRNA ligase 2, cytoplasmic-like	Aminoacyl-tRNA biosynthesis (ko00970)	Aspartate--tRNA ligase 2, cytoplasmic OS=Arabidopsis thaliana OX=3702 GN=IBI1 PE=1 SV=1
TraesCS5D01G324300	0	0.039559	0.019849	0.810316	0.658389	0.646872	5.70693e-16	4.83623	up	Molecular Function: monooxygenase activity (GO:0004497);; Molecular Function: iron ion binding (GO:0005506);; Molecular Function: electron carrier activity (GO:0009055);; Cellular Component: cytoplasmic vesicle (GO:0016023);; Molecular Function: oxidoreductase activity, acting on paired donors, with incorporation or reduction of molecular oxygen (GO:0016705);; Molecular Function: heme binding (GO…	--	--	Cytochrome P450 71A1 GN=CYP71A1 OS=Persea americana (Avocado) PE=1 SV=2
TraesCS1D01G212400	112.152	115.937	110.426	2.23091	2.48745	2.14764	0	-5.44679	down	Molecular Function: proline dehydrogenase activity (GO:0004657);; Cellular Component: mitochondrion (GO:0005739);; Biological Process: glutamate biosynthetic process (GO:0006537);; Biological Process: proline catabolic process (GO:0006562);; Biological Process: response to oxidative stress (GO:0006979);; Cellular Component: cytoplasmic vesicle (GO:0016023);; Biological Process: oxidation-reductio…	K00318|0|bdi:100838313|K00318 proline dehydrogenase [EC:1.5.-.-] | (RefSeq) proline dehydrogenase 2, mitochondrial	Arginine and proline metabolism (ko00330)	Proline dehydrogenase 2, mitochondrial (Precursor) GN=MKD10.10 OS=Arabidopsis thaliana (Mouse-ear cress) PE=2 SV=1
TraesCSU01G225700	7.30404	20.8592	7.98968	372.773	238.261	509.079	3.85287e-16	4.72477	up	--	--	--	--
TraesCS2A01G490400	7.77856	6.44146	5.14323	0.206716	0.309875	0.392085	6.10567e-51	-4.14474	down	Molecular Function: oxidoreductase activity (GO:0016491);;	--	--	1-aminocyclopropane-1-carboxylate oxidase homolog 1 GN=At1g06620 OS=Arabidopsis thaliana (Mouse-ear cress) PE=2 SV=1
TraesCS7D01G304100	2.08193	2.55677	2.03521	28.7772	24.6264	31.2775	2.98551e-174	3.81412	up	--	--	--	--
TraesCS6A01G281900	2.7712	2.85091	3.5705	0.231099	0	0.214348	3.51695e-10	-3.6563	down	--	--	--	--
TraesCS2B01G328100	0.461896	0.369868	0.297677	3.56578	4.52595	4.31286	2.0986e-42	3.55292	up	Cellular Component: mitochondrion (GO:0005739);; Molecular Function: FMN binding (GO:0010181);; Molecular Function: oxidoreductase activity (GO:0016491);; Biological Process: oxylipin biosynthetic process (GO:0031408);; Biological Process: oxidation-reduction process (GO:0055114);;	K05894|0|bdi:100828447|K05894 12-oxophytodienoic acid reductase [EC:1.3.1.42] | (RefSeq) putative 12-oxophytodienoate reductase 11	alpha-Linolenic acid metabolism (ko00592)	Putative 12-oxophytodienoate reductase 11 GN=OPR11 OS=Oryza sativa subsp. japonica (Rice) PE=2 SV=1
TraesCS2B01G232400	33.7082	31.2368	36.2803	0.766172	0.564507	0.271517	5.18668e-54	-5.63698	down	Cellular Component: integral component of membrane (GO:0016021);; Molecular Function: transmembrane transporter activity (GO:0022857);; Biological Process: transmembrane transport (GO:0055085);;	--	--	Organic cation/carnitine transporter 2 GN=YUP8H12R.2 OS=Arabidopsis thaliana (Mouse-ear cress) PE=2 SV=1
TraesCS4B01G042500	0.814627	0.949728	0.836751	0.083111	0	0.027629	3.60883e-12	-4.02406	down	--	--	--	Protein FAF-like, chloroplastic (Precursor) GN=At5g22090 OS=Arabidopsis thaliana (Mouse-ear cress) PE=2 SV=1
TraesCS6A01G350300	0.282117	0.155198	0.135949	43.5152	40.1493	41.7358	6.11969e-256	7.81417	up	--	--	--	Cold-shock protein CS120 GN=CS120 OS=Triticum aestivum (Wheat) PE=2 SV=2
Triticum_aestivum_newGene_40558	2.28817	1.84852	3.31248	15.472	17.696	24.3922	3.29994e-39	3.07473	up	--	--	--	--
TraesCS3D01G102200	1.22761	1.07	1.25602	0	0	0.054149	1.30241e-16	-5.22235	down	Biological Process: metabolic process (GO:0008152);; Molecular Function: trans-zeatin O-beta-D-glucosyltransferase activity (GO:0050403);; Molecular Function: cis-zeatin O-beta-D-glucosyltransferase activity (GO:0050502);;	--	--	7-deoxyloganetin glucosyltransferase GN=UGT85A24 OS=Gardenia jasminoides (Cape jasmine) PE=1 SV=1
TraesCS5B01G362500	5.58829	6.64499	5.44811	218.564	194.451	221.53	0	5.30228	up	Biological Process: response to stress (GO:0006950);; Biological Process: response to abiotic stimulus (GO:0009628);; Cellular Component: integral component of membrane (GO:0016021);; Cellular Component: cytoplasmic vesicle (GO:0016023);;	--	--	Hydrophobic protein OSR8 GN=OJ1065_E04.3 OS=Oryza sativa subsp. japonica (Rice) PE=3 SV=1
TraesCS3B01G108700	24.5919	25.1979	26.9787	2.19908	2.5787	3.04501	2.82713e-134	-3.10832	down	Molecular Function: hydrolase activity, hydrolyzing O-glycosyl compounds (GO:0004553);; Cellular Component: cell wall (GO:0005618);; Biological Process: cellular glucan metabolic process (GO:0006073);; Molecular Function: xyloglucan:xyloglucosyl transferase activity (GO:0016762);; Cellular Component: apoplast (GO:0048046);;	K08235|1.16695e-160|sbi:SORBI_06g015930|K08235 xyloglucan:xyloglucosyl transferase [EC:2.4.1.207] | (RefSeq) SORBIDRAFT_06g015930, Sb06g015930; hypothetical protein	--	Xyloglucan endotransglycosylase/hydrolase protein 8 (Precursor) OS=Oryza sativa subsp. japonica (Rice) PE=1 SV=1
TraesCS4A01G296000	0	0	0	1.28517	0.873954	1.2803	7.22344e-20	7.39852	up	Cellular Component: cytoplasmic vesicle (GO:0016023);; Molecular Function: nutrient reservoir activity (GO:0045735);; Molecular Function: metal ion binding (GO:0046872);;	--	--	Globulin-1 S allele (Precursor) GN=GLB1 OS=Zea mays (Maize) PE=1 SV=2
TraesCS7B01G476000	1.85609	1.61079	1.88399	0.061551	0.092931	0.282676	4.63998e-13	-3.23468	down	Molecular Function: sulfotransferase activity (GO:0008146);;	--	--	Cytosolic sulfotransferase 5 GN=T14D3.10 OS=Arabidopsis thaliana (Mouse-ear cress) PE=1 SV=1
TraesCS1B01G074100	0.667203	0.760921	0.809881	6.64255	6.15385	6.27182	1.03532e-24	3.15147	up	Molecular Function: ATP binding (GO:0005524);; Biological Process: defense response (GO:0006952);; Molecular Function: nucleoside-triphosphatase activity (GO:0017111);; Biological Process: metal ion transport (GO:0030001);; Molecular Function: ADP binding (GO:0043531);; Molecular Function: metal ion binding (GO:0046872);;	--	--	--
TraesCS2B01G038700	0.328676	0.491122	0.331913	44.8635	47.7997	53.5278	0	7.07683	up	Cellular Component: nucleus (GO:0005634);; Cellular Component: endoplasmic reticulum (GO:0005783);; Biological Process: response to oxidative stress (GO:0006979);; Biological Process: response to wounding (GO:0009611);; Biological Process: response to gravity (GO:0009629);; Cellular Component: plant-type vacuole membrane (GO:0009705);; Biological Process: chalcone biosynthetic process (GO:0009715…	K00660|0|bdi:100829639|K00660 chalcone synthase [EC:2.3.1.74] | (RefSeq) chalcone synthase 2	Flavonoid biosynthesis (ko00941);; Circadian rhythm - plant (ko04712)	Chalcone synthase 2 GN=CHS2 OS=Secale cereale (Rye) PE=2 SV=1
TraesCS4D01G125800	2.32061	2.01217	2.23065	18.7682	20.5662	20.5991	2.57226e-206	3.34451	up	Cellular Component: integral component of membrane (GO:0016021);; Biological Process: transmembrane transport (GO:0055085);;	--	--	Protein ZINC INDUCED FACILITATOR-LIKE 1 GN=ZIFL1 OS=Arabidopsis thaliana (Mouse-ear cress) PE=2 SV=1
TraesCS5D01G227400	0.364222	0.734545	0.586448	140.413	144.566	152.074	0	8.07152	up	Cellular Component: integral component of membrane (GO:0016021);; Cellular Component: chloroplast membrane (GO:0031969);;	--	--	Low molecular mass early light-inducible protein HV90, chloroplastic (Precursor) OS=Hordeum vulgare (Barley) PE=2 SV=1
TraesCS2A01G000400	0	0	0.123262	2.87993	4.63227	4.01738	0.000961009	3.59257	up	Molecular Function: phosphoprotein phosphatase activity (GO:0004721);; Biological Process: metabolic process (GO:0008152);;	K14497|1.05232e-111|zma:103641516|K14497 protein phosphatase 2C [EC:3.1.3.16] | (RefSeq) Orphan337, GRMZM2G159811, GRMZM2G159811_T01, PP2C13; probable protein phosphatase 2C 37	Plant hormone signal transduction (ko04075)	Probable protein phosphatase 2C 37 GN=OSJNBb0089K06.2 OS=Oryza sativa subsp. japonica (Rice) PE=3 SV=2
TraesCS4D01G302500	0.494204	0.759017	0.671953	6.72077	7.79599	6.96414	1.45848e-91	3.60472	up	Biological Process: drug transmembrane transport (GO:0006855);; Molecular Function: drug transmembrane transporter activity (GO:0015238);; Molecular Function: antiporter activity (GO:0015297);; Cellular Component: membrane (GO:0016020);;	K03327|0|bdi:100845763|K03327 multidrug resistance protein, MATE family | (RefSeq) protein DETOXIFICATION 27-like	--	Protein TRANSPARENT TESTA 12 GN=F17J16_80 OS=Arabidopsis thaliana (Mouse-ear cress) PE=2 SV=1
TraesCS7A01G537200	0.239415	0.212426	0.162126	2.56604	2.62982	2.55736	7.32845e-43	3.7422	up	Molecular Function: aspartic-type endopeptidase activity (GO:0004190);; Biological Process: proteolysis (GO:0006508);; Cellular Component: cytoplasmic vesicle (GO:0016023);;	--	--	Aspartic proteinase-like protein 1 (Precursor) GN=At5g10080 OS=Arabidopsis thaliana (Mouse-ear cress) PE=1 SV=1
TraesCS5D01G530800	0	0	0	77.6944	82.4584	87.6488	1.87637e-65	11.494	up	Molecular Function: S-adenosylmethionine-dependent methyltransferase activity (GO:0008757);; Cellular Component: chloroplast (GO:0009507);;	--	--	Probable thiol methyltransferase 2 GN=HOL3 OS=Arabidopsis thaliana (Mouse-ear cress) PE=1 SV=1
TraesCS1D01G249800	4.85121	4.62578	4.2158	0.039763	0.120788	0.039657	1.52326e-37	-5.32709	down	Cellular Component: mitochondrion (GO:0005739);; Molecular Function: transferase activity (GO:0016740);;	--	--	Cytosolic sulfotransferase 1 GN=SOT1 OS=Arabidopsis thaliana (Mouse-ear cress) PE=2 SV=1
Triticum_aestivum_newGene_22291	0.286797	0.441392	0.259753	2.39015	1.63739	1.71107	9.18903e-45	3.24165	up	--	--	--	--
TraesCS2D01G493400	0	0	0	10.0415	7.74453	11.8439	8.01327e-40	9.59855	up	Molecular Function: iron ion binding (GO:0005506);; Biological Process: anthocyanin-containing compound biosynthetic process (GO:0009718);; Biological Process: response to sucrose (GO:0009744);; Biological Process: response to UV-B (GO:0010224);; Molecular Function: oxidoreductase activity, acting on single donors with incorporation of molecular oxygen, incorporation of two atoms of oxygen (GO:00…	K00475|0|sbi:SORBI_06g031790|K00475 naringenin 3-dioxygenase [EC:1.14.11.9] | (RefSeq) SORBIDRAFT_06g031790, Sb06g031790; hypothetical protein	Flavonoid biosynthesis (ko00941)	Naringenin,2-oxoglutarate 3-dioxygenase OS=Hordeum vulgare (Barley) PE=2 SV=1
TraesCS4D01G356200	2.32974	2.49559	2.38432	0.174748	0.14154	0.045849	4.02862e-34	-4.04398	down	Biological Process: branched-chain amino acid metabolic process (GO:0009081);; Cellular Component: chloroplast (GO:0009507);; Molecular Function: L-leucine transaminase activity (GO:0052654);; Molecular Function: L-valine transaminase activity (GO:0052655);; Molecular Function: L-isoleucine transaminase activity (GO:0052656);;	K00826|0|bdi:100837615|K00826 branched-chain amino acid aminotransferase [EC:2.6.1.42] | (RefSeq) branched-chain-amino-acid aminotransferase 5, chloroplastic-like	Cysteine and methionine metabolism (ko00270);; Valine, leucine and isoleucine degradation (ko00280);; Valine, leucine and isoleucine biosynthesis (ko00290);; Pantothenate and CoA biosynthesis (ko00770);; 2-Oxocarboxylic acid metabolism (ko01210);; Biosynthesis of amino acids (ko01230)	Branched-chain-amino-acid aminotransferase 5, chloroplastic (Precursor) GN=BCAT5 OS=Arabidopsis thaliana (Mouse-ear cress) PE=1 SV=1
TraesCS7A01G426000	1.24793	0.98358	1.17833	0.121093	0	0	0.000522293	-3.36284	down	Molecular Function: transferase activity (GO:0016740);;	--	--	Cytosolic sulfotransferase 17 OS=Arabidopsis thaliana (Mouse-ear cress) PE=1 SV=1
Triticum_aestivum_newGene_5779	6.6848	5.96819	6.95908	0	0.025122	0.046414	1.80255e-70	-7.86028	down	--	--	--	--
TraesCS1B01G281200	0.46461	0.791174	0.351421	14.3127	14.6948	15.5179	2.62227e-115	4.86449	up	Cellular Component: membrane (GO:0016020);; Cellular Component: cytoplasmic vesicle (GO:0016023);;	--	--	--
TraesCS3D01G159200	0.453732	0.468102	0.303485	3.32406	3.79293	3.33957	1.10842e-75	3.2278	up	Molecular Function: ATP binding (GO:0005524);; Molecular Function: nucleoside-triphosphatase activity (GO:0017111);;	--	--	Katanin p60 ATPase-containing subunit A1 {ECO:0000255|HAMAP-Rule:MF_03023} GN=At1g80350 OS=Arabidopsis thaliana (Mouse-ear cress) PE=1 SV=1
TraesCS2B01G356100	0.372265	0.287878	0.238902	8.49419	11.1989	11.5419	2.3604e-88	5.18883	up	Cellular Component: plasma membrane (GO:0005886);; Cellular Component: chloroplast envelope (GO:0009941);; Molecular Function: oxidoreductase activity (GO:0016491);; Biological Process: response to cadmium ion (GO:0046686);; Biological Process: oxidation-reduction process (GO:0055114);;	--	--	Probable aldo-keto reductase 3 OS=Oryza sativa subsp. indica (Rice) PE=3 SV=1
TraesCS5D01G502000	5.05325	5.48949	2.7449	0.094	0.033186	0.159207	1.83941e-53	-5.0511	down	Molecular Function: catalytic activity (GO:0003824);;	K04730|2.82618e-101|bdi:100833121|K04730 interleukin-1 receptor-associated kinase 1 [EC:2.7.11.1] | (RefSeq) probable L-type lectin-domain containing receptor kinase S.5	--	L-type lectin-domain containing receptor kinase V.4 (Precursor) GN=F18O19.19 OS=Arabidopsis thaliana (Mouse-ear cress) PE=2 SV=1
TraesCS6B01G001900	0.231449	0.227701	0.168879	0.014201	0.022821	0	1.31889e-10	-3.57293	down	Cellular Component: membrane (GO:0016020);; Molecular Function: transferase activity, transferring glycosyl groups (GO:0016757);;	K11000|0|bdi:100839197|K11000 callose synthase [EC:2.4.1.-] | (RefSeq) putative callose synthase 6	--	Putative callose synthase 6 GN=F17J16.150 OS=Arabidopsis thaliana (Mouse-ear cress) PE=3 SV=2
TraesCS7D01G215700	5.82966	6.77112	5.73685	268.28	271.226	268.635	0	5.61468	up	Cellular Component: integral component of membrane (GO:0016021);; Cellular Component: chloroplast membrane (GO:0031969);;	--	--	Low molecular mass early light-inducible protein HV90, chloroplastic (Precursor) OS=Hordeum vulgare (Barley) PE=2 SV=1
Triticum_aestivum_newGene_6329	0.450697	0.564161	0.463926	4.79605	3.27776	6.45811	3.00519e-18	3.18554	up	--	--	--	--
TraesCS3A01G061600	0	0	0	5.58151	6.02683	5.33594	1.08629e-34	9.1016	up	Molecular Function: monooxygenase activity (GO:0004497);; Molecular Function: iron ion binding (GO:0005506);; Molecular Function: electron carrier activity (GO:0009055);; Molecular Function: oxidoreductase activity, acting on paired donors, with incorporation or reduction of molecular oxygen (GO:0016705);; Molecular Function: heme binding (GO:0020037);; Biological Process: oxidation-reduction pro…	--	--	indole-2-monooxygenase GN=CYP71C4 OS=Zea mays (Maize) PE=1 SV=1
TraesCS5A01G167900	8.43	9.16494	7.965	0.702915	0.578936	0.492154	5.78842e-75	-3.62944	down	Cellular Component: cytoplasmic vesicle (GO:0016023);; Cellular Component: anchored component of plasma membrane (GO:0046658);;	--	--	Fasciclin-like arabinogalactan protein 2 (Precursor) GN=FLA2 OS=Arabidopsis thaliana (Mouse-ear cress) PE=1 SV=1
TraesCS5B01G084000	0.260808	0.291125	0.09049	2.04973	2.27413	1.38659	7.03787e-28	3.23425	up	Molecular Function: glutamine-tRNA ligase activity (GO:0004819);; Molecular Function: ATP binding (GO:0005524);; Cellular Component: cytoplasm (GO:0005737);; Biological Process: glutaminyl-tRNA aminoacylation (GO:0006425);; Biological Process: plant ovule development (GO:0048481);;	K01886|0|bdi:100827357|K01886 glutaminyl-tRNA synthetase [EC:6.1.1.18] | (RefSeq) glutamine--tRNA ligase	Aminoacyl-tRNA biosynthesis (ko00970)	Glutamine--tRNA ligase OS=Lupinus luteus (European yellow lupin) PE=2 SV=2
TraesCS3A01G183800	0.461391	0.128037	0.107291	7.29468	7.20657	6.25075	1.81732e-15	4.6511	up	Cellular Component: vacuole (GO:0005773);; Biological Process: sodium ion transport (GO:0006814);; Molecular Function: malate transmembrane transporter activity (GO:0015140);; Cellular Component: membrane (GO:0016020);; Biological Process: malate transmembrane transport (GO:0071423);;	K14445|0|osa:4347418|K14445 solute carrier family 13 (sodium-dependent dicarboxylate transporter), member 2/3/5 | (RefSeq) tonoplast dicarboxylate transporter	--	Tonoplast dicarboxylate transporter GN=MNJ7.15 OS=Arabidopsis thaliana (Mouse-ear cress) PE=2 SV=2
TraesCS5A01G071000	0	0	0	1.69319	1.8158	1.86078	3.34906e-20	7.43541	up	Molecular Function: aspartic-type endopeptidase activity (GO:0004190);; Biological Process: proteolysis (GO:0006508);; Cellular Component: cytoplasmic vesicle (GO:0016023);;	--	--	Aspartic proteinase nepenthesin-1 (Precursor) GN=nep1 OS=Nepenthes gracilis (Slender pitcher plant) PE=1 SV=1
TraesCS2B01G193800	3.07488	2.19835	2.27966	0	0	0.04169	1.95874e-15	-5.68565	down	Cellular Component: cytoplasmic vesicle (GO:0016023);;	--	--	Dirigent protein 1 (Precursor) GN=DIR1 OS=Arabidopsis thaliana (Mouse-ear cress) PE=2 SV=1
TraesCS4B01G294800	0	0	0	1.33114	1.11664	1.2958	1.42896e-17	7.05301	up	Molecular Function: transferase activity, transferring acyl groups other than amino-acyl groups (GO:0016747);;	--	--	Phenolic glucoside malonyltransferase 2 GN=PMAT2 OS=Arabidopsis thaliana (Mouse-ear cress) PE=1 SV=1
TraesCS7A01G514200	2.48527	2.67325	2.67492	23.8017	22.4834	24.7197	1.46644e-188	3.30734	up	Molecular Function: methyltransferase activity (GO:0008168);; Cellular Component: plastoglobule (GO:0010287);; Biological Process: methylation (GO:0032259);; Biological Process: response to karrikin (GO:0080167);;	--	--	Uncharacterized methyltransferase At2g41040, chloroplastic (Precursor) GN=At2g41040 OS=Arabidopsis thaliana (Mouse-ear cress) PE=2 SV=1
TraesCS4B01G330000	0.017825	0	0	1.38067	1.56409	1.31256	1.98964e-26	6.6335	up	Molecular Function: inorganic anion exchanger activity (GO:0005452);; Cellular Component: plasma membrane (GO:0005886);; Cellular Component: integral component of membrane (GO:0016021);; Biological Process: borate transport (GO:0046713);; Molecular Function: borate efflux transmembrane transporter activity (GO:0080139);;	--	--	Boron transporter 4 GN=BOR4 OS=Arabidopsis thaliana (Mouse-ear cress) PE=2 SV=1
TraesCS7A01G174800	0.253577	0.101558	0.170412	2.07142	1.28634	2.09498	1.61912e-21	3.41165	up	--	--	--	Pentatricopeptide repeat-containing protein At3g29230 GN=PCMP-E27 OS=Arabidopsis thaliana (Mouse-ear cress) PE=2 SV=1
TraesCS6B01G022500	0.025962	0.041162	0.042965	8.87264	7.88158	9.47438	1.43522e-80	7.62613	up	Biological Process: biosynthetic process (GO:0009058);; Molecular Function: transferase activity, transferring acyl groups other than amino-acyl groups (GO:0016747);;	--	--	Bisdemethoxycurcumin synthase OS=Oryza sativa subsp. japonica (Rice) PE=1 SV=2
TraesCS3A01G168200	23.6736	25.2728	24.3439	1.13437	1.84319	1.78118	3.40105e-67	-3.71593	down	Cellular Component: cytoplasmic vesicle (GO:0016023);;	--	--	Glucan endo-1,3-beta-glucosidase (Precursor) GN=GLC1 OS=Triticum aestivum (Wheat) PE=2 SV=1
TraesCS2B01G600200	1303.44	1369.35	1344.45	58.7131	56.5771	53.7075	0	-4.41003	down	Biological Process: carbohydrate metabolic process (GO:0005975);; Molecular Function: beta-glucosidase activity (GO:0008422);;	K20835|0|zma:100281760|K20835 avenacosidase [EC:3.2.1.188] | (RefSeq) GRMZM2G014844; non-cyanogenic beta-glucosidase	Cyanoamino acid metabolism (ko00460);; Starch and sucrose metabolism (ko00500);; Phenylpropanoid biosynthesis (ko00940)	4-hydroxy-7-methoxy-3-oxo-3,4-dihydro-2H-1,4-benzoxazin-2-yl glucoside beta-D-glucosidase 1a, chloroplastic (Precursor) GN=GLU1A OS=Triticum aestivum (Wheat) PE=1 SV=1
TraesCS2A01G461100	0.068962	0.069782	0.806281	58.1612	56.1552	60.821	1.85508e-15	6.27905	up	--	--	--	--
Triticum_aestivum_newGene_30983	0.693657	0.659674	0.772153	0.017642	0.035727	0.070143	1.53893e-14	-3.63804	down	Molecular Function: protein serine/threonine kinase activity (GO:0004674);; Molecular Function: ATP binding (GO:0005524);; Biological Process: protein phosphorylation (GO:0006468);;	--	--	--
Triticum_aestivum_newGene_35545	1.39257	1.54848	1.26094	0.101072	0.130997	0.101209	2.59111e-22	-3.38185	down	Cellular Component: cell (GO:0005623);; Molecular Function: glycerophosphodiester phosphodiesterase activity (GO:0008889);; Biological Process: cellular phosphate ion homeostasis (GO:0030643);; Biological Process: glycerophospholipid catabolic process (GO:0046475);;	--	--	Glycerophosphodiester phosphodiesterase GDPD1, chloroplastic OS=Arabidopsis thaliana OX=3702 GN=GDPD1 PE=1 SV=1
Triticum_aestivum_newGene_7943	0.047064	0.200427	0	3.59749	3.55525	2.72577	2.30003e-27	5.0442	up	--	--	--	--
TraesCS2A01G204900	29.0019	30.4949	27.087	0.025605	0	0.024174	2.0433e-84	-9.51952	down	Cellular Component: integral component of membrane (GO:0016021);; Molecular Function: transmembrane transporter activity (GO:0022857);; Biological Process: transmembrane transport (GO:0055085);;	--	--	Organic cation/carnitine transporter 2 GN=YUP8H12R.2 OS=Arabidopsis thaliana (Mouse-ear cress) PE=2 SV=1
TraesCS7B01G021500	13.2439	12.7232	12.8424	0.82648	1.14399	1.01584	1.11563e-127	-3.4422	down	Molecular Function: serine-type carboxypeptidase activity (GO:0004185);; Cellular Component: mitochondrion (GO:0005739);; Biological Process: proteolysis (GO:0006508);; Cellular Component: cytoplasmic vesicle (GO:0016023);;	K16296|0|bdi:100846660|K16296 serine carboxypeptidase-like clade I [EC:3.4.16.-] | (RefSeq) serine carboxypeptidase-like 18	--	Serine carboxypeptidase-like 18 (Precursor) GN=SCPL18 OS=Arabidopsis thaliana (Mouse-ear cress) PE=2 SV=2
TraesCS2D01G027700	0.028436	0.239018	0.242149	13.9992	15.0717	16.9771	5.13022e-24	6.03412	up	Cellular Component: nucleus (GO:0005634);; Cellular Component: endoplasmic reticulum (GO:0005783);; Biological Process: response to oxidative stress (GO:0006979);; Biological Process: response to wounding (GO:0009611);; Biological Process: response to gravity (GO:0009629);; Cellular Component: plant-type vacuole membrane (GO:0009705);; Biological Process: chalcone biosynthetic process (GO:0009715…	K00660|0|bdi:100829639|K00660 chalcone synthase [EC:2.3.1.74] | (RefSeq) chalcone synthase 2	Flavonoid biosynthesis (ko00941);; Circadian rhythm - plant (ko04712)	Chalcone synthase 2 GN=CHS2 OS=Secale cereale (Rye) PE=2 SV=1
TraesCS2A01G507800	1.9217	1.54198	1.70343	0.188545	0.098124	0.172844	5.54489e-14	-3.14738	down	Molecular Function: single-stranded DNA endodeoxyribonuclease activity (GO:0000014);; Molecular Function: nucleic acid binding (GO:0003676);; Biological Process: DNA catabolic process (GO:0006308);; Cellular Component: cytoplasmic vesicle (GO:0016023);; Molecular Function: T/G mismatch-specific endonuclease activity (GO:0043765);;	--	--	Endonuclease 4 (Precursor) GN=ENDO4 OS=Arabidopsis thaliana (Mouse-ear cress) PE=3 SV=1
Triticum_aestivum_newGene_6627	0.033384	0.048912	0.103243	269.595	257.601	328.37	1.7109e-293	11.8807	up	Biological Process: response to stimulus (GO:0050896);;	--	--	Cold shock protein CS66 OS=Triticum aestivum OX=4565 GN=CS66 PE=2 SV=1
TraesCS1B01G240700	0.744389	1.01953	1.06847	0.026718	0	0.07994	1.88801e-13	-4.19432	down	--	--	--	Protein trichome birefringence-like 33 GN=TBL33 OS=Arabidopsis thaliana (Mouse-ear cress) PE=2 SV=1
Triticum_aestivum_newGene_3024	2.56782	2.65234	2.59179	0.288902	0.261602	0.193424	1.88539e-22	-3.11889	down	--	--	--	--
Triticum_aestivum_newGene_22056	0.327088	0.114164	0.093356	5.73461	6.64514	7.14906	1.85601e-70	4.78096	up	--	--	--	--
TraesCS4B01G368800	22.163	23.4404	21.6289	0	0.02082	0.064084	7.94648e-56	-8.40625	down	--	--	--	Cortical cell-delineating protein (Precursor) OS=Zea mays (Maize) PE=2 SV=1
TraesCS4D01G357200	399.821	403.571	382.672	4.12809	5.59322	5.66772	0	-6.08542	down	Molecular Function: acid phosphatase activity (GO:0003993);; Cellular Component: cytoplasmic vesicle (GO:0016023);;	--	--	Stem 28 kDa glycoprotein (Precursor) GN=VSPA OS=Glycine max (Soybean) PE=2 SV=1
TraesCS6B01G174300	10.578	12.6425	12.1604	0.277974	0.1336	0	1.40757e-11	-5.2475	down	Cellular Component: vacuole (GO:0005773);; Biological Process: response to stress (GO:0006950);; Biological Process: chlorophyll catabolic process (GO:0015996);; Molecular Function: chlorophyllase activity (GO:0047746);;	K08099|2.27626e-157|bdi:100824120|K08099 chlorophyllase [EC:3.1.1.14] | (RefSeq) chlorophyllase-1-like	Porphyrin and chlorophyll metabolism (ko00860)	Chlorophyllase-1 GN=F6F9.28 OS=Arabidopsis thaliana (Mouse-ear cress) PE=1 SV=1
TraesCS5A01G008800	46.9265	49.7289	54.5083	0.070478	0.126533	0.050976	3.49594e-187	-8.76962	down	Molecular Function: iron ion binding (GO:0005506);; Molecular Function: electron carrier activity (GO:0009055);; Cellular Component: integral component of membrane (GO:0016021);; Molecular Function: heme binding (GO:0020037);; Molecular Function: 3-hydroxyindolin-2-one monooxygenase activity (GO:0036192);; Biological Process: oxidation-reduction process (GO:0055114);;	K13225|0|zma:100382554|K13225 3-hydroxyindolin-2-one monooxygenase [EC:1.14.13.139] | (RefSeq) CYP71C1, BX4, GRMZM2G172491; Cytochrome P450 71C1	Benzoxazinoid biosynthesis (ko00402)	3-hydroxyindolin-2-one monooxygenase GN=CYP71C1 OS=Zea mays (Maize) PE=1 SV=1
TraesCS5A01G193500	0.666797	0.783514	0.484864	6.35068	7.63422	6.11874	1.01765e-50	3.48655	up	Cellular Component: vacuole (GO:0005773);; Cellular Component: plasma membrane (GO:0005886);; Cellular Component: chloroplast (GO:0009507);;	--	--	Hypersensitive-induced response protein 1 GN=HIR1 OS=Arabidopsis thaliana (Mouse-ear cress) PE=1 SV=1
Triticum_aestivum_newGene_27596	0	0	0	4.70321	5.40169	3.68624	1.65275e-21	7.61913	up	--	--	--	--
TraesCS4D01G329100	3.35581	3.80497	3.66427	0.194849	0.315517	0.278375	5.99645e-30	-3.46404	down	Cellular Component: nucleus (GO:0005634);; Molecular Function: protein dimerization activity (GO:0046983);;	--	--	Transcription factor bHLH93 GN=K21L13.16 OS=Arabidopsis thaliana (Mouse-ear cress) PE=1 SV=1
TraesCS1A01G420700	1.63299	2.59077	3.07826	0.272264	0.155906	0.244149	5.12795e-18	-3.14704	down	Cellular Component: plastid (GO:0009536);; Biological Process: response to sucrose (GO:0009744);; Biological Process: response to fructose (GO:0009750);;	--	--	--
TraesCS7D01G183200	2.89524	2.15597	2.50237	0.180001	0.260135	0.19194	2.53453e-20	-3.26673	down	Cellular Component: membrane (GO:0016020);; Molecular Function: transferase activity, transferring acyl groups (GO:0016746);;	--	--	Probable long-chain-alcohol O-fatty-acyltransferase 1 GN=AT1 OS=Arabidopsis thaliana (Mouse-ear cress) PE=2 SV=1
TraesCS6B01G389400	1.05466	1.32545	1.2903	16.3074	15.5631	14.2607	2.00682e-214	3.80283	up	--	--	--	C2 and GRAM domain-containing protein At5g50170 GN=At5g50170 OS=Arabidopsis thaliana (Mouse-ear cress) PE=2 SV=1
TraesCS6A01G262000	9.51849	9.05148	12.7675	0.558514	0.628773	0.792359	1.34231e-30	-3.6946	down	--	--	--	--
TraesCSU01G250000	3.85953	1.15929	2.62614	33.9755	31.7546	43.8653	2.78477e-15	3.79742	up	Cellular Component: chloroplast (GO:0009507);; Biological Process: photosynthesis, light harvesting (GO:0009765);; Cellular Component: membrane (GO:0016020);; Molecular Function: metal ion binding (GO:0046872);;	K08912|1.88149e-175|bdi:100841670|K08912 light-harvesting complex II chlorophyll a/b binding protein 1 | (RefSeq) chlorophyll a-b binding protein of LHCII type 1-like	Photosynthesis - antenna proteins (ko00196)	Chlorophyll a-b binding protein, chloroplastic (Precursor) GN=WHAB1.6 OS=Triticum aestivum (Wheat) PE=3 SV=1
TraesCS7B01G385200	18.743	16.8434	18.848	0	0	0	4.2359e-28	-8.40414	down	Biological Process: proteolysis (GO:0006508);; Molecular Function: peptidase activity (GO:0008233);; Cellular Component: cytoplasmic vesicle (GO:0016023);;	--	--	pEARLI1-like lipid transfer protein 1 (Precursor) GN=AZI1 OS=Arabidopsis thaliana (Mouse-ear cress) PE=1 SV=1
TraesCS4B01G300600	4.50437	4.87474	4.49767	0.218086	0.14305	0.058917	1.5669e-59	-4.72482	down	Molecular Function: transporter activity (GO:0005215);; Biological Process: ion transport (GO:0006811);; Cellular Component: integral component of membrane (GO:0016021);; Biological Process: iron ion homeostasis (GO:0055072);;	--	--	Metal transporter Nramp5 GN=OJ1057_E05.110 OS=Oryza sativa subsp. japonica (Rice) PE=2 SV=1
TraesCS1B01G040200	0.050798	0.079363	0.131893	1.03024	1.05255	1.24048	1.36136e-14	3.51844	up	Cellular Component: nucleus (GO:0005634);; Cellular Component: endoplasmic reticulum (GO:0005783);; Biological Process: response to oxidative stress (GO:0006979);; Biological Process: response to wounding (GO:0009611);; Biological Process: response to gravity (GO:0009629);; Cellular Component: plant-type vacuole membrane (GO:0009705);; Biological Process: chalcone biosynthetic process (GO:0009715…	K00660|0|zma:100274415|K00660 chalcone synthase [EC:2.3.1.74] | (RefSeq) c2, GRMZM2G422750, colorless2; chalcone synthase	Flavonoid biosynthesis (ko00941);; Circadian rhythm - plant (ko04712)	Chalcone synthase 2 GN=CHS2 OS=Hordeum vulgare (Barley) PE=2 SV=1
TraesCSU01G138400	4.25333	4.17166	4.21304	35.5288	35.949	35.9275	4.17072e-202	3.23715	up	Molecular Function: protein dimerization activity (GO:0046983);;	--	--	Transcription factor bHLH35 GN=MUL3.10 OS=Arabidopsis thaliana (Mouse-ear cress) PE=2 SV=1
TraesCS1D01G103200	256.133	251.099	238.386	18.2089	17.2723	18.2261	0	-3.62304	down	Molecular Function: triglyceride lipase activity (GO:0004806);; Biological Process: lipid metabolic process (GO:0006629);;	--	--	--
TraesCS2B01G311000	1.04705	1.40287	0.772903	11.4938	8.60043	10.5175	3.55399e-53	3.3662	up	Biological Process: response to sucrose (GO:0009744);; Biological Process: flavonoid biosynthetic process (GO:0009813);; Biological Process: response to UV-B (GO:0010224);;	--	--	--
TraesCS6D01G008600	8.60057	7.27465	7.31611	0.359788	0.958029	0.847919	2.05035e-30	-3.1985	down	--	--	--	Thiosulfate sulfurtransferase 18 GN=STR18 OS=Arabidopsis thaliana (Mouse-ear cress) PE=1 SV=1
TraesCS1A01G056600	18.2576	18.2011	17.2292	1.50896	1.91922	1.91449	4.95719e-107	-3.1365	down	Cellular Component: cytosol (GO:0005829);; Biological Process: uridine catabolic process (GO:0006218);; Molecular Function: uridine nucleosidase activity (GO:0045437);; Molecular Function: adenosine nucleosidase activity (GO:0047622);; Molecular Function: inosine nucleosidase activity (GO:0047724);;	K01240|0|bdi:100828037|K01240 uridine nucleosidase [EC:3.2.2.3] | (RefSeq) probable uridine nucleosidase 2	Pyrimidine metabolism (ko00240);; Nicotinate and nicotinamide metabolism (ko00760)	Probable uridine nucleosidase 2 OS=Oryza sativa subsp. japonica (Rice) PE=2 SV=1
TraesCS1B01G009800	0	0	0	0.79411	0.965476	0.696013	7.59318e-19	7.24566	up	Molecular Function: nucleotide binding (GO:0000166);; Molecular Function: protein kinase activity (GO:0004672);; Cellular Component: membrane (GO:0016020);; Biological Process: phosphorylation (GO:0016310);;	--	--	Probable LRR receptor-like serine/threonine-protein kinase At4g08850 (Precursor) GN=At4g08850 OS=Arabidopsis thaliana (Mouse-ear cress) PE=2 SV=3
TraesCS5B01G218500	5.22718	4.83082	3.93621	344.183	332.032	388.346	0	6.40121	up	Cellular Component: integral component of membrane (GO:0016021);; Cellular Component: chloroplast membrane (GO:0031969);;	--	--	Low molecular mass early light-inducible protein HV90, chloroplastic (Precursor) OS=Hordeum vulgare (Barley) PE=2 SV=1
TraesCS5A01G403600	22.4742	22.3459	19.8486	643.141	647.316	674.106	0	5.08838	up	Cellular Component: vacuolar membrane (GO:0005774);; Cellular Component: plasma membrane (GO:0005886);; Biological Process: cold acclimation (GO:0009631);; Biological Process: response to abscisic acid (GO:0009737);; Biological Process: response to sucrose (GO:0009744);; Biological Process: response to glucose (GO:0009749);; Biological Process: response to fructose (GO:0009750);; Biological Proce…	--	--	Cold-regulated 413 plasma membrane protein 2 GN=COR413PM2 OS=Arabidopsis thaliana (Mouse-ear cress) PE=2 SV=1
TraesCS4D01G057000	255.974	269.002	261.112	24.8211	24.6068	25.6289	0	-3.21709	down	Molecular Function: GTPase activity (GO:0003924);; Molecular Function: structural constituent of cytoskeleton (GO:0005200);; Molecular Function: GTP binding (GO:0005525);; Cellular Component: cytoplasm (GO:0005737);; Cellular Component: microtubule (GO:0005874);; Biological Process: obsolete GTP catabolic process (GO:0006184);; Biological Process: microtubule-based process (GO:0007017);; Biologic…	K07374|0|obr:102710062|K07374 tubulin alpha | (RefSeq) tubulin alpha-3 chain	Phagosome (ko04145)	Tubulin alpha-3 chain GN=TUBA3 OS=Hordeum vulgare (Barley) PE=2 SV=1
TraesCS4B01G384000	678.189	701.022	681.702	24.0056	25.5513	27.8283	0	-4.55869	down	Molecular Function: methyltransferase activity (GO:0008168);;	--	--	O-methyltransferase ZRP4 GN=ZRP4 OS=Zea mays (Maize) PE=2 SV=1
TraesCS3A01G347700	7.86112	8.96127	7.76524	0.590717	0.790223	0.787412	6.5875e-48	-3.27504	down	--	--	--	--
TraesCS4A01G345700	0	0	0	40.7027	45.7496	42.3005	4.22833e-64	11.4046	up	--	--	--	LRR receptor-like serine/threonine-protein kinase GSO1 (Precursor) GN=GSO1 OS=Arabidopsis thaliana (Mouse-ear cress) PE=2 SV=1
TraesCS1A01G271700	0	0	0	1.65961	1.58924	1.38271	1.31663e-14	6.5675	up	Cellular Component: membrane (GO:0016020);; Cellular Component: cytoplasmic vesicle (GO:0016023);;	--	--	--
TraesCS4D01G170300	0.479476	0.460153	0.483617	58.0186	52.9287	58.2416	0	6.99435	up	Cellular Component: mitochondrion (GO:0005739);; Biological Process: metabolic process (GO:0008152);; Molecular Function: transaminase activity (GO:0008483);; Molecular Function: pyridoxal phosphate binding (GO:0030170);;	K00827|0|bdi:100821851|K00827 alanine-glyoxylate transaminase / (R)-3-amino-2-methylpropionate-pyruvate transaminase [EC:2.6.1.44 2.6.1.40] | (RefSeq) alanine--glyoxylate aminotransferase 2 homolog 3, mitochondrial-like	Alanine, aspartate and glutamate metabolism (ko00250);; Glycine, serine and threonine metabolism (ko00260);; Cysteine and methionine metabolism (ko00270);; Valine, leucine and isoleucine degradation (ko00280)	Alanine--glyoxylate aminotransferase 2 homolog 3, mitochondrial (Precursor) GN=At3g08860 OS=Arabidopsis thaliana (Mouse-ear cress) PE=2 SV=1
Triticum_aestivum_newGene_19400	1.8176	2.0002	1.88737	0.05654	0	0	1.85367e-18	-5.43451	down	Cellular Component: integral component of membrane (GO:0016021);;	--	--	--
TraesCS7B01G065700	2.8008	3.12165	3.9221	0.224325	0.181716	0.579449	1.47506e-17	-3.02379	down	Molecular Function: metal ion binding (GO:0046872);;	--	--	Zinc finger protein AZF2 OS=Arabidopsis thaliana (Mouse-ear cress) PE=2 SV=1
TraesCS6B01G122500	0.073957	0.058272	0.412719	30.5411	33.8922	30.2021	2.3117e-38	6.97232	up	Cellular Component: photosystem I (GO:0009522);; Cellular Component: photosystem II (GO:0009523);; Cellular Component: chloroplast thylakoid membrane (GO:0009535);; Biological Process: photosynthesis, light harvesting (GO:0009765);; Cellular Component: integral component of membrane (GO:0016021);; Molecular Function: chlorophyll binding (GO:0016168);; Biological Process: protein-chromophore linka…	K08912|1.02537e-105|sot:102603980|K08912 light-harvesting complex II chlorophyll a/b binding protein 1 | (RefSeq) chlorophyll a-b binding protein 3C, chloroplastic-like	Photosynthesis - antenna proteins (ko00196)	Chlorophyll a-b binding protein 3C, chloroplastic (Precursor) GN=CAB3C OS=Solanum lycopersicum (Tomato) PE=3 SV=1
TraesCS3B01G445200	17.8899	18.15	17.3944	1.19083	1.02475	1.19885	2.42787e-166	-3.77267	down	Molecular Function: aspartic-type endopeptidase activity (GO:0004190);; Biological Process: proteolysis (GO:0006508);; Biological Process: xylan catabolic process (GO:0045493);;	--	--	Basic 7S globulin 2 low kDa subunit (Precursor) OS=Glycine max (Soybean) PE=1 SV=1
Triticum_aestivum_newGene_57852	0.022639	0.065277	0.069655	1.11491	1.35935	0.979012	5.41348e-21	4.14759	up	Molecular Function: GTPase activity (GO:0003924);; Molecular Function: signal recognition particle binding (GO:0005047);; Molecular Function: iron ion binding (GO:0005506);; Molecular Function: GTP binding (GO:0005525);; Cellular Component: signal recognition particle receptor complex (GO:0005785);; Biological Process: SRP-dependent cotranslational protein targeting to membrane (GO:0006614);; Mol…	--	--	Flavanone 3-dioxygenase 2 OS=Oryza sativa subsp. japonica OX=39947 GN=F3H-2 PE=1 SV=1
TraesCS1D01G275700	0.461205	0.420838	0.191399	4.00808	3.65942	3.90164	4.43908e-41	3.52031	up	Molecular Function: hydrolase activity, hydrolyzing O-glycosyl compounds (GO:0004553);; Cellular Component: nucleus (GO:0005634);; Biological Process: carbohydrate metabolic process (GO:0005975);; Cellular Component: cytoplasmic vesicle (GO:0016023);; Cellular Component: anchored component of plasma membrane (GO:0046658);;	--	--	Glucan endo-1,3-beta-glucosidase 14 (Precursor) GN=At2g27500 OS=Arabidopsis thaliana (Mouse-ear cress) PE=1 SV=2
Triticum_aestivum_newGene_14817	0	0.104964	0.06042	0.596179	0.641337	0.810039	0.000551238	3.01856	up	Cellular Component: membrane (GO:0016020);;	--	--	--
TraesCS3A01G207100	0.409802	0.282681	0.341705	5.80617	6.28909	6.62886	7.88949e-26	4.08601	up	--	--	--	--
TraesCS7A01G177300	12.1978	12.9342	12.3035	0.387291	0.771821	0.444825	6.43825e-111	-4.32241	down	Biological Process: lipid metabolic process (GO:0006629);; Molecular Function: hydrolase activity (GO:0016787);;	--	--	Patatin-like protein 1 GN=PLP1 OS=Oryza sativa subsp. indica (Rice) PE=3 SV=1
TraesCS2A01G254100	8.42646	6.92951	7.83075	62.469	63.78	68.2145	3.0539e-297	3.23029	up	Molecular Function: aldo-keto reductase (NADP) activity (GO:0004033);; Cellular Component: chloroplast thylakoid membrane (GO:0009535);; Cellular Component: chloroplast envelope (GO:0009941);; Cellular Component: plastoglobule (GO:0010287);; Biological Process: oxidation-reduction process (GO:0055114);;	--	--	Uncharacterized oxidoreductase At1g06690, chloroplastic (Precursor) GN=At1g06690 OS=Arabidopsis thaliana (Mouse-ear cress) PE=2 SV=1
TraesCS2B01G048400	1.20488	1.13918	1.41393	30.7843	31.3556	35.0703	5.95563e-305	4.83907	up	Cellular Component: nucleus (GO:0005634);; Cellular Component: endoplasmic reticulum (GO:0005783);; Biological Process: response to oxidative stress (GO:0006979);; Biological Process: response to wounding (GO:0009611);; Biological Process: response to gravity (GO:0009629);; Cellular Component: plant-type vacuole membrane (GO:0009705);; Biological Process: chalcone biosynthetic process (GO:0009715…	K00660|0|bdi:100829639|K00660 chalcone synthase [EC:2.3.1.74] | (RefSeq) chalcone synthase 2	Flavonoid biosynthesis (ko00941);; Circadian rhythm - plant (ko04712)	Chalcone synthase 2 GN=CHS2 OS=Secale cereale (Rye) PE=2 SV=1
TraesCS5D01G145400	27.271	27.7831	24.5897	222.374	228.178	236.716	0	3.27388	up	Biological Process: anthocyanin-containing compound biosynthetic process (GO:0009718);; Biological Process: response to sucrose (GO:0009744);; Biological Process: response to UV-B (GO:0010224);; Biological Process: cellular modified amino acid biosynthetic process (GO:0042398);; Molecular Function: chalcone isomerase activity (GO:0045430);; Biological Process: response to karrikin (GO:0080167);;	--	--	Probable chalcone--flavonone isomerase 3 GN=K18I23.7 OS=Arabidopsis thaliana (Mouse-ear cress) PE=1 SV=1
TraesCS7A01G042500	15.8594	15.1124	16.5383	198.446	166.008	250.271	5.30051e-89	3.83386	up	--	--	--	--
TraesCS3D01G438600	0	0.025807	0.017265	1.54865	1.29886	1.38216	5.52819e-30	5.8648	up	Molecular Function: protein serine/threonine kinase activity (GO:0004674);; Molecular Function: ATP binding (GO:0005524);; Biological Process: protein phosphorylation (GO:0006468);; Cellular Component: integral component of membrane (GO:0016021);; Cellular Component: cytoplasmic vesicle (GO:0016023);;	--	--	Probable LRR receptor-like serine/threonine-protein kinase At3g47570 (Precursor) GN=At3g47570 OS=Arabidopsis thaliana (Mouse-ear cress) PE=2 SV=1
TraesCS2D01G254500	4.9958	4.17815	5.10283	63.2985	66.6394	65.3994	0	3.93263	up	Molecular Function: aldo-keto reductase (NADP) activity (GO:0004033);; Cellular Component: chloroplast thylakoid membrane (GO:0009535);; Cellular Component: chloroplast envelope (GO:0009941);; Cellular Component: plastoglobule (GO:0010287);; Biological Process: oxidation-reduction process (GO:0055114);;	--	--	Uncharacterized oxidoreductase At1g06690, chloroplastic (Precursor) GN=At1g06690 OS=Arabidopsis thaliana (Mouse-ear cress) PE=2 SV=1
TraesCS4B01G354200	2.24128	3.30258	2.60457	0.213073	0.170819	0.415862	6.57493e-19	-3.03533	down	Molecular Function: threonine aldolase activity (GO:0004793);; Biological Process: threonine catabolic process (GO:0006567);; Molecular Function: pyridoxal phosphate binding (GO:0030170);;	K01620|0|bdi:100842610|K01620 threonine aldolase [EC:4.1.2.48] | (RefSeq) probable low-specificity L-threonine aldolase 2	Glycine, serine and threonine metabolism (ko00260);; Biosynthesis of amino acids (ko01230)	Probable low-specificity L-threonine aldolase 1 GN=THA1 OS=Arabidopsis thaliana (Mouse-ear cress) PE=1 SV=1
TraesCS6D01G016100	0.112601	0.1361	0.136578	1.01458	1.06372	1.08878	3.88826e-32	3.14084	up	--	--	--	LRR receptor-like serine/threonine-protein kinase GSO1 (Precursor) GN=GSO1 OS=Arabidopsis thaliana (Mouse-ear cress) PE=2 SV=1
TraesCS4A01G239900	40.1351	42.6944	38.739	1.61804	1.66405	2.29911	1.12733e-283	-4.25247	down	Molecular Function: O-methyltransferase activity (GO:0008171);; Biological Process: methylation (GO:0032259);; Molecular Function: protein dimerization activity (GO:0046983);;	--	--	Probable O-methyltransferase 2 GN=OMT2 OS=Sorghum bicolor (Sorghum) PE=2 SV=1
TraesCS6B01G415100	0.560994	0.866792	0.704393	0	0.053754	0.070593	2.12746e-13	-3.70041	down	Molecular Function: protein serine/threonine kinase activity (GO:0004674);; Molecular Function: calcium ion binding (GO:0005509);; Molecular Function: ATP binding (GO:0005524);; Biological Process: protein phosphorylation (GO:0006468);; Cellular Component: cytoplasmic vesicle (GO:0016023);; Molecular Function: polysaccharide binding (GO:0030247);;	--	--	Wall-associated receptor kinase 5 (Precursor) GN=WAK5 OS=Arabidopsis thaliana (Mouse-ear cress) PE=2 SV=1
TraesCS3A01G184900	0.165501	0.418648	0.380773	6.46631	7.13616	7.024	8.93637e-123	4.52426	up	Molecular Function: alpha-1,4-glucosidase activity (GO:0004558);; Biological Process: carbohydrate metabolic process (GO:0005975);; Cellular Component: plastid (GO:0009536);; Molecular Function: carbohydrate binding (GO:0030246);;	--	--	Putative alpha-xylosidase 2 (Precursor) GN=XYL2 OS=Arabidopsis thaliana (Mouse-ear cress) PE=5 SV=1
TraesCS2B01G396000	0.070777	0.154949	0.095827	1.26717	1.05539	1.25822	5.03037e-18	3.49611	up	Molecular Function: iron ion binding (GO:0005506);; Biological Process: gibberellin metabolic process (GO:0009685);; Molecular Function: oxidoreductase activity, acting on single donors with incorporation of molecular oxygen, incorporation of two atoms of oxygen (GO:0016702);; Molecular Function: C-20 gibberellin 2-beta-dioxygenase activity (GO:0052635);; Biological Process: oxidation-reduction p…	K04125|0|osa:4336431|K04125 gibberellin 2-oxidase [EC:1.14.11.13] | (RefSeq) gibberellin 2-beta-dioxygenase 8	Diterpenoid biosynthesis (ko00904)	Gibberellin 2-beta-dioxygenase 8 GN=GA2OX8 OS=Arabidopsis thaliana (Mouse-ear cress) PE=1 SV=2
TraesCS4D01G063100	0.103968	0.254193	0.22611	7.14412	7.04199	7.57551	1.53847e-93	5.27433	up	Biological Process: response to stress (GO:0006950);; Biological Process: response to water (GO:0009415);;	--	--	--
TraesCSU01G162200	2.42367	2.70874	4.61779	0	0	0.024004	1.10374e-12	-5.67763	down	--	--	--	--
TraesCS3A01G129300	2.35564	1.58448	1.50141	16.4169	17.1816	17.789	1.14155e-77	3.38174	up	Cellular Component: plastoglobule (GO:0010287);;	--	--	DCC family protein At1g52590, chloroplastic (Precursor) GN=At1g52590 OS=Arabidopsis thaliana (Mouse-ear cress) PE=2 SV=1
Triticum_aestivum_newGene_58178	0.08644	0.165981	0.039257	0.944747	0.709246	0.948192	9.89702e-13	3.13009	up	--	--	--	--
TraesCS3D01G084400	0.499126	0.422282	0.467144	9.32906	10.033	10.2291	5.77095e-121	4.5134	up	Molecular Function: metalloendopeptidase activity (GO:0004222);; Biological Process: proteolysis (GO:0006508);; Cellular Component: plastid (GO:0009536);; Cellular Component: membrane (GO:0016020);;	--	--	--
TraesCS7B01G467100	194.581	197.514	183.065	0.504107	0.774067	0.97794	0	-7.78751	down	Biological Process: lipid metabolic process (GO:0006629);; Molecular Function: hydrolase activity, acting on ester bonds (GO:0016788);;	--	--	GDSL esterase/lipase At5g33370 (Precursor) GN=At5g33370 OS=Arabidopsis thaliana (Mouse-ear cress) PE=2 SV=1
TraesCS6D01G026600	60.6884	58.4002	56.9645	3.91436	3.6117	3.28937	0	-3.8501	down	Molecular Function: sucrose alpha-glucosidase activity (GO:0004575);; Cellular Component: vacuole (GO:0005773);; Biological Process: carbohydrate metabolic process (GO:0005975);; Cellular Component: plant-type cell wall (GO:0009505);; Molecular Function: transferase activity (GO:0016740);;	K01193|0|bdi:100839920|K01193 beta-fructofuranosidase [EC:3.2.1.26] | (RefSeq) sucrose:sucrose 1-fructosyltransferase-like	Galactose metabolism (ko00052);; Starch and sucrose metabolism (ko00500)	Sucrose:sucrose 1-fructosyltransferase (Precursor) GN=1-SST OS=Festuca arundinacea (Tall fescue) PE=1 SV=1
TraesCS1D01G265400	0	0.083982	0	1.93665	2.35861	2.31582	4.39291e-20	5.70044	up	Cellular Component: endoplasmic reticulum (GO:0005783);; Cellular Component: integral component of plasma membrane (GO:0005887);; Biological Process: carbohydrate transport (GO:0008643);; Cellular Component: cytoplasmic vesicle (GO:0016023);; Molecular Function: sugar transmembrane transporter activity (GO:0051119);;	K15382|1.13444e-141|bdi:100821302|K15382 solute carrier family 50 (sugar transporter) | (RefSeq) bidirectional sugar transporter SWEET1b-like	--	Bidirectional sugar transporter SWEET1b OS=Oryza sativa subsp. japonica (Rice) PE=2 SV=1
TraesCS5A01G183600	2.80452	1.91856	2.10714	21.1129	20.8652	20.7021	9.86533e-146	3.35051	up	Molecular Function: protein serine/threonine phosphatase activity (GO:0004722);; Cellular Component: plasma membrane (GO:0005886);; Biological Process: protein dephosphorylation (GO:0006470);; Biological Process: response to cold (GO:0009409);; Biological Process: response to water deprivation (GO:0009414);; Biological Process: negative regulation of abscisic acid-activated signaling pathway (GO:…	K14497|8.49525e-135|bdi:100823313|K14497 protein phosphatase 2C [EC:3.1.3.16] | (RefSeq) probable protein phosphatase 2C 68	Plant hormone signal transduction (ko04075)	Probable protein phosphatase 2C 68 OS=Oryza sativa subsp. japonica (Rice) PE=2 SV=2
TraesCS3A01G110100	259.798	284.038	249.126	15.7628	13.8383	17.5185	0	-3.8951	down	Cellular Component: cytoplasmic vesicle (GO:0016023);;	--	--	Protodermal factor 1 (Precursor) GN=PDF1 OS=Arabidopsis thaliana (Mouse-ear cress) PE=2 SV=1
TraesCSU01G026500	0.097333	0.157183	0.12551	4.73065	3.98742	4.10497	5.42958e-51	5.03944	up	Molecular Function: hydrolase activity, hydrolyzing O-glycosyl compounds (GO:0004553);; Cellular Component: extracellular region (GO:0005576);; Biological Process: defense response (GO:0006952);; Cellular Component: cytoplasmic vesicle (GO:0016023);; Biological Process: xylan catabolic process (GO:0045493);;	K01183|5.77193e-167|bdi:100841773|K01183 chitinase [EC:3.2.1.14] | (RefSeq) xylanase inhibitor protein 1-like	Amino sugar and nucleotide sugar metabolism (ko00520)	Xylanase inhibitor protein 1 (Precursor) GN=XIPI OS=Triticum aestivum (Wheat) PE=1 SV=2
Triticum_aestivum_newGene_53889	2.2979	3.42022	2.89063	0.180633	0.257016	0.303513	4.2017e-24	-3.25307	down	--	--	--	--
TraesCS3D01G144900	0.379651	0.104293	0.134422	2.01888	2.26953	2.61529	2.27768e-22	3.46747	up	Cellular Component: mitochondrion (GO:0005739);; Cellular Component: vacuole (GO:0005773);; Cellular Component: plasma membrane (GO:0005886);; Cellular Component: chloroplast (GO:0009507);; Biological Process: response to cadmium ion (GO:0046686);;	K03152|3.82998e-167|sita:101779618|K03152 4-methyl-5(b-hydroxyethyl)-thiazole monophosphate biosynthesis | (RefSeq) protein DJ-1 homolog A-like	--	Protein DJ-1 homolog B (Precursor) GN=DJ1B OS=Arabidopsis thaliana (Mouse-ear cress) PE=1 SV=1
Triticum_aestivum_newGene_20436	0.154827	0.14341	0.140262	4.10536	3.70561	3.99341	3.38445e-67	4.51936	up	Cellular Component: integral component of membrane (GO:0016021);; Biological Process: transmembrane transport (GO:0055085);;	--	--	Oligopeptide transporter 7 OS=Arabidopsis thaliana OX=3702 GN=OPT7 PE=2 SV=1
TraesCS7D01G514800	2.71221	3.20692	3.08272	0.376582	0.266922	0.211324	1.96331e-23	-3.10801	down	Molecular Function: DNA binding (GO:0003677);; Molecular Function: chromatin binding (GO:0003682);;	--	--	Transcription factor MYB44 GN=K8K14.2 OS=Arabidopsis thaliana (Mouse-ear cress) PE=2 SV=1
TraesCSU01G124400	20.6097	21.9887	20.0768	0.227751	0.159269	0.199153	8.61405e-173	-6.45998	down	Cellular Component: plasma membrane (GO:0005886);; Biological Process: drug transmembrane transport (GO:0006855);; Molecular Function: drug transmembrane transporter activity (GO:0015238);; Molecular Function: antiporter activity (GO:0015297);; Biological Process: response to karrikin (GO:0080167);;	K03327|0|zma:100193657|K03327 multidrug resistance protein, MATE family | (RefSeq) si614017g03, GRMZM2G470075; uncharacterized LOC100193657	--	Protein TRANSPARENT TESTA 12 GN=F17J16_80 OS=Arabidopsis thaliana (Mouse-ear cress) PE=2 SV=1
TraesCS1B01G170100	581.693	575.253	585.677	1.05209	1.01819	1.24759	0	-8.8162	down	Molecular Function: nucleotide binding (GO:0000166);; Molecular Function: RNA binding (GO:0003723);; Cellular Component: microtubule cytoskeleton (GO:0015630);; Cellular Component: cytoplasmic vesicle (GO:0016023);; Molecular Function: ribonuclease T2 activity (GO:0033897);; Cellular Component: protein complex (GO:0043234);; Cellular Component: cytoskeletal part (GO:0044430);;	K01166|2.03862e-101|obr:102702129|K01166 ribonuclease T2 [EC:3.1.27.1] | (RefSeq) ribonuclease 1-like	--	Ribonuclease 1 (Precursor) GN=RNS1 OS=Arabidopsis thaliana (Mouse-ear cress) PE=1 SV=1
TraesCS6B01G122600	1.75391	2.27763	2.07411	38.3367	45.2189	39.1416	1.02451e-267	4.47466	up	Cellular Component: chloroplast (GO:0009507);; Biological Process: photosynthesis, light harvesting (GO:0009765);; Cellular Component: membrane (GO:0016020);; Molecular Function: metal ion binding (GO:0046872);;	K08912|1.21179e-171|bdi:100841670|K08912 light-harvesting complex II chlorophyll a/b binding protein 1 | (RefSeq) chlorophyll a-b binding protein of LHCII type 1-like	Photosynthesis - antenna proteins (ko00196)	Chlorophyll a-b binding protein, chloroplastic (Precursor) GN=WHAB1.6 OS=Triticum aestivum (Wheat) PE=3 SV=1
TraesCS3A01G528900	0.851757	0.698078	0.370911	45.4376	46.6419	42.4904	4.25104e-94	6.14802	up	Cellular Component: lytic vacuole (GO:0000323);; Molecular Function: cysteine-type endopeptidase activity (GO:0004197);; Cellular Component: mitochondrion (GO:0005739);; Biological Process: proteolysis (GO:0006508);; Cellular Component: cytoplasmic vesicle (GO:0016023);;	K01369|0|bdi:100835846|K01369 legumain [EC:3.4.22.34] | (RefSeq) vacuolar-processing enzyme	--	Vacuolar-processing enzyme (Precursor) OS=Citrus sinensis (Sweet orange) PE=2 SV=1
Triticum_aestivum_newGene_47534	10.9551	9.21923	11.2092	0.733461	0.925229	1.04998	2.33215e-103	-3.23889	down	--	--	--	--
TraesCS4A01G009800	0	0	0	0.790857	0.822992	0.861069	5.2764e-16	6.80295	up	Molecular Function: transferase activity, transferring acyl groups other than amino-acyl groups (GO:0016747);;	--	--	Malonyl-coenzyme A:anthocyanin 3-O-glucoside-6&apos;&apos;-O-malonyltransferase {ECO:0000303|PubMed:12481098} OS=Dahlia pinnata (Pinnate dahlia) PE=1 SV=1
TraesCS2A01G125100	0.630911	0.972966	0.56607	10.1994	9.54521	11.6106	9.44775e-112	3.95537	up	Molecular Function: monooxygenase activity (GO:0004497);; Cellular Component: mitochondrion (GO:0005739);; Biological Process: electron transport chain (GO:0022900);; Molecular Function: metal ion binding (GO:0046872);;	--	--	Secologanin synthase GN=CYP72A1 OS=Catharanthus roseus (Madagascar periwinkle) PE=2 SV=1
TraesCS1A01G348800	4.96327	4.46385	4.19771	0.083367	0.230805	0.166288	6.64799e-58	-4.30417	down	Molecular Function: monooxygenase activity (GO:0004497);; Molecular Function: iron ion binding (GO:0005506);; Cellular Component: mitochondrion (GO:0005739);; Molecular Function: electron carrier activity (GO:0009055);; Molecular Function: oxidoreductase activity, acting on paired donors, with incorporation or reduction of molecular oxygen (GO:0016705);; Molecular Function: heme binding (GO:00200…	--	--	Cytochrome P450 72A15 GN=CYP72A15 OS=Arabidopsis thaliana (Mouse-ear cress) PE=2 SV=1
TraesCS4B01G398800	20.9358	20.7395	19.4532	1.82224	2.21839	1.87576	1.22784e-175	-3.1889	down	Molecular Function: C-22 sterol desaturase activity (GO:0000249);; Molecular Function: monooxygenase activity (GO:0004497);; Molecular Function: iron ion binding (GO:0005506);; Molecular Function: electron carrier activity (GO:0009055);; Cellular Component: cytoplasmic vesicle (GO:0016023);; Molecular Function: heme binding (GO:0020037);; Biological Process: electron transport chain (GO:0022900);;	K09832|0|sbi:SORBI_03g002060|K09832 sterol 22-desaturase [EC:1.14.19.41] | (RefSeq) SORBIDRAFT_03g002060, Sb03g002060; hypothetical protein	Steroid biosynthesis (ko00100)	Cytochrome P450 710A1 GN=CYP710A1 OS=Arabidopsis thaliana (Mouse-ear cress) PE=1 SV=1
TraesCS3B01G055700	0	0	0	1.4251	1.43163	1.32536	8.85522e-22	7.64884	up	Molecular Function: protein serine/threonine kinase activity (GO:0004674);; Molecular Function: ATP binding (GO:0005524);; Biological Process: protein phosphorylation (GO:0006468);; Cellular Component: cytoplasmic vesicle (GO:0016023);; Molecular Function: polysaccharide binding (GO:0030247);;	--	--	Probable receptor-like protein kinase At1g67000 (Precursor) GN=At1g67000 OS=Arabidopsis thaliana (Mouse-ear cress) PE=2 SV=2
TraesCS6B01G251600	10.4946	11.4681	11.0772	1.38133	0.732227	1.02019	1.61843e-47	-3.15857	down	Molecular Function: adenine phosphoribosyltransferase activity (GO:0003999);; Cellular Component: cytoplasm (GO:0005737);; Cellular Component: plasma membrane (GO:0005886);; Biological Process: adenine salvage (GO:0006168);; Biological Process: nucleoside metabolic process (GO:0009116);;	K00759|3.39914e-114|bdi:100825126|K00759 adenine phosphoribosyltransferase [EC:2.4.2.7] | (RefSeq) adenine phosphoribosyltransferase 4	Purine metabolism (ko00230)	Adenine phosphoribosyltransferase 2 GN=APT2 OS=Arabidopsis thaliana (Mouse-ear cress) PE=1 SV=1
TraesCS2A01G045700	10.3798	10.7084	10.6456	0	0	0	7.66286e-39	-9.48204	down	Molecular Function: monooxygenase activity (GO:0004497);; Molecular Function: iron ion binding (GO:0005506);; Molecular Function: electron carrier activity (GO:0009055);; Cellular Component: cytoplasmic vesicle (GO:0016023);; Molecular Function: oxidoreductase activity, acting on paired donors, with incorporation or reduction of molecular oxygen (GO:0016705);; Molecular Function: heme binding (GO…	--	--	indolin-2-one monooxygenase GN=CYP71C2 OS=Zea mays (Maize) PE=1 SV=1
TraesCS7D01G086500	2.37326	2.19547	1.46762	18.2234	15.9864	16.1325	6.92062e-26	3.13726	up	--	--	--	--
TraesCS1D01G389900	37.5162	40.6997	40.1044	3.28348	4.32998	4.02052	1.42022e-204	-3.16745	down	Biological Process: lipid metabolic process (GO:0006629);; Cellular Component: cytoplasmic vesicle (GO:0016023);; Molecular Function: hydrolase activity, acting on ester bonds (GO:0016788);;	K21026|0|sbi:SORBI_10g003930|K21026 acetylajmaline esterase [EC:3.1.1.80] | (RefSeq) SORBIDRAFT_10g003930, Sb10g003930; hypothetical protein	--	GDSL esterase/lipase At5g45910 (Precursor) GN=At5g45910 OS=Arabidopsis thaliana (Mouse-ear cress) PE=2 SV=1
TraesCS6D01G401200	3.25983	3.37959	2.52431	26.5144	24.9682	25.9645	4.21971e-126	3.23167	up	Cellular Component: chloroplast (GO:0009507);;	--	--	--
TraesCS2B01G530100	0.424812	0.311084	0.593663	2.87151	3.48366	4.03102	5.82112e-31	3.07703	up	Molecular Function: dimethylallyltranstransferase activity (GO:0004161);; Molecular Function: geranyltranstransferase activity (GO:0004337);; Biological Process: isoprenoid biosynthetic process (GO:0008299);;	K00787|0|bdi:100844842|K00787 farnesyl diphosphate synthase [EC:2.5.1.1 2.5.1.10] | (RefSeq) farnesyl pyrophosphate synthase 1-like	Terpenoid backbone biosynthesis (ko00900)	Farnesyl pyrophosphate synthase GN=FPS OS=Zea mays (Maize) PE=2 SV=1
TraesCS2B01G057900	2.41669	2.88934	2.62724	0.062822	0	0	6.73946e-30	-6.25189	down	Molecular Function: monooxygenase activity (GO:0004497);; Molecular Function: iron ion binding (GO:0005506);; Molecular Function: electron carrier activity (GO:0009055);; Cellular Component: cytoplasmic vesicle (GO:0016023);; Molecular Function: oxidoreductase activity, acting on paired donors, with incorporation or reduction of molecular oxygen (GO:0016705);; Molecular Function: heme binding (GO…	--	--	indolin-2-one monooxygenase GN=CYP71C2 OS=Zea mays (Maize) PE=1 SV=1
TraesCS7B01G035200	6.90684	8.72121	7.869	0.375227	0.129449	0.329534	1.30771e-31	-4.49927	down	Molecular Function: hydrolase activity, hydrolyzing O-glycosyl compounds (GO:0004553);; Biological Process: metabolic process (GO:0008152);; Biological Process: response to cold (GO:0009409);; Cellular Component: plasmodesma (GO:0009506);; Cellular Component: chloroplast (GO:0009507);; Biological Process: response to sucrose (GO:0009744);; Biological Process: response to fructose (GO:0009750);; M…	K06617|0|bdi:100839679|K06617 raffinose synthase [EC:2.4.1.82] | (RefSeq) probable galactinol--sucrose galactosyltransferase 6	Galactose metabolism (ko00052)	Probable galactinol--sucrose galactosyltransferase 6 GN=F5O24.140 OS=Arabidopsis thaliana (Mouse-ear cress) PE=2 SV=2
TraesCS1D01G332000	0	0	0	6.50005	6.82061	6.80881	2.89864e-31	8.75679	up	--	--	--	--
TraesCS6B01G099500	0.832394	0.875796	0.894591	0	0.034569	0	2.30485e-11	-5.02691	down	--	--	--	--
Triticum_aestivum_newGene_58820	1.82281	2.04751	1.99903	0	0.092184	0.202172	7.56825e-15	-3.80449	down	--	--	--	--
TraesCSU01G201000	0.863573	0.771729	1.01045	8.40073	10.0599	6.34239	1.85047e-41	3.32369	up	--	--	--	Proline-rich protein 2 (Precursor) GN=PRP2 OS=Arabidopsis thaliana (Mouse-ear cress) PE=2 SV=1
TraesCS3D01G040100	0.114125	0.074315	0.111491	6.09175	5.36783	6.23975	9.56993e-55	5.77326	up	Cellular Component: cytoplasmic vesicle (GO:0016023);;	--	--	Receptor-like protein 12 (Precursor) GN=RLP12 OS=Arabidopsis thaliana (Mouse-ear cress) PE=2 SV=2
TraesCS2A01G493800	0.083697	0.212306	0	11.1738	14.6782	11.886	3.87103e-12	5.748	up	Molecular Function: protein serine/threonine kinase activity (GO:0004674);; Molecular Function: ATP binding (GO:0005524);; Cellular Component: nucleus (GO:0005634);; Cellular Component: cytosol (GO:0005829);; Biological Process: protein phosphorylation (GO:0006468);; Biological Process: response to salt stress (GO:0009651);; Biological Process: abscisic acid-activated signaling pathway (GO:000973…	K02991|0|bdi:100822365|K02991 small subunit ribosomal protein S6e | (RefSeq) 40S ribosomal protein S6	Ribosome (ko03010)	Abscisic acid-inducible protein kinase (Fragment) OS=Triticum aestivum (Wheat) PE=2 SV=1
TraesCS5D01G413600	9.47197	8.98325	10.3935	446.103	472.199	475.412	0	5.75493	up	Cellular Component: vacuolar membrane (GO:0005774);; Cellular Component: plasma membrane (GO:0005886);; Biological Process: cold acclimation (GO:0009631);; Biological Process: response to abscisic acid (GO:0009737);; Biological Process: response to sucrose (GO:0009744);; Biological Process: response to glucose (GO:0009749);; Biological Process: response to fructose (GO:0009750);; Biological Proce…	--	--	Cold-regulated 413 plasma membrane protein 2 GN=COR413PM2 OS=Arabidopsis thaliana (Mouse-ear cress) PE=2 SV=1
TraesCS7D01G110800	5.36065	6.90094	6.87934	50.2988	50.7582	60.0368	4.01043e-123	3.22069	up	Biological Process: lipid transport (GO:0006869);; Molecular Function: lipid binding (GO:0008289);; Cellular Component: cytoplasmic vesicle (GO:0016023);;	--	--	Non-specific lipid-transfer protein (Precursor) OS=Ambrosia artemisiifolia (Short ragweed) PE=1 SV=1
TraesCS5A01G513200	0.649266	1.0215	0.748465	6.32556	7.34959	6.35625	6.83518e-79	3.18773	up	Cellular Component: nucleus (GO:0005634);; Cellular Component: cytosol (GO:0005829);; Biological Process: starch catabolic process (GO:0005983);; Biological Process: response to water deprivation (GO:0009414);; Cellular Component: plastid (GO:0009536);; Molecular Function: beta-amylase activity (GO:0016161);;	K01177|0|bdi:100835267|K01177 beta-amylase [EC:3.2.1.2] | (RefSeq) beta-amylase 1, chloroplastic-like	Starch and sucrose metabolism (ko00500)	Beta-amylase 1, chloroplastic (Precursor) GN=F14O13.12 OS=Arabidopsis thaliana (Mouse-ear cress) PE=1 SV=1
TraesCS5D01G525600	0.549579	0.552743	0.587488	30.7104	31.2562	30.9933	3.23265e-233	5.88348	up	--	--	--	Phytosulfokine receptor 1 (Precursor) GN=F5O4.1 OS=Arabidopsis thaliana (Mouse-ear cress) PE=2 SV=4
TraesCSU01G035200	1.73359	1.41106	1.64657	0.212704	0.078005	0.134075	4.6076e-17	-3.17201	down	Cellular Component: mitochondrion (GO:0005739);; Cellular Component: integral component of membrane (GO:0016021);; Molecular Function: transferase activity, transferring hexosyl groups (GO:0016758);;	--	--	Galactomannan galactosyltransferase 1 GN=GMGT1 OS=Cyamopsis tetragonoloba (Guar) PE=1 SV=1
TraesCS2B01G050900	0.054867	0.225648	0.11105	2.31544	2.51509	2.44409	2.30085e-31	4.18873	up	Molecular Function: oxidoreductase activity, acting on paired donors, with incorporation or reduction of molecular oxygen, 2-oxoglutarate as one donor, and incorporation of one atom each of oxygen into both donors (GO:0016706);; Biological Process: oxidation-reduction process (GO:0055114);;	--	--	1-aminocyclopropane-1-carboxylate oxidase homolog 1 GN=At1g06620 OS=Arabidopsis thaliana (Mouse-ear cress) PE=2 SV=1
TraesCSU01G024300	27.9183	30.3439	29.9502	0.365443	0.72181	0.318751	1.10091e-198	-5.74122	down	Biological Process: lignin biosynthetic process (GO:0009809);; Biological Process: flavonoid biosynthetic process (GO:0009813);; Molecular Function: catechol O-methyltransferase activity (GO:0016206);; Biological Process: methylation (GO:0032259);; Molecular Function: protein dimerization activity (GO:0046983);;	K13066|7.43236e-176|bdi:100842290|K13066 caffeic acid 3-O-methyltransferase [EC:2.1.1.68] | (RefSeq) tricetin 3',4',5'-O-trimethyltransferase-like	Phenylpropanoid biosynthesis (ko00940)	Tricetin 3&apos;,4&apos;,5&apos;-O-trimethyltransferase GN=OMT2 OS=Triticum aestivum (Wheat) PE=1 SV=1
TraesCS5B01G490900	1.27383	1.20404	1.451	22.122	25.7114	25.0586	5.19178e-101	4.31829	up	Molecular Function: metal ion binding (GO:0046872);;	--	--	Zinc finger protein ZAT7 GN=ZAT7 OS=Arabidopsis thaliana (Mouse-ear cress) PE=2 SV=1
TraesCS1B01G478700	2.14831	2.46149	2.33638	20.5665	22.8226	21.3549	9.46617e-172	3.36842	up	--	--	--	Zinc finger protein CONSTANS-LIKE 4 GN=COL4 OS=Arabidopsis thaliana (Mouse-ear cress) PE=2 SV=2
TraesCS7B01G378700	4.34382	4.83903	4.06965	0.104114	0.287704	0	5.52842e-06	-3.91901	down	Molecular Function: peroxidase activity (GO:0004601);; Biological Process: response to oxidative stress (GO:0006979);; Cellular Component: cytoplasmic vesicle (GO:0016023);; Molecular Function: heme binding (GO:0020037);; Molecular Function: metal ion binding (GO:0046872);; Biological Process: oxidation-reduction process (GO:0055114);;	K00430|6.34459e-171|bdi:100843065|K00430 peroxidase [EC:1.11.1.7] | (RefSeq) peroxidase 70-like	Phenylpropanoid biosynthesis (ko00940)	Peroxidase 70 (Precursor) GN=PER70 OS=Zea mays (Maize) PE=1 SV=1
TraesCS3B01G264200	2.39236	1.995	2.42351	0	0.065656	0	1.03731e-22	-5.89053	down	Molecular Function: triglyceride lipase activity (GO:0004806);; Cellular Component: extracellular region (GO:0005576);; Molecular Function: phosphatidylcholine 1-acylhydrolase activity (GO:0008970);; Biological Process: lipid catabolic process (GO:0016042);;	--	--	Phospholipase A1-II 3 (Precursor) GN=OJ1159_D09.27 OS=Oryza sativa subsp. japonica (Rice) PE=2 SV=1
TraesCS5B01G275600	11.489	11.5656	10.8305	0.787263	0.53354	0.74718	9.69108e-102	-3.81574	down	Cellular Component: mitochondrion (GO:0005739);; Molecular Function: oxidoreductase activity (GO:0016491);; Biological Process: oxidation-reduction process (GO:0055114);;	K00306|0|bdi:100834853|K00306 sarcosine oxidase / L-pipecolate oxidase [EC:1.5.3.1 1.5.3.7] | (RefSeq) probable sarcosine oxidase	Glycine, serine and threonine metabolism (ko00260);; Lysine degradation (ko00310);; Peroxisome (ko04146)	Probable sarcosine oxidase GN=At2g24580 OS=Arabidopsis thaliana (Mouse-ear cress) PE=2 SV=1
TraesCS7A01G331300	671.704	685.002	705.871	12.656	13.206	14.1527	0	-5.51168	down	Cellular Component: protein storage vacuole (GO:0000326);; Cellular Component: plasma membrane (GO:0005886);; Biological Process: water transport (GO:0006833);; Cellular Component: plant-type cell wall (GO:0009505);; Cellular Component: plant-type vacuole membrane (GO:0009705);; Cellular Component: chloroplast envelope (GO:0009941);; Molecular Function: methylammonium transmembrane transporter ac…	K09873|5.82214e-156|obr:102710309|K09873 aquaporin TIP | (RefSeq) probable aquaporin TIP2-2	--	Probable aquaporin TIP2-2 OS=Oryza sativa subsp. japonica (Rice) PE=2 SV=1
TraesCS3B01G536100	0	0	0	11.004	8.99885	12.9286	7.82988e-33	8.93099	up	Molecular Function: transferase activity (GO:0016740);;	K00799|6.76866e-100|osa:4325763|K00799 glutathione S-transferase [EC:2.5.1.18] | (RefSeq) probable glutathione S-transferase	Glutathione metabolism (ko00480)	Probable glutathione S-transferase GN=HSP26-A OS=Glycine max (Soybean) PE=2 SV=1
TraesCS3A01G028200	0.531727	0.296577	0.105126	59.1593	56.5441	62.5109	4.05647e-51	7.27872	up	--	--	--	Transcription factor bHLH35 GN=MUL3.10 OS=Arabidopsis thaliana (Mouse-ear cress) PE=2 SV=1
TraesCS6D01G010500	4.49389	4.33388	4.14412	0.100218	0.149492	0	8.96462e-17	-4.99647	down	--	--	--	--
TraesCS7D01G057300	3.01882	2.93218	3.0449	0	0	0	1.94703e-22	-7.71806	down	Cellular Component: plastid (GO:0009536);; Molecular Function: transferase activity, transferring acyl groups other than amino-acyl groups (GO:0016747);;	--	--	Uncharacterized acetyltransferase At3g50280 GN=At3g50280 OS=Arabidopsis thaliana (Mouse-ear cress) PE=3 SV=1
TraesCS3B01G072300	1.1814	1.31042	1.58246	0	0.033884	0.033374	6.0062e-16	-4.72685	down	--	--	--	--
TraesCS6B01G203200	0.052114	0.096118	0.096456	4.51463	4.01395	4.43825	2.8634e-48	5.60253	up	Cellular Component: cell wall (GO:0005618);; Biological Process: response to salt stress (GO:0009651);; Cellular Component: cytoplasmic vesicle (GO:0016023);; Molecular Function: hydrolase activity (GO:0016787);;	--	--	--
TraesCS1B01G348300	1.2687	1.19929	1.42549	0.03644	0.036529	0	1.63797e-14	-4.73266	down	Molecular Function: O-methyltransferase activity (GO:0008171);; Biological Process: methylation (GO:0032259);; Molecular Function: protein dimerization activity (GO:0046983);;	--	--	O-methyltransferase ZRP4 GN=ZRP4 OS=Zea mays (Maize) PE=2 SV=1
TraesCS6A01G103300	25.5567	22.8801	23.2698	0.975069	2.11871	1.69333	5.23278e-53	-3.67017	down	--	--	--	--
Triticum_aestivum_newGene_1553	2.37836	2.178	2.42761	0.111135	0.18807	0.134444	3.18071e-100	-3.80771	down	Biological Process: metabolic process (GO:0008152);; Molecular Function: transferase activity (GO:0016740);;	--	--	--
TraesCS4D01G194700	0.315793	0.076972	0.228257	3.02034	2.5701	3.03745	6.47183e-37	3.8574	up	Molecular Function: protein serine/threonine kinase activity (GO:0004674);; Molecular Function: ATP binding (GO:0005524);; Biological Process: protein phosphorylation (GO:0006468);;	--	--	Mitogen-activated protein kinase kinase kinase 2 GN=ANP2 OS=Arabidopsis thaliana (Mouse-ear cress) PE=2 SV=1
TraesCS1D01G028000	8.74703	9.21701	11.1317	0.805526	0.685415	0.771851	4.9691e-17	-3.29053	down	Molecular Function: serine-type endopeptidase inhibitor activity (GO:0004867);; Biological Process: proteolysis (GO:0006508);; Molecular Function: peptidase activity (GO:0008233);; Biological Process: response to wounding (GO:0009611);;	--	--	Subtilisin-chymotrypsin inhibitor CI-1B OS=Hordeum vulgare (Barley) PE=1 SV=1
TraesCS7B01G188000	2.35582	2.61328	2.73705	38.7834	40.4513	36.9471	0	4.27876	up	Molecular Function: DNA binding (GO:0003677);; Molecular Function: chromatin binding (GO:0003682);;	K12133|0|bdi:100838310|K12133 MYB-related transcription factor LHY | (RefSeq) protein CCA1	Circadian rhythm - plant (ko04712)	Protein CCA1 GN=CCA1 OS=Arabidopsis thaliana (Mouse-ear cress) PE=1 SV=1
Triticum_aestivum_newGene_31961	0.316892	0.309162	0.255274	1.83706	2.33424	3.24776	6.63467e-15	3.10749	up	--	--	--	--
TraesCS4B01G270200	0.28924	0.580368	0.262688	7.7021	6.85429	8.1015	4.39417e-84	4.41195	up	Molecular Function: monooxygenase activity (GO:0004497);; Biological Process: oxidation-reduction process (GO:0055114);;	--	--	Zeaxanthin epoxidase, chloroplastic (Precursor) GN=ZEP OS=Oncidium hybrid cultivar (Orchid) PE=2 SV=1
Triticum_aestivum_newGene_56441	0.129903	0	0	3.35321	1.83563	3.92998	2.32999e-06	4.43863	up	--	--	--	--
TraesCS4A01G097400	38.06	34.0459	33.7878	0	0	0	3.24948e-49	-10.3514	down	Biological Process: tryptophan biosynthetic process (GO:0000162);; Molecular Function: tryptophan synthase activity (GO:0004834);; Cellular Component: chloroplast stroma (GO:0009570);; Molecular Function: indole-3-glycerol-phosphate lyase activity (GO:0033984);; Biological Process: defense response to bacterium (GO:0042742);; Biological Process: defense response by callose deposition in cell wall…	K13222|5.73076e-161|zma:542117|K13222 indole-3-glycerol-phosphate lyase [EC:4.1.2.8] | (RefSeq) bx1, GRMZM2G085381, trpA; benzoxazinless 1	Benzoxazinoid biosynthesis (ko00402)	Indole-3-glycerol phosphate lyase, chloroplastic (Precursor) GN=BX1 OS=Zea mays (Maize) PE=1 SV=2
TraesCS3D01G110500	6.25117	7.31586	6.46418	56.2188	52.4768	66.8115	7.7822e-206	3.29165	up	Cellular Component: nucleus (GO:0005634);; Molecular Function: oxidoreductase activity (GO:0016491);; Biological Process: oxidation-reduction process (GO:0055114);;	--	--	Clavaminate synthase-like protein At3g21360 GN=At3g21360 OS=Arabidopsis thaliana (Mouse-ear cress) PE=1 SV=1
TraesCS7D01G354600	1.826	2.04836	1.75797	15.5104	16.996	17.5636	2.69063e-124	3.30313	up	Molecular Function: nucleotide binding (GO:0000166);; Molecular Function: oxidoreductase activity (GO:0016491);; Biological Process: oxidation-reduction process (GO:0055114);;	K11168|0|bdi:100826522|K11168 dehydrogenase/reductase SDR family member 12 [EC:1.1.-.-] | (RefSeq) dehydrogenase/reductase SDR family member 12	--	Short-chain dehydrogenase TIC 32, chloroplastic GN=TIC32 OS=Pisum sativum (Garden pea) PE=1 SV=1
TraesCS4A01G296100	0	0.037051	0	1.83823	1.12017	1.68647	4.97148e-26	6.32936	up	Cellular Component: cytoplasmic vesicle (GO:0016023);; Molecular Function: nutrient reservoir activity (GO:0045735);; Molecular Function: metal ion binding (GO:0046872);;	--	--	Globulin-1 S allele (Precursor) GN=GLB1 OS=Zea mays (Maize) PE=1 SV=2
TraesCS3B01G054000	0.976944	0.953867	0.870005	0.063232	0.032337	0.126657	2.68154e-10	-3.26926	down	--	K04506|1.8345e-40|obr:102705311|K04506 E3 ubiquitin-protein ligase SIAH1 [EC:2.3.2.27] | (RefSeq) E3 ubiquitin-protein ligase SINA-like 10	Ubiquitin mediated proteolysis (ko04120)	Putative E3 ubiquitin-protein ligase SINA-like 9 GN=At5g37910 OS=Arabidopsis thaliana (Mouse-ear cress) PE=3 SV=1
TraesCS6B01G114400	1.60142	1.45811	1.4999	13.2072	13.6417	15.3008	8.30044e-100	3.34762	up	Molecular Function: transporter activity (GO:0005215);; Cellular Component: vacuole (GO:0005773);; Cellular Component: plasma membrane (GO:0005886);; Biological Process: water transport (GO:0006833);; Biological Process: response to osmotic stress (GO:0006970);; Biological Process: response to desiccation (GO:0009269);; Cellular Component: chloroplast (GO:0009507);; Biological Process: response t…	K09872|4.15007e-135|bdi:100839216|K09872 aquaporin PIP | (RefSeq) probable aquaporin PIP2-8	--	Aquaporin PIP2-5 OS=Oryza sativa subsp. japonica (Rice) PE=2 SV=1
TraesCS4A01G082200	4.62812	3.69001	3.93587	0.337723	0.144966	0.154711	4.36226e-47	-3.99586	down	Molecular Function: protein serine/threonine kinase activity (GO:0004674);; Molecular Function: ATP binding (GO:0005524);; Biological Process: protein phosphorylation (GO:0006468);; Biological Process: auxin polar transport (GO:0009926);; Biological Process: root development (GO:0048364);; Biological Process: cotyledon development (GO:0048825);;	--	--	Serine/threonine-protein kinase WAG1 GN=F22G10.21 OS=Arabidopsis thaliana (Mouse-ear cress) PE=2 SV=1
TraesCS7B01G103300	21.958	19.4582	23.5068	340.148	344.283	340.772	0	4.1446	up	Cellular Component: chloroplast (GO:0009507);; Biological Process: photosynthesis, light harvesting (GO:0009765);; Cellular Component: membrane (GO:0016020);; Molecular Function: metal ion binding (GO:0046872);;	K08912|0|bdi:100841670|K08912 light-harvesting complex II chlorophyll a/b binding protein 1 | (RefSeq) chlorophyll a-b binding protein of LHCII type 1-like	Photosynthesis - antenna proteins (ko00196)	Chlorophyll a-b binding protein, chloroplastic (Precursor) GN=WHAB1.6 OS=Triticum aestivum (Wheat) PE=3 SV=1
TraesCS5A01G501300	1.904	1.83872	1.99669	0.036841	0	0.072361	1.55441e-27	-4.99093	down	Biological Process: metabolic process (GO:0008152);; Molecular Function: ligase activity (GO:0016874);;	--	--	Probable acyl-activating enzyme 1, peroxisomal GN=F5M15.12 OS=Arabidopsis thaliana (Mouse-ear cress) PE=2 SV=1
Triticum_aestivum_newGene_23915	0	0	0	4.02119	3.06408	4.8313	3.9562e-20	7.44016	up	--	--	--	--
TraesCS1A01G314800	5.78224	4.63407	4.86356	217.815	209.22	235.11	0	5.58835	up	Cellular Component: integral component of membrane (GO:0016021);; Cellular Component: chloroplast membrane (GO:0031969);;	--	--	High molecular mass early light-inducible protein HV58, chloroplastic (Precursor) OS=Hordeum vulgare (Barley) PE=2 SV=1
TraesCS2B01G129600	6.78734	6.22047	6.50681	52.2848	45.3076	52.7331	1.08046e-277	3.10434	up	Cellular Component: Golgi membrane (GO:0000139);; Cellular Component: endosome (GO:0005768);; Cellular Component: vacuolar membrane (GO:0005774);; Cellular Component: trans-Golgi network (GO:0005802);; Cellular Component: cytosol (GO:0005829);; Cellular Component: plasma membrane (GO:0005886);; Biological Process: nucleotide-sugar metabolic process (GO:0009225);; Biological Process: D-xylose meta…	K08678|0|sita:101771817|K08678 UDP-glucuronate decarboxylase [EC:4.1.1.35] | (RefSeq) UDP-glucuronic acid decarboxylase 2-like	Starch and sucrose metabolism (ko00500);; Amino sugar and nucleotide sugar metabolism (ko00520)	UDP-glucuronic acid decarboxylase 4 GN=UXS4 OS=Arabidopsis thaliana (Mouse-ear cress) PE=2 SV=1
Triticum_aestivum_newGene_45802	1.75664	1.32447	1.20937	0.05466	0	0.036343	3.6701e-15	-4.50171	down	--	--	--	--
TraesCS4D01G175700	0.242909	0.278088	0.138119	1.86816	1.8645	1.9626	6.49789e-19	3.13392	up	Molecular Function: DNA binding (GO:0003677);; Biological Process: regulation of transcription, DNA-templated (GO:0006355);;	--	--	NAC transcription factor NAM-B1 GN=NAM-B1 OS=Hordeum vulgare subsp. spontaneum (Wild barley) PE=3 SV=1
TraesCS6D01G189400	0.614454	0.694144	0.647865	6.31201	5.00885	7.04062	1.5656e-28	3.30632	up	Biological Process: cellular process (GO:0009987);; Biological Process: developmental process (GO:0032502);; Biological Process: single-organism process (GO:0044699);;	--	--	--
TraesCS7D01G178600	1.59256	2.04397	1.61579	0.099164	0.21142	0.119458	1.0067e-16	-3.27229	down	Biological Process: lipid metabolic process (GO:0006629);; Molecular Function: hydrolase activity (GO:0016787);;	--	--	Patatin-like protein 1 GN=PLP1 OS=Oryza sativa subsp. indica (Rice) PE=3 SV=1
TraesCS3D01G514300	0	0.156448	0.088867	111.926	105.158	122.979	2.011e-46	9.35356	up	Molecular Function: catalytic activity (GO:0003824);; Biological Process: response to wounding (GO:0009611);; Biological Process: xylem and phloem pattern formation (GO:0010051);; Biological Process: cellular metabolic process (GO:0044237);; Molecular Function: coenzyme binding (GO:0050662);;	--	--	3-oxo-Delta(4,5)-steroid 5-beta-reductase OS=Digitalis lanata (Grecian foxglove) PE=1 SV=1
TraesCS2A01G385700	0	0	0	2.10189	2.56228	2.50355	1.79206e-17	7.03794	up	Molecular Function: heme oxygenase (decyclizing) activity (GO:0004392);; Molecular Function: calcium ion binding (GO:0005509);; Cellular Component: vacuole (GO:0005773);; Cellular Component: endoplasmic reticulum (GO:0005783);; Cellular Component: lipid droplet (GO:0005811);; Biological Process: response to desiccation (GO:0009269);; Biological Process: response to cold (GO:0009409);; Biological …	K17991|2.18138e-137|obr:102703116|K17991 peroxygenase [EC:1.11.2.3] | (RefSeq) peroxygenase	Cutin, suberine and wax biosynthesis (ko00073)	Peroxygenase OS=Oryza sativa subsp. japonica (Rice) PE=2 SV=1
TraesCS2B01G031700	0	0	0	4.1281	3.50062	4.48723	2.71037e-30	8.66129	up	Molecular Function: monooxygenase activity (GO:0004497);; Molecular Function: iron ion binding (GO:0005506);; Molecular Function: electron carrier activity (GO:0009055);; Molecular Function: oxidoreductase activity, acting on paired donors, with incorporation or reduction of molecular oxygen (GO:0016705);; Molecular Function: heme binding (GO:0020037);; Biological Process: oxidation-reduction pro…	--	--	indolin-2-one monooxygenase GN=CYP71C2 OS=Zea mays (Maize) PE=1 SV=1
TraesCS2D01G185600	0.579998	0.371606	0.5472	5.08436	6.17512	6.91977	1.639e-53	3.70347	up	Molecular Function: catalytic activity (GO:0003824);; Biological Process: cellular metabolic process (GO:0044237);; Molecular Function: coenzyme binding (GO:0050662);;	--	--	Vestitone reductase OS=Medicago sativa (Alfalfa) PE=1 SV=1
TraesCS3D01G130200	5.29672	4.78373	5.61771	35.3108	38.4037	40.4719	1.06343e-138	3.01913	up	Cellular Component: plastoglobule (GO:0010287);;	--	--	DCC family protein At1g52590, chloroplastic (Precursor) GN=At1g52590 OS=Arabidopsis thaliana (Mouse-ear cress) PE=2 SV=1
Triticum_aestivum_newGene_21349	0.172401	0	0.151573	2.44218	3.601	2.5805	8.54372e-25	4.66014	up	--	--	--	--
Triticum_aestivum_newGene_33470	0.146558	0.311745	0.353547	1.74961	4.02592	4.25935	4.7135e-21	3.60712	up	Molecular Function: binding (GO:0005488);; Cellular Component: mitochondrion (GO:0005739);; Cellular Component: plastid (GO:0009536);;	--	--	Retrovirus-related Pol polyprotein from transposon TNT 1-94 OS=Nicotiana tabacum OX=4097 PE=2 SV=1
TraesCS4D01G197700	28.9123	23.4903	26.0169	369.855	356.452	424.49	0	4.0313	up	Biological Process: response to cold (GO:0009409);; Cellular Component: integral component of membrane (GO:0016021);; Cellular Component: cytoplasmic vesicle (GO:0016023);; Biological Process: hyperosmotic salinity response (GO:0042538);;	--	--	Low temperature-induced protein lt101.1 GN=LT101.1 OS=Hordeum vulgare (Barley) PE=2 SV=1
TraesCS7D01G469600	3.57494	4.35731	3.05859	0.07365	0	0.268658	7.45624e-14	-4.23781	down	Cellular Component: cytoplasmic vesicle (GO:0016023);;	--	--	Cortical cell-delineating protein (Precursor) OS=Zea mays (Maize) PE=2 SV=1
Triticum_aestivum_newGene_42125	0.357125	0.101486	0.027102	2.39544	2.3897	3.46875	1.17819e-06	3.47879	up	Molecular Function: DNA binding (GO:0003677);; Cellular Component: nucleus (GO:0005634);; Biological Process: regulation of transcription, DNA-templated (GO:0006355);; Molecular Function: protein dimerization activity (GO:0046983);;	--	--	MADS-box transcription factor 51 OS=Oryza sativa subsp. japonica OX=39947 GN=MADS51 PE=2 SV=1
TraesCS7B01G283300	0.560391	0.51084	0.42392	0.03038	0	0.01515	3.93568e-13	-4.25094	down	Molecular Function: serine-type endopeptidase activity (GO:0004252);; Biological Process: proteolysis (GO:0006508);; Cellular Component: cytoplasmic vesicle (GO:0016023);; Molecular Function: identical protein binding (GO:0042802);; Biological Process: negative regulation of catalytic activity (GO:0043086);; Molecular Function: metal ion binding (GO:0046872);;	--	--	Subtilisin-like protease SBT5.3 (Precursor) OS=Arabidopsis thaliana (Mouse-ear cress) PE=2 SV=1
TraesCS4B01G323300	2.05583	1.94358	1.81425	27.2737	30.5737	29.226	3.37878e-193	4.04878	up	Molecular Function: DNA binding (GO:0003677);; Molecular Function: chromatin binding (GO:0003682);;	K09422|2.9584e-76|zma:100281156|K09422 myb proto-oncogene protein, plant | (RefSeq) anthocyanin regulatory C1 protein	--	Anthocyanin regulatory C1 protein GN=C1 OS=Zea mays (Maize) PE=2 SV=1
TraesCS1D01G351800	1.86822	1.68966	1.77362	0.059692	0.247542	0.23583	6.0805e-18	-3.00689	down	Molecular Function: monooxygenase activity (GO:0004497);; Molecular Function: iron ion binding (GO:0005506);; Cellular Component: mitochondrion (GO:0005739);; Cellular Component: endoplasmic reticulum (GO:0005783);; Molecular Function: electron carrier activity (GO:0009055);; Molecular Function: oxidoreductase activity, acting on paired donors, with incorporation or reduction of molecular oxygen …	--	--	Cytochrome P450 72A15 GN=CYP72A15 OS=Arabidopsis thaliana (Mouse-ear cress) PE=2 SV=1
TraesCS5D01G399100	577.307	586.595	559.496	26.645	27.1959	29.3405	0	-4.19999	down	Molecular Function: hydrolase activity, hydrolyzing O-glycosyl compounds (GO:0004553);; Biological Process: carbohydrate metabolic process (GO:0005975);; Cellular Component: cytoplasmic vesicle (GO:0016023);; Molecular Function: nutrient reservoir activity (GO:0045735);;	K01188|0|bdi:100845030|K01188 beta-glucosidase [EC:3.2.1.21] | (RefSeq) beta-glucosidase BoGH3B-like	Cyanoamino acid metabolism (ko00460);; Starch and sucrose metabolism (ko00500);; Phenylpropanoid biosynthesis (ko00940)	Alpha-L-arabinofuranosidase (Precursor) OS=Medicago sativa subsp. varia (Alfalfa) PE=2 SV=1
TraesCS6A01G289300	0.141402	0.249971	0.142221	1.75463	2.26905	2.19879	1.81346e-19	3.48949	up	Cellular Component: endoplasmic reticulum membrane (GO:0005789);; Biological Process: lipid metabolic process (GO:0006629);; Cellular Component: integral component of membrane (GO:0016021);;	--	--	ASC1-like protein 2 OS=Oryza sativa subsp. japonica (Rice) PE=3 SV=2
TraesCS1B01G382700	2.37036	2.21227	2.64138	0.184098	0.045348	0.341095	2.6132e-19	-3.32559	down	Biological Process: metabolic process (GO:0008152);; Cellular Component: cytoplasmic vesicle (GO:0016023);; Molecular Function: hydrolase activity, acting on glycosyl bonds (GO:0016798);;	--	--	Probable polygalacturonase At1g80170 (Precursor) GN=At1g80170 OS=Arabidopsis thaliana (Mouse-ear cress) PE=1 SV=1
TraesCS5D01G495400	0	0	0.012429	0.532326	0.695593	0.680526	1.9564e-19	6.27213	up	Cellular Component: cytoplasmic vesicle (GO:0016023);;	--	--	LRR receptor-like serine/threonine-protein kinase GSO1 (Precursor) GN=GSO1 OS=Arabidopsis thaliana (Mouse-ear cress) PE=2 SV=1
TraesCS7D01G316600	0.070589	0.050023	0.025099	0.693313	0.929694	0.806769	2.01919e-13	3.72306	up	--	--	--	Uncharacterized acetyltransferase At3g50280 GN=At3g50280 OS=Arabidopsis thaliana (Mouse-ear cress) PE=3 SV=1
TraesCS5B01G321600	0.225503	0.057035	0.029273	1.71806	1.541	2.14816	1.49352e-20	4.0892	up	Cellular Component: cytoplasmic vesicle (GO:0016023);; Molecular Function: hydrolase activity (GO:0016787);;	--	--	Probable inactive purple acid phosphatase 29 (Precursor) GN=PAP29 OS=Arabidopsis thaliana (Mouse-ear cress) PE=2 SV=1
TraesCS6A01G093300	6.87131	7.27811	6.1083	0.594192	0.490574	0.519296	3.57291e-289	-3.48125	down	Biological Process: response to stress (GO:0006950);; Biological Process: plant-type cell wall cellulose metabolic process (GO:0052541);; Biological Process: cell wall pectin metabolic process (GO:0052546);;	--	--	--
TraesCS2B01G152300	1.27796	1.30691	1.39604	10.8638	10.9822	13.2524	1.45844e-76	3.2733	up	Cellular Component: mitochondrion (GO:0005739);; Biological Process: metabolic process (GO:0008152);; Molecular Function: phosphoglycolate phosphatase activity (GO:0008967);; Biological Process: response to arsenic-containing substance (GO:0046685);; Biological Process: photoperiodism, flowering (GO:0048573);;	--	--	--
Triticum_aestivum_newGene_50942	0	0	0	5.91141	6.15429	7.1865	2.62974e-27	8.33027	up	--	--	--	--
TraesCS6B01G022400	1.12122	1.47255	1.68298	18.7651	19.2905	23.7365	9.27038e-152	3.99381	up	Molecular Function: O-methyltransferase activity (GO:0008171);; Biological Process: methylation (GO:0032259);; Molecular Function: protein dimerization activity (GO:0046983);;	--	--	O-methyltransferase ZRP4 GN=ZRP4 OS=Zea mays (Maize) PE=2 SV=1
TraesCS1D01G036000	4.31836	5.628	5.42161	56.98	56.8891	58.6941	0	3.65001	up	Biological Process: lipid metabolic process (GO:0006629);; Molecular Function: O-acyltransferase activity (GO:0008374);;	--	--	Lecithin-cholesterol acyltransferase-like 1 OS=Oryza sativa subsp. japonica (Rice) PE=2 SV=1
TraesCS2B01G541900	0.232235	0.547621	0.246643	26.8682	26.7021	32.2062	1.39405e-92	6.29808	up	--	--	--	--
TraesCS7B01G441600	0	0.017463	0.035048	0.664869	0.785044	0.647436	1.43881e-17	5.00054	up	--	--	--	Probable disease resistance protein RXW24L GN=RXW24L OS=Arabidopsis thaliana (Mouse-ear cress) PE=2 SV=1
TraesCS6D01G015100	5.3306	5.37742	6.0606	0.313599	0.566168	0.5461	4.4646e-35	-3.30024	down	Biological Process: cellular aromatic compound metabolic process (GO:0006725);; Molecular Function: ferrous iron binding (GO:0008198);; Molecular Function: zinc ion binding (GO:0008270);; Molecular Function: oxidoreductase activity, acting on single donors with incorporation of molecular oxygen, incorporation of two atoms of oxygen (GO:0016702);; Biological Process: oxidation-reduction process (G…	K15777|5.82355e-158|sita:101763817|K15777 4,5-DOPA dioxygenase extradiol [EC:1.13.11.-] | (RefSeq) extradiol ring-cleavage dioxygenase-like	--	Extradiol ring-cleavage dioxygenase GN=LIGB OS=Arabidopsis thaliana (Mouse-ear cress) PE=2 SV=1
TraesCS3A01G107000	1.62181	1.33774	1.29651	14.6143	14.0575	15.2366	1.00252e-52	3.46874	up	Molecular Function: DNA binding (GO:0003677);; Molecular Function: chromatin binding (GO:0003682);; Molecular Function: zinc ion binding (GO:0008270);;	--	--	Transcription factor DIVARICATA GN=DIVARICATA OS=Antirrhinum majus (Garden snapdragon) PE=2 SV=1
TraesCS3B01G163800	1.35867	1.18685	1.32936	0.021954	0	0	4.69189e-14	-5.4689	down	Biological Process: lipid metabolic process (GO:0006629);; Cellular Component: cytoplasmic vesicle (GO:0016023);; Molecular Function: hydrolase activity, acting on ester bonds (GO:0016788);;	K21026|0|bdi:100837861|K21026 acetylajmaline esterase [EC:3.1.1.80] | (RefSeq) GDSL esterase/lipase At5g45910-like	--	GDSL esterase/lipase At5g45910 (Precursor) GN=At5g45910 OS=Arabidopsis thaliana (Mouse-ear cress) PE=2 SV=1
TraesCS4D01G359500	0.778392	1.02367	0.681948	0	0	0	7.56238e-13	-6.22329	down	Biological Process: chorismate biosynthetic process (GO:0009423);; Cellular Component: plastid (GO:0009536);; Molecular Function: transferase activity, transferring hexosyl groups (GO:0016758);; Biological Process: shikimate biosynthetic process (GO:0033587);;	--	--	UDP-glycosyltransferase 85A1 GN=F12K8.26 OS=Arabidopsis thaliana (Mouse-ear cress) PE=2 SV=1
TraesCS3B01G273200	2.27547	2.18536	1.99453	0.0122	0.033388	0.144369	1.67768e-09	-4.25298	down	Molecular Function: protein serine/threonine kinase activity (GO:0004674);; Molecular Function: protein tyrosine kinase activity (GO:0004713);; Molecular Function: ATP binding (GO:0005524);; Cellular Component: mitochondrion (GO:0005739);; Biological Process: protein phosphorylation (GO:0006468);; Cellular Component: cytoplasmic vesicle (GO:0016023);; Biological Process: recognition of pollen (GO…	--	--	Putative receptor protein kinase ZmPK1 (Precursor) GN=PK1 OS=Zea mays (Maize) PE=2 SV=2
Triticum_aestivum_newGene_51445	0.694799	1.1167	0.850155	8.33137	9.70977	8.94587	2.05898e-60	3.53021	up	--	--	--	--
TraesCS7D01G198300	0.866266	0.624517	0.630062	16.7734	17.8792	15.2487	1.60537e-214	4.68324	up	Molecular Function: nucleotide binding (GO:0000166);; Biological Process: metabolic process (GO:0008152);; Molecular Function: transferase activity, transferring hexosyl groups (GO:0016758);;	--	--	UDP-glycosyltransferase 88A1 GN=UGT88A1 OS=Arabidopsis thaliana (Mouse-ear cress) PE=2 SV=1
TraesCS2B01G492900	1.99778	1.85925	1.86026	0.21501	0.124676	0.068654	3.85939e-20	-3.49048	down	--	--	--	Protein IQ-DOMAIN 14 GN=IQD14 OS=Arabidopsis thaliana (Mouse-ear cress) PE=1 SV=1
TraesCS5B01G383400	0.134417	0.032714	0.065877	23.5146	20.2036	20.8809	1.1355e-112	7.94185	up	Cellular Component: membrane (GO:0016020);;	--	--	--
TraesCS3B01G131300	0.614591	0.97918	0.581886	12.1522	9.02345	12.6124	2.85415e-50	4.02715	up	Biological Process: response to stress (GO:0006950);;	K13993|4.07808e-83|bdi:100837857|K13993 HSP20 family protein | (RefSeq) 17.5 kDa class II heat shock protein	Protein processing in endoplasmic reticulum (ko04141)	17.5 kDa class II heat shock protein OS=Zea mays (Maize) PE=2 SV=1
TraesCS2D01G301000	0.489853	0.631712	0.447368	7.22499	6.6783	6.68173	2.16906e-136	3.85762	up	Cellular Component: Golgi membrane (GO:0000139);; Cellular Component: integral component of membrane (GO:0016021);; Molecular Function: cellulose synthase (UDP-forming) activity (GO:0016760);; Biological Process: cellulose biosynthetic process (GO:0030244);;	--	--	Cellulose synthase-like protein H1 GN=OSJNBa0035F15.9 OS=Oryza sativa subsp. japonica (Rice) PE=2 SV=2
Triticum_aestivum_newGene_82	5.49874	6.17377	3.77661	0.112208	0.091486	0.032255	2.71589e-31	-5.07432	down	--	--	--	--
TraesCS2D01G381300	0	0.028531	0	1.17364	0.863855	1.03078	1.58422e-17	5.70745	up	Molecular Function: hydrolase activity, hydrolyzing O-glycosyl compounds (GO:0004553);; Cellular Component: cell wall (GO:0005618);; Biological Process: carbohydrate metabolic process (GO:0005975);; Biological Process: lignin biosynthetic process (GO:0009809);; Molecular Function: pectinesterase activity (GO:0030599);; Biological Process: cell wall modification (GO:0042545);; Molecular Function: …	K05350|0|bdi:100843130|K05350 beta-glucosidase [EC:3.2.1.21] | (RefSeq) probable inactive beta-glucosidase 14	Cyanoamino acid metabolism (ko00460);; Starch and sucrose metabolism (ko00500);; Phenylpropanoid biosynthesis (ko00940)	Probable inactive beta-glucosidase 14 (Precursor) GN=OSJNBa0004N05.21 OS=Oryza sativa subsp. japonica (Rice) PE=2 SV=2
TraesCS4D01G145500	1.27535	1.42467	2.09257	11.7551	11.7747	11.5955	1.92311e-58	3.0136	up	Biological Process: response to stress (GO:0006950);;	K13993|7.72977e-82|bdi:100837857|K13993 HSP20 family protein | (RefSeq) 17.5 kDa class II heat shock protein	Protein processing in endoplasmic reticulum (ko04141)	17.5 kDa class II heat shock protein OS=Zea mays (Maize) PE=2 SV=1
TraesCS2A01G210000	0.509472	0.358744	0.430774	8.73125	7.80897	7.17431	8.56205e-179	4.32475	up	Cellular Component: Golgi membrane (GO:0000139);; Cellular Component: integral component of membrane (GO:0016021);; Molecular Function: cellulose synthase (UDP-forming) activity (GO:0016760);; Biological Process: cellulose biosynthetic process (GO:0030244);;	K20923|0|bdi:100822931|K20923 mixed-linked glucan synthase [EC:2.4.1.-] | (RefSeq) probable mixed-linked glucan synthase 8	Starch and sucrose metabolism (ko00500);; Amino sugar and nucleotide sugar metabolism (ko00520)	Probable mixed-linked glucan synthase 8 GN=OSJNBb0041B22.114 OS=Oryza sativa subsp. japonica (Rice) PE=2 SV=1
TraesCS7A01G155400	1.8702	1.63113	2.00151	15.2903	11.7435	16.0934	1.31358e-105	3.12229	up	Biological Process: anthocyanin-containing compound biosynthetic process (GO:0009718);; Molecular Function: anthocyanidin 3-O-glucosyltransferase activity (GO:0047213);; Biological Process: flavonol biosynthetic process (GO:0051555);; Molecular Function: quercetin 3-O-glucosyltransferase activity (GO:0080043);; Molecular Function: flavonol 3-O-arabinosyltransferase activity (GO:0080059);; Biologi…	K12930|0|bdi:100841090|K12930 anthocyanidin 3-O-glucosyltransferase [EC:2.4.1.115] | (RefSeq) anthocyanidin 3-O-glucosyltransferase-like	Anthocyanin biosynthesis (ko00942)	Anthocyanidin 3-O-glucosyltransferase GN=BZ1 OS=Hordeum vulgare (Barley) PE=3 SV=1
TraesCS1B01G015100	12.9728	13.8239	11.8209	0	0	0	7.49153e-26	-8.14531	down	--	--	--	--
TraesCS4D01G201300	0.047976	0	0.086231	14.8199	12.081	12.9986	7.27035e-56	7.7317	up	Molecular Function: glutathione transferase activity (GO:0004364);; Cellular Component: chloroplast stroma (GO:0009570);; Biological Process: protein glutathionylation (GO:0010731);; Cellular Component: cytoplasmic vesicle (GO:0016023);; Biological Process: response to cadmium ion (GO:0046686);;	--	--	Protein IN2-1 homolog B GN=GSTZ5 OS=Oryza sativa subsp. japonica (Rice) PE=2 SV=1
TraesCS2B01G624600	0.016004	0.066252	0.062748	1.80421	1.41554	1.63952	2.54147e-39	4.94769	up	Biological Process: oligopeptide transport (GO:0006857);; Molecular Function: oligopeptide transporter activity (GO:0015198);; Cellular Component: membrane (GO:0016020);; Biological Process: transmembrane transport (GO:0055085);;	--	--	Oligopeptide transporter 4 GN=OPT4 OS=Arabidopsis thaliana (Mouse-ear cress) PE=1 SV=1
Triticum_aestivum_newGene_21022	0.279298	0.311476	0.268664	9.22295	7.73444	8.47295	7.3229e-93	4.94827	up	--	--	--	--
TraesCS2D01G375200	0.786469	0.17089	0.374326	6.04544	5.96922	6.52745	2.6675e-22	3.78478	up	Molecular Function: nucleic acid binding (GO:0003676);; Molecular Function: calcium ion binding (GO:0005509);; Cellular Component: photosystem II oxygen evolving complex (GO:0009654);; Biological Process: DNA integration (GO:0015074);; Biological Process: photosynthesis (GO:0015979);; Cellular Component: extrinsic component of membrane (GO:0019898);;	--	--	PsbQ-like protein 2, chloroplastic (Precursor) GN=T13O15.8 OS=Arabidopsis thaliana (Mouse-ear cress) PE=1 SV=1
TraesCS2B01G162300	0.419415	0.743404	0.626305	5.76673	5.15522	5.89361	1.85386e-65	3.36099	up	Biological Process: metabolic process (GO:0008152);; Molecular Function: transferase activity, transferring hexosyl groups (GO:0016758);; Biological Process: response to chemical (GO:0042221);;	--	--	Hydroquinone glucosyltransferase GN=AS OS=Rauvolfia serpentina (Serpentine wood) PE=1 SV=1
TraesCS4D01G198900	2.03246	1.17295	2.23681	11.8482	15.5185	15.2563	7.95874e-38	3.08702	up	Cellular Component: mitochondrion (GO:0005739);; Cellular Component: chloroplast thylakoid membrane (GO:0009535);;	--	--	--
TraesCS2B01G584100	0.022637	0.073654	0	1.34776	1.15274	1.00705	6.34201e-09	4.5138	up	Molecular Function: nucleotide binding (GO:0000166);; Molecular Function: protein kinase activity (GO:0004672);;	--	--	Probable L-type lectin-domain containing receptor kinase S.5 (Precursor) GN=LECRKS5 OS=Arabidopsis thaliana (Mouse-ear cress) PE=2 SV=1
TraesCS1B01G035100	316.22	358.871	355.375	23.4557	18.1319	24.1229	1.33016e-300	-3.78849	down	Molecular Function: serine-type endopeptidase inhibitor activity (GO:0004867);; Biological Process: response to wounding (GO:0009611);;	--	--	Subtilisin-chymotrypsin inhibitor-2A OS=Hordeum vulgare (Barley) PE=1 SV=2
Triticum_aestivum_newGene_27328	0.098135	0.120989	0	3.08443	3.02242	2.96334	3.0116e-20	4.93298	up	--	--	--	--
TraesCS7B01G349100	0.698545	1.03115	0.716035	8.22705	8.33659	8.86646	2.1157e-112	3.51636	up	Molecular Function: monooxygenase activity (GO:0004497);; Molecular Function: iron ion binding (GO:0005506);; Cellular Component: endoplasmic reticulum (GO:0005783);; Molecular Function: electron carrier activity (GO:0009055);; Biological Process: response to light stimulus (GO:0009416);; Biological Process: unidimensional cell growth (GO:0009826);; Cellular Component: cytoplasmic vesicle (GO:001…	--	--	Cytochrome P450 72A15 GN=CYP72A15 OS=Arabidopsis thaliana (Mouse-ear cress) PE=2 SV=1
TraesCSU01G254300	0.252065	0.318895	0.078592	18.4667	17.2386	16.1486	9.39302e-76	6.19066	up	Biological Process: drug transmembrane transport (GO:0006855);; Molecular Function: drug transmembrane transporter activity (GO:0015238);; Molecular Function: antiporter activity (GO:0015297);; Cellular Component: membrane (GO:0016020);;	K03327|3.90613e-32|pda:103723490|K03327 multidrug resistance protein, MATE family | (RefSeq) protein DETOXIFICATION 40	--	Protein TRANSPARENT TESTA 12 GN=F17J16_80 OS=Arabidopsis thaliana (Mouse-ear cress) PE=2 SV=1
TraesCS3A01G044000	81.6227	77.266	81.6911	1.58006	1.26753	1.24738	0	-5.6824	down	Molecular Function: nucleic acid binding (GO:0003676);; Molecular Function: endonuclease activity (GO:0004519);; Biological Process: DNA catabolic process (GO:0006308);;	--	--	Endonuclease 2 (Precursor) GN=ENDO2 OS=Arabidopsis thaliana (Mouse-ear cress) PE=1 SV=1
TraesCS3A01G255300	0.03626	0.069013	0.043599	13.8097	14.5142	16.2949	2.42162e-60	7.67238	up	Cellular Component: integral component of plasma membrane (GO:0005887);; Biological Process: carbohydrate transport (GO:0008643);; Cellular Component: cytoplasmic vesicle (GO:0016023);; Molecular Function: sugar transmembrane transporter activity (GO:0051119);;	K15382|1.70391e-128|bdi:100832956|K15382 solute carrier family 50 (sugar transporter) | (RefSeq) bidirectional sugar transporter SWEET2b	--	Bidirectional sugar transporter SWEET2b OS=Oryza sativa subsp. japonica (Rice) PE=2 SV=1
TraesCS4B01G390200	1.01978	1.20489	0.84853	0	0.048512	0	3.44884e-13	-5.03771	down	Molecular Function: cysteine-type endopeptidase activity (GO:0004197);; Biological Process: proteolysis (GO:0006508);; Cellular Component: cytoplasmic vesicle (GO:0016023);; Biological Process: electron transport chain (GO:0022900);;	--	--	Senescence-specific cysteine protease SAG12 {ECO:0000305} (Precursor) OS=Arabidopsis thaliana (Mouse-ear cress) PE=1 SV=1
TraesCS4A01G493800	0.234047	0	0.023157	1.53004	1.35553	1.67479	3.21221e-12	3.8916	up	Cellular Component: peroxisome (GO:0005777);;	--	--	F-box/kelch-repeat protein SKIP11 GN=SKIP11 OS=Arabidopsis thaliana (Mouse-ear cress) PE=1 SV=2
TraesCS7D01G129700	0.295813	0.23298	0.267837	1.84311	1.75491	2.79589	6.57696e-26	3.10918	up	Biological Process: drug transmembrane transport (GO:0006855);; Molecular Function: drug transmembrane transporter activity (GO:0015238);; Molecular Function: antiporter activity (GO:0015297);; Cellular Component: membrane (GO:0016020);;	K03327|0|bdi:100841868|K03327 multidrug resistance protein, MATE family | (RefSeq) protein DETOXIFICATION 27-like	--	Protein TRANSPARENT TESTA 12 GN=F17J16_80 OS=Arabidopsis thaliana (Mouse-ear cress) PE=2 SV=1
TraesCS4B01G384300	61.5089	59.8185	57.8867	3.30771	3.52608	3.86254	0	-3.88869	down	Biological Process: metabolic process (GO:0008152);; Molecular Function: trans-zeatin O-beta-D-glucosyltransferase activity (GO:0050403);; Molecular Function: cis-zeatin O-beta-D-glucosyltransferase activity (GO:0050502);;	--	--	7-deoxyloganetin glucosyltransferase GN=UGT85A24 OS=Gardenia jasminoides (Cape jasmine) PE=1 SV=1
TraesCS4D01G285100	0.349418	0.254709	0.257661	5.07732	3.92539	4.86511	4.47768e-60	4.10046	up	Molecular Function: DNA binding (GO:0003677);; Biological Process: regulation of transcription, DNA-templated (GO:0006355);;	--	--	Cyclic dof factor 3 GN=F1P2.50 OS=Arabidopsis thaliana (Mouse-ear cress) PE=1 SV=2
Triticum_aestivum_newGene_42004	0	0	0	4.58164	3.40801	3.0684	1.01322e-20	7.51851	up	--	--	--	--
TraesCS1B01G132500	2.12077	2.15034	2.24095	0.247931	0.218955	0.102475	2.98087e-27	-3.25357	down	--	--	--	--
Triticum_aestivum_newGene_10096	0.517985	0.219118	0.456778	3.59267	3.35681	4.1557	3.78323e-31	3.52214	up	--	--	--	--
TraesCS1B01G251900	1.38324	1.4268	0.947232	0.037346	0.056598	0.204855	1.92903e-10	-3.27118	down	Molecular Function: calcium ion binding (GO:0005509);; Molecular Function: calcium-dependent phospholipid binding (GO:0005544);; Cellular Component: plastid (GO:0009536);;	K17095|0|bdi:100837680|K17095 annexin A7/11 | (RefSeq) annexin D3-like	--	Annexin D3 GN=T6A23.4 OS=Arabidopsis thaliana (Mouse-ear cress) PE=2 SV=2
TraesCS3B01G155100	0.032248	0.209338	0.19029	2.11619	1.56732	1.96227	2.00834e-19	3.65401	up	Cellular Component: mitochondrion (GO:0005739);; Cellular Component: membrane (GO:0016020);;	--	--	--
TraesCS5D01G156600	0.170035	0.10958	0	1.2107	1.42888	0.926269	7.42499e-13	3.57139	up	Molecular Function: copper ion binding (GO:0005507);; Cellular Component: cytoplasmic vesicle (GO:0016023);; Biological Process: lignin catabolic process (GO:0046274);; Biological Process: response to copper ion (GO:0046688);; Cellular Component: apoplast (GO:0048046);; Molecular Function: hydroquinone:oxygen oxidoreductase activity (GO:0052716);; Biological Process: oxidation-reduction process (…	K05909|0|bdi:100835168|K05909 laccase [EC:1.10.3.2] | (RefSeq) laccase-23-like	--	Laccase-23 (Precursor) GN=LAC23 OS=Oryza sativa subsp. japonica (Rice) PE=3 SV=1
TraesCS1B01G331200	10.7007	12.1686	11.8013	0	0	0	1.76752e-33	-8.97376	down	Molecular Function: peroxidase activity (GO:0004601);; Cellular Component: extracellular region (GO:0005576);; Cellular Component: cytoplasmic vesicle (GO:0016023);; Molecular Function: heme binding (GO:0020037);; Biological Process: hydrogen peroxide catabolic process (GO:0042744);; Molecular Function: metal ion binding (GO:0046872);; Biological Process: oxidation-reduction process (GO:0055114);;	K00430|0|bdi:100826228|K00430 peroxidase [EC:1.11.1.7] | (RefSeq) peroxidase 1-like	Phenylpropanoid biosynthesis (ko00940)	Peroxidase 1 (Precursor) GN=OJ1057_B02.6 OS=Oryza sativa subsp. japonica (Rice) PE=2 SV=2
TraesCS2B01G132100	0.087645	0.086859	0.110802	0.72953	0.994119	0.61596	6.19642e-12	3.04949	up	Biological Process: metabolic process (GO:0008152);; Molecular Function: transferase activity, transferring hexosyl groups (GO:0016758);;	--	--	Beta-D-glucosyl crocetin beta-1,6-glucosyltransferase GN=UGT94E5 OS=Gardenia jasminoides (Cape jasmine) PE=1 SV=1
TraesCS5A01G219400	3.29116	1.52398	2.4686	160.238	149.586	157.402	9.32523e-93	6.04538	up	Cellular Component: integral component of membrane (GO:0016021);; Cellular Component: chloroplast membrane (GO:0031969);;	--	--	Low molecular mass early light-inducible protein HV90, chloroplastic (Precursor) OS=Hordeum vulgare (Barley) PE=2 SV=1
TraesCS5B01G413300	0.277605	0.359843	0.61468	4.76851	3.95761	4.72477	6.67716e-43	3.50191	up	Cellular Component: mitochondrion (GO:0005739);; Molecular Function: methyltransferase activity (GO:0008168);; Biological Process: methylation (GO:0032259);;	--	--	--
TraesCS5A01G339200	0.047464	0.047065	0.088784	0.748851	0.570284	0.737433	7.39417e-16	3.46863	up	Cellular Component: membrane (GO:0016020);;	--	--	Ankyrin repeat-containing protein At5g02620 GN=At5g02620 OS=Arabidopsis thaliana (Mouse-ear cress) PE=1 SV=1
TraesCS5A01G295100	0.022723	0.089539	0.066819	26.0181	26.4888	27.1014	2.66426e-157	8.57419	up	Biological Process: carbohydrate metabolic process (GO:0005975);; Molecular Function: beta-glucosidase activity (GO:0008422);; Cellular Component: cytoplasmic vesicle (GO:0016023);;	K01188|0|bdi:100824027|K01188 beta-glucosidase [EC:3.2.1.21] | (RefSeq) beta-glucosidase 31	Cyanoamino acid metabolism (ko00460);; Starch and sucrose metabolism (ko00500);; Phenylpropanoid biosynthesis (ko00940)	Beta-glucosidase 31 (Precursor) GN=OsJ_29984 OS=Oryza sativa subsp. japonica (Rice) PE=2 SV=1
TraesCS4B01G052900	3.73403	2.85068	3.79214	0	0.166766	0.289064	2.55167e-13	-3.95505	down	Cellular Component: nucleosome (GO:0000786);; Biological Process: RNA methylation (GO:0001510);; Molecular Function: DNA binding (GO:0003677);; Cellular Component: nucleolus (GO:0005730);; Biological Process: nucleosome assembly (GO:0006334);; Biological Process: cell proliferation (GO:0008283);; Molecular Function: protein heterodimerization activity (GO:0046982);;	K11251|6.1895e-59|pda:103724231|K11251 histone H2A | (RefSeq) histone H2AX-like	--	Probable histone H2AXb GN=At1g54690 OS=Arabidopsis thaliana (Mouse-ear cress) PE=1 SV=1
TraesCS4A01G404400	6.29178	6.7649	7.51878	0.333315	0.127557	0.236444	5.08152e-63	-4.57383	down	Cellular Component: plastid (GO:0009536);; Cellular Component: integral component of membrane (GO:0016021);;	--	--	Purine permease 3 GN=PUP3 OS=Arabidopsis thaliana (Mouse-ear cress) PE=2 SV=1
TraesCS3A01G249500	1.67654	1.18923	1.60234	0.034226	0.12237	0.149737	3.02258e-14	-3.37962	down	Molecular Function: hydrolase activity, hydrolyzing O-glycosyl compounds (GO:0004553);; Cellular Component: nucleus (GO:0005634);; Cellular Component: cytoplasm (GO:0005737);; Biological Process: carbohydrate metabolic process (GO:0005975);; Cellular Component: anchored component of plasma membrane (GO:0046658);;	--	--	Glucan endo-1,3-beta-glucosidase 14 (Precursor) GN=At2g27500 OS=Arabidopsis thaliana (Mouse-ear cress) PE=1 SV=2
TraesCS2D01G425400	0.146587	0.036231	0	12.0938	9.24617	10.7461	6.2043e-24	6.71909	up	Cellular Component: mitochondrion (GO:0005739);;	--	--	--
TraesCS1B01G420000	0.570947	0.281468	0.438766	11.1844	8.79837	9.67298	1.03274e-98	4.61244	up	Molecular Function: calmodulin binding (GO:0005516);; Cellular Component: mitochondrion (GO:0005739);; Cellular Component: plasma membrane (GO:0005886);; Cellular Component: plastid (GO:0009536);; Biological Process: response to abscisic acid (GO:0009737);;	K06911|2.83078e-158|bdi:100825215|K06911 uncharacterized protein | (RefSeq) pirin-like protein	--	Pirin-like protein OS=Solanum lycopersicum (Tomato) PE=2 SV=1
TraesCS2D01G581700	0.192113	0.218394	0.242931	1.90956	2.34326	2.93436	1.00784e-31	3.52789	up	Molecular Function: monooxygenase activity (GO:0004497);; Molecular Function: iron ion binding (GO:0005506);; Molecular Function: electron carrier activity (GO:0009055);; Cellular Component: cytoplasmic vesicle (GO:0016023);; Molecular Function: oxidoreductase activity, acting on paired donors, with incorporation or reduction of molecular oxygen (GO:0016705);; Molecular Function: heme binding (GO…	--	--	Flavonoid 3&apos;-monooxygenase GN=F13G24.190 OS=Arabidopsis thaliana (Mouse-ear cress) PE=1 SV=1
TraesCS2D01G316100	2.56333	2.57231	2.1651	0.051281	0.08363	0.101595	2.01663e-15	-4.22305	down	--	--	--	--
TraesCS5D01G004700	0	0.022238	0	4.99934	4.43427	3.64772	2.93923e-40	7.8285	up	Molecular Function: ATP binding (GO:0005524);; Molecular Function: nucleoside-triphosphatase activity (GO:0017111);; Biological Process: cell division (GO:0051301);;	--	--	ATP-dependent zinc metalloprotease FTSH 5, chloroplastic (Precursor) GN=K5J14.7 OS=Arabidopsis thaliana (Mouse-ear cress) PE=1 SV=1
TraesCS5A01G533900	0.0486	0.03631	0.047637	12.1552	12.3602	11.737	2.92948e-54	7.61495	up	Molecular Function: protein dimerization activity (GO:0046983);;	--	--	Transcription factor bHLH35 GN=MUL3.10 OS=Arabidopsis thaliana (Mouse-ear cress) PE=2 SV=1
TraesCS7D01G465400	120.759	117.871	118.84	11.9764	12.6494	11.739	0	-3.12355	down	Molecular Function: transferase activity (GO:0016740);;	K00799|4.25772e-105|bdi:100844797|K00799 glutathione S-transferase [EC:2.5.1.18] | (RefSeq) probable glutathione S-transferase GSTU6	Glutathione metabolism (ko00480)	Probable glutathione S-transferase GSTU6 GN=OSJNBb0038A07.2 OS=Oryza sativa subsp. japonica (Rice) PE=2 SV=2
TraesCS1B01G033900	17.9013	20.3913	21.8746	0.158798	0.081484	0.236666	3.26053e-34	-6.3084	down	Molecular Function: serine-type endopeptidase inhibitor activity (GO:0004867);; Biological Process: proteolysis (GO:0006508);; Molecular Function: peptidase activity (GO:0008233);; Biological Process: response to wounding (GO:0009611);; Biological Process: negative regulation of peptidase activity (GO:0010466);;	--	--	Subtilisin-chymotrypsin inhibitor CI-1A OS=Hordeum vulgare (Barley) PE=1 SV=1
TraesCS7B01G285400	0.0572	0.055405	0.056066	17.9976	17.5501	19.1786	2.88723e-103	8.19928	up	Cellular Component: plasma membrane (GO:0005886);; Biological Process: metal ion transport (GO:0030001);; Molecular Function: metal ion binding (GO:0046872);;	--	--	Heavy metal-associated isoprenylated plant protein 26 (Precursor) GN=F20M13.140 OS=Arabidopsis thaliana (Mouse-ear cress) PE=1 SV=1
TraesCS6A01G015500	0	0	0	1.57582	1.33289	1.64156	4.90002e-18	7.12455	up	Biological Process: biosynthetic process (GO:0009058);; Molecular Function: transferase activity, transferring acyl groups other than amino-acyl groups (GO:0016747);;	--	--	Bisdemethoxycurcumin synthase OS=Oryza sativa subsp. japonica (Rice) PE=1 SV=2
TraesCS7D01G267200	0.894786	1.09901	1.11885	8.99123	9.88515	8.82911	5.96084e-113	3.2975	up	Molecular Function: nucleotide binding (GO:0000166);; Biological Process: photoreactive repair (GO:0000719);; Molecular Function: DNA binding (GO:0003677);; Molecular Function: deoxyribodipyrimidine photo-lyase activity (GO:0003904);; Molecular Function: DNA (6-4) photolyase activity (GO:0003914);; Cellular Component: nucleus (GO:0005634);; Biological Process: UV protection (GO:0009650);;	K01669|0|bdi:100838499|K01669 deoxyribodipyrimidine photo-lyase [EC:4.1.99.3] | (RefSeq) deoxyribodipyrimidine photo-lyase	--	Deoxyribodipyrimidine photo-lyase GN=OSJNAb0015J03.12 OS=Oryza sativa subsp. japonica (Rice) PE=1 SV=1
TraesCS4B01G045700	2.49872	2.0174	1.80125	23.991	21.3294	27.5883	4.78924e-170	3.67878	up	Molecular Function: zinc ion binding (GO:0008270);; Cellular Component: plastid (GO:0009536);;	--	--	Zinc finger protein CONSTANS-LIKE 16 GN=COL16 OS=Arabidopsis thaliana (Mouse-ear cress) PE=2 SV=2
Triticum_aestivum_newGene_52708	0.156683	0.104308	0	2.42618	1.95516	2.25049	1.65681e-16	4.21653	up	--	--	--	--
TraesCS1A01G040900	14.4258	16.3017	13.2765	0.197004	0.156517	0.139711	2.75679e-124	-6.20507	down	Biological Process: fatty acid biosynthetic process (GO:0006633);; Cellular Component: membrane (GO:0016020);; Molecular Function: transferase activity, transferring acyl groups other than amino-acyl groups (GO:0016747);;	--	--	3-ketoacyl-CoA synthase 5 GN=F2J7.9 OS=Arabidopsis thaliana (Mouse-ear cress) PE=1 SV=1
TraesCS2B01G336600	2.42185	2.79398	2.17409	0.047601	0.298714	0.035367	1.60826e-13	-3.68282	down	--	--	--	--
Triticum_aestivum_newGene_50178	0.080767	0	0.052583	1.2214	1.37518	1.12009	9.36941e-09	4.1873	up	Biological Process: single-organism process (GO:0044699);; Biological Process: regulation of biological process (GO:0050789);;	--	--	--
TraesCS5D01G343400	0.067874	0	0.047559	0.738397	0.864971	0.999804	4.35244e-20	4.37989	up	Cellular Component: membrane (GO:0016020);;	--	--	Ankyrin repeat-containing protein At2g01680 GN=At2g01680 OS=Arabidopsis thaliana (Mouse-ear cress) PE=2 SV=1
TraesCS4B01G313400	2.08222	2.0898	2.64194	0	0	0	5.32795e-12	-6.05273	down	Biological Process: proteolysis (GO:0006508);; Molecular Function: peptidase activity (GO:0008233);; Cellular Component: cytoplasmic vesicle (GO:0016023);;	--	--	Cortical cell-delineating protein (Precursor) OS=Zea mays (Maize) PE=2 SV=1
TraesCS7D01G511600	6.32717	6.12456	6.50936	0.364835	0.381087	0.449171	1.01162e-77	-3.76689	down	Molecular Function: monooxygenase activity (GO:0004497);; Molecular Function: iron ion binding (GO:0005506);; Molecular Function: electron carrier activity (GO:0009055);; Molecular Function: oxidoreductase activity, acting on paired donors, with incorporation or reduction of molecular oxygen (GO:0016705);; Molecular Function: heme binding (GO:0020037);; Biological Process: oxidation-reduction pro…	--	--	Premnaspirodiene oxygenase GN=CYP71D55 OS=Hyoscyamus muticus (Egyptian henbane) PE=1 SV=1
TraesCS6D01G221700	13.4618	13.6329	10.3224	1.18336	1.14459	1.57906	6.07464e-50	-3.05941	down	Cellular Component: intracellular (GO:0005622);; Molecular Function: zinc ion binding (GO:0008270);;	--	--	B-box zinc finger protein 21 {ECO:0000303|PubMed:19920209} GN=At1g75540 OS=Arabidopsis thaliana (Mouse-ear cress) PE=1 SV=1
TraesCS7D01G170600	2.68228	2.0353	1.78334	0.043331	0	0.043215	1.87151e-18	-5.01549	down	Molecular Function: DNA binding (GO:0003677);; Molecular Function: transcription factor activity, sequence-specific DNA binding (GO:0003700);; Cellular Component: nucleus (GO:0005634);; Biological Process: regulation of transcription, DNA-templated (GO:0006355);; Biological Process: regulation of pectin biosynthetic process (GO:1900030);;	--	--	Ethylene-responsive transcription factor ERF013 GN=ERF013 OS=Arabidopsis thaliana (Mouse-ear cress) PE=2 SV=1
TraesCS2B01G014700	11.5742	13.0829	12.2216	1.58712	0.743685	1.02706	4.77712e-27	-3.21698	down	Molecular Function: oxidoreductase activity (GO:0016491);; Molecular Function: metal ion binding (GO:0046872);;	K00512|1.21564e-167|bdi:100844101|K00512 steroid 17alpha-monooxygenase / 17alpha-hydroxyprogesterone deacetylase [EC:1.14.14.19 1.14.14.32] | (RefSeq) cytochrome P450 89A2-like	--	Cytochrome P450 89A2 GN=F13O11.20 OS=Arabidopsis thaliana (Mouse-ear cress) PE=2 SV=2
TraesCS1A01G310600	0	0	0	1.97426	1.87688	1.84958	6.09801e-22	7.67043	up	Biological Process: phenylpropanoid biosynthetic process (GO:0009699);; Molecular Function: coniferyl-aldehyde dehydrogenase activity (GO:0050269);; Biological Process: oxidation-reduction process (GO:0055114);;	K12355|0|bdi:100832456|K12355 coniferyl-aldehyde dehydrogenase [EC:1.2.1.68] | (RefSeq) aldehyde dehydrogenase family 2 member C4-like	Phenylpropanoid biosynthesis (ko00940)	Aldehyde dehydrogenase family 2 member C4 GN=MOB24.3 OS=Arabidopsis thaliana (Mouse-ear cress) PE=1 SV=2
TraesCS5D01G236300	0.402005	0.570583	0.448592	0.016018	0.016219	0.047926	3.49716e-11	-3.68241	down	Cellular Component: mitochondrion (GO:0005739);;	--	--	--
Triticum_aestivum_newGene_9556	0	0	0	0.562606	0.769783	0.827302	2.58728e-16	6.86773	up	Molecular Function: chitinase activity (GO:0004568);; Molecular Function: protein serine/threonine kinase activity (GO:0004674);; Molecular Function: ATP binding (GO:0005524);; Biological Process: chitin catabolic process (GO:0006032);; Biological Process: protein phosphorylation (GO:0006468);; Cellular Component: integral component of membrane (GO:0016021);; Biological Process: cell wall macromo…	--	--	Chitinase 11 OS=Oryza sativa subsp. japonica OX=39947 GN=Cht11 PE=2 SV=1
TraesCS5B01G162100	3.73446	3.86661	3.36384	31.3872	34.6073	34.8625	3.18445e-238	3.35931	up	Molecular Function: structural molecule activity (GO:0005198);; Cellular Component: nucleus (GO:0005634);; Biological Process: response to cold (GO:0009409);; Cellular Component: chloroplast thylakoid membrane (GO:0009535);; Biological Process: response to abscisic acid (GO:0009737);; Biological Process: photoinhibition (GO:0010205);; Cellular Component: plastoglobule (GO:0010287);; Cellular Comp…	--	--	Probable plastid-lipid-associated protein 2, chloroplastic (Precursor) GN=P0406E03.32-1 OS=Oryza sativa subsp. japonica (Rice) PE=2 SV=1
TraesCS6B01G030300	3.21212	3.56812	3.78914	0.030726	0.217784	0.030644	2.81166e-37	-4.77341	down	--	K13065|4.14587e-148|bdi:100835513|K13065 shikimate O-hydroxycinnamoyltransferase [EC:2.3.1.133] | (RefSeq) shikimate O-hydroxycinnamoyltransferase-like	Phenylpropanoid biosynthesis (ko00940);; Flavonoid biosynthesis (ko00941);; Stilbenoid, diarylheptanoid and gingerol biosynthesis (ko00945)	Shikimate O-hydroxycinnamoyltransferase GN=HST OS=Nicotiana tabacum (Common tobacco) PE=1 SV=1
TraesCS6A01G369800	0.028039	0.027296	0	37.5916	36.8619	38.4128	3.88378e-97	10.1018	up	Molecular Function: zinc ion binding (GO:0008270);; Biological Process: response to bacterium (GO:0009617);; Biological Process: plant-type hypersensitive response (GO:0009626);; Biological Process: lignin biosynthetic process (GO:0009809);; Molecular Function: aryl-alcohol dehydrogenase (NAD+) activity (GO:0018456);; Molecular Function: cinnamyl-alcohol dehydrogenase activity (GO:0045551);; Cell…	K00083|0|bdi:100835744|K00083 cinnamyl-alcohol dehydrogenase [EC:1.1.1.195] | (RefSeq) putative cinnamyl alcohol dehydrogenase 5	Phenylpropanoid biosynthesis (ko00940)	Putative cinnamyl alcohol dehydrogenase 5 OS=Oryza sativa subsp. japonica (Rice) PE=3 SV=2
Triticum_aestivum_newGene_10955	1.52463	1.92227	1.69297	0.168413	0.092364	0.108616	6.65172e-26	-3.44631	down	Cellular Component: integral component of membrane (GO:0016021);;	--	--	--
TraesCS6A01G382500	0.31194	0.233509	0.122004	3.58435	3.25597	3.99218	3.80072e-29	3.59514	up	Cellular Component: integral component of plasma membrane (GO:0005887);; Biological Process: transport (GO:0006810);; Molecular Function: sugar transmembrane transporter activity (GO:0051119);; Biological Process: cellular response to stimulus (GO:0051716);;	K15382|1.72121e-96|dosa:Os12t0476200-01|K15382 solute carrier family 50 (sugar transporter) | (RAP-DB) Os12g0476200, SWEET13; MtN3 protein precursor.	--	Bidirectional sugar transporter SWEET13 GN=OsJ_36063 OS=Oryza sativa subsp. japonica (Rice) PE=2 SV=1
TraesCS2A01G177200	0	0.191244	0.228481	8.1255	7.68949	8.44008	2.78928e-08	4.75338	up	Molecular Function: catalytic activity (GO:0003824);; Biological Process: cellular metabolic process (GO:0044237);; Molecular Function: coenzyme binding (GO:0050662);;	--	--	Dihydroflavonol-4-reductase GN=DFR OS=Vitis vinifera (Grape) PE=1 SV=1
TraesCS6B01G266800	0.682776	0.956988	2.10013	13.1034	15.4763	12.1486	1.79458e-14	3.40043	up	Molecular Function: DNA binding (GO:0003677);; Molecular Function: chromatin binding (GO:0003682);; Biological Process: response to salt stress (GO:0009651);; Biological Process: response to ethylene (GO:0009723);; Biological Process: response to auxin (GO:0009733);; Biological Process: response to abscisic acid (GO:0009737);; Biological Process: response to gibberellin (GO:0009739);; Biological …	--	--	Protein REVEILLE 6 GN=RVE6 OS=Arabidopsis thaliana (Mouse-ear cress) PE=2 SV=1
Triticum_aestivum_newGene_2578	0.124754	0.139726	0	2.06236	2.43013	1.20124	5.78927e-17	4.2137	up	--	--	--	--
TraesCS7A01G319100	0	0.108105	0	6.49482	6.23027	6.93032	8.63027e-06	4.6064	up	Molecular Function: peroxidase activity (GO:0004601);; Biological Process: polyamine catabolic process (GO:0006598);; Biological Process: response to oxidative stress (GO:0006979);; Biological Process: phenylpropanoid metabolic process (GO:0009698);; Biological Process: response to nitrate (GO:0010167);; Biological Process: nitrate transport (GO:0015706);; Cellular Component: cytoplasmic vesicle …	K00430|3.43898e-169|bdi:100845195|K00430 peroxidase [EC:1.11.1.7] | (RefSeq) peroxidase 47	Phenylpropanoid biosynthesis (ko00940)	Peroxidase 47 (Precursor) GN=F17M5.180 OS=Arabidopsis thaliana (Mouse-ear cress) PE=2 SV=2
TraesCS4A01G043800	0.054945	0.02093	0.021004	2.96509	2.83401	4.47673	2.67488e-42	6.21503	up	Molecular Function: L-aspartate:2-oxoglutarate aminotransferase activity (GO:0004069);; Biological Process: lysine biosynthetic process via diaminopimelate (GO:0009089);; Biological Process: ethylene biosynthetic process (GO:0009693);; Biological Process: systemic acquired resistance, salicylic acid mediated signaling pathway (GO:0009862);; Biological Process: leaf senescence (GO:0010150);; Molec…	K10206|0|bdi:100839748|K10206 LL-diaminopimelate aminotransferase [EC:2.6.1.83] | (RefSeq) aminotransferase ALD1 homolog	Lysine biosynthesis (ko00300);; Biosynthesis of amino acids (ko01230)	Aminotransferase ALD1 homolog GN=OSJNBa0064E16.9 OS=Oryza sativa subsp. japonica (Rice) PE=2 SV=1
TraesCS1A01G036700	1.84365	1.52486	1.44415	0.128419	0.060911	0	7.48964e-14	-4.10953	down	Cellular Component: mitochondrion (GO:0005739);; Molecular Function: zinc ion binding (GO:0008270);; Molecular Function: oxidoreductase activity (GO:0016491);; Biological Process: oxidation-reduction process (GO:0055114);;	--	--	Short-chain dehydrogenase reductase 2a GN=T18N14.60 OS=Arabidopsis thaliana (Mouse-ear cress) PE=3 SV=1
TraesCS2A01G590600	1055.12	1011.16	1054.42	38.891	36.7083	39.9539	0	-4.58239	down	Molecular Function: NADPH dehydrogenase activity (GO:0003959);; Cellular Component: chloroplast thylakoid membrane (GO:0009535);; Biological Process: response to ethylene (GO:0009723);; Cellular Component: chloroplast envelope (GO:0009941);; Biological Process: photosynthesis (GO:0015979);; Biological Process: chlorophyll biosynthetic process (GO:0015995);; Molecular Function: protochlorophyllide…	K00218|0|obr:102720514|K00218 protochlorophyllide reductase [EC:1.3.1.33] | (RefSeq) protochlorophyllide reductase A, chloroplastic	Porphyrin and chlorophyll metabolism (ko00860)	Protochlorophyllide reductase A, chloroplastic (Precursor) GN=PORA OS=Triticum aestivum (Wheat) PE=3 SV=1
Triticum_aestivum_newGene_28625	0.082807	0.523613	0.8903	8.52633	12.6277	3.93332	5.47575e-06	3.54407	up	Cellular Component: cytoplasm (GO:0005737);; Biological Process: metal ion transport (GO:0030001);; Molecular Function: transition metal ion binding (GO:0046914);; Biological Process: cellular transition metal ion homeostasis (GO:0046916);;	--	--	Protein PYRICULARIA ORYZAE RESISTANCE 21 OS=Oryza sativa subsp. indica OX=39946 GN=PI21 PE=4 SV=1
Triticum_aestivum_newGene_52037	0	0	0	3.50662	3.20451	5.03454	8.15806e-18	7.10071	up	--	--	--	--
TraesCS5B01G064000	17.2951	17.8701	16.1106	0.367682	0.328548	0.399245	7.05912e-180	-5.31065	down	Molecular Function: hydrolase activity, hydrolyzing O-glycosyl compounds (GO:0004553);; Biological Process: carbohydrate metabolic process (GO:0005975);; Molecular Function: protein binding, bridging (GO:0030674);; Molecular Function: actin filament binding (GO:0051015);;	--	--	--
TraesCS7B01G320900	0.14457	0.229466	0.212627	2.29065	2.06256	2.13032	1.67593e-47	3.56572	up	Molecular Function: ATP binding (GO:0005524);; Cellular Component: plasma membrane (GO:0005886);; Biological Process: response to zinc ion (GO:0010043);; Molecular Function: cadmium ion transmembrane transporter activity (GO:0015086);; Cellular Component: integral component of membrane (GO:0016021);; Molecular Function: zinc-exporting ATPase activity (GO:0016463);; Biological Process: response to…	K01534|0|bdi:100844246|K01534 Cd2+/Zn2+-exporting ATPase [EC:3.6.3.3 3.6.3.5] | (RefSeq) putative inactive cadmium/zinc-transporting ATPase HMA3	--	Cadmium/zinc-transporting ATPase HMA2 GN=HMA2 OS=Arabidopsis thaliana (Mouse-ear cress) PE=2 SV=1
TraesCS5A01G493000	0	0	0	10.2791	12.9604	11.6386	2.06971e-35	9.17533	up	Cellular Component: plastid (GO:0009536);; Molecular Function: oxidoreductase activity, acting on the CH-OH group of donors, NAD or NADP as acceptor (GO:0016616);; Molecular Function: cofactor binding (GO:0048037);; Biological Process: oxidation-reduction process (GO:0055114);;	--	--	--
TraesCS6B01G129300	0	0.039821	0.016697	0.456188	0.560823	0.581636	3.29901e-14	4.37345	up	Molecular Function: GTPase activity (GO:0003924);; Molecular Function: signal recognition particle binding (GO:0005047);; Molecular Function: GTP binding (GO:0005525);; Cellular Component: signal recognition particle receptor complex (GO:0005785);; Cellular Component: signal recognition particle, endoplasmic reticulum targeting (GO:0005786);; Biological Process: obsolete GTP catabolic process (GO…	K13431|0|zma:100191673|K13431 signal recognition particle receptor subunit alpha | (RefSeq) spr1, GRMZM2G060296; signal recognition particle receptor homolog 1	Protein export (ko03060)	Signal recognition particle 54 kDa protein 2 GN=SRP54-2 OS=Hordeum vulgare (Barley) PE=2 SV=1
TraesCS2B01G191500	2.21446	1.5736	2.09709	0.142398	0.16241	0.149806	1.2532e-17	-3.28526	down	Molecular Function: acid phosphatase activity (GO:0003993);; Molecular Function: protein serine/threonine phosphatase activity (GO:0004722);; Biological Process: protein dephosphorylation (GO:0006470);; Cellular Component: protein serine/threonine phosphatase complex (GO:0008287);; Cellular Component: membrane (GO:0016020);; Biological Process: plant ovule development (GO:0048481);;	--	--	Probable inactive purple acid phosphatase 16 (Precursor) GN=PAP16 OS=Arabidopsis thaliana (Mouse-ear cress) PE=2 SV=1
TraesCS2D01G070300	1.17865	1.57639	0.772165	0.051911	0.052651	0.037425	5.59324e-16	-4.17079	down	Molecular Function: N,N-dimethylaniline monooxygenase activity (GO:0004499);; Cellular Component: mitochondrion (GO:0005739);; Cellular Component: vacuole (GO:0005773);; Cellular Component: peroxisome (GO:0005777);; Cellular Component: plasma membrane (GO:0005886);; Cellular Component: chloroplast envelope (GO:0009941);; Cellular Component: integral component of membrane (GO:0016021);; Molecular …	K00485|0|bdi:100841913|K00485 dimethylaniline monooxygenase (N-oxide forming) [EC:1.14.13.8] | (RefSeq) probable flavin-containing monooxygenase 1	--	Probable flavin-containing monooxygenase 1 GN=FMO1 OS=Arabidopsis thaliana (Mouse-ear cress) PE=2 SV=1
TraesCS5A01G552900	34.343	35.2067	32.9847	0	0.092139	0.051858	1.93654e-125	-8.86558	down	Molecular Function: iron ion binding (GO:0005506);; Cellular Component: endoplasmic reticulum (GO:0005783);; Molecular Function: electron carrier activity (GO:0009055);; Molecular Function: oxidoreductase activity, acting on paired donors, with incorporation or reduction of molecular oxygen, NAD(P)H as one donor, and incorporation of one atom of oxygen (GO:0016709);; Molecular Function: heme bind…	K13029|0|sita:101783611|K13029 4-hydroxyphenylacetaldehyde oxime monooxygenase [EC:1.14.14.37] | (RefSeq) 4-hydroxyphenylacetaldehyde oxime monooxygenase-like	Cyanoamino acid metabolism (ko00460)	4-hydroxyphenylacetaldehyde oxime monooxygenase GN=CYP71E1 OS=Sorghum bicolor (Sorghum) PE=2 SV=1
TraesCS2D01G525900	1.11007	1.27668	2.45913	13.9974	12.6094	11.6871	1.32282e-42	3.10018	up	Cellular Component: chloroplast thylakoid membrane (GO:0009535);; Biological Process: photosynthesis, light harvesting (GO:0009765);; Molecular Function: chlorophyll binding (GO:0016168);;	--	--	Stress enhanced protein 2, chloroplastic (Precursor) GN=SEP2 OS=Arabidopsis thaliana (Mouse-ear cress) PE=2 SV=1
Triticum_aestivum_newGene_24376	0	0.306047	0.472091	4.75333	3.67642	5.86564	4.8457e-05	3.48338	up	--	--	--	--
TraesCS4A01G131000	0.056538	0	0	1.54234	2.27448	1.83473	7.15075e-22	5.89586	up	Molecular Function: DNA binding (GO:0003677);; Biological Process: regulation of transcription, DNA-templated (GO:0006355);;	--	--	NAC transcription factor NAM-B1 GN=NAM-B1 OS=Hordeum vulgare subsp. spontaneum (Wild barley) PE=3 SV=1
TraesCS5D01G428300	1.25183	1.31939	1.96503	0	0.045631	0.041199	1.22522e-13	-4.85526	down	Cellular Component: integral component of membrane (GO:0016021);;	--	--	Tetraspanin-6 GN=TET6 OS=Arabidopsis thaliana (Mouse-ear cress) PE=2 SV=1
Triticum_aestivum_newGene_1768	0	0	0	1.39146	1.66797	1.36388	3.9915e-13	6.29933	up	--	--	--	--
Triticum_aestivum_newGene_34486	0.102441	0.230723	0	2.49626	1.28756	1.21069	0.00114867	3.00041	up	Molecular Function: DNA binding (GO:0003677);; Molecular Function: catalytic activity (GO:0003824);; Molecular Function: ADP binding (GO:0043531);; Biological Process: cellular metabolic process (GO:0044237);;	--	--	--
TraesCS2B01G125300	21.4761	20.5667	19.1461	0.166004	0.052153	0.097746	6.13644e-92	-7.08211	down	Molecular Function: peroxidase activity (GO:0004601);; Cellular Component: extracellular region (GO:0005576);; Molecular Function: heme binding (GO:0020037);; Biological Process: hydrogen peroxide catabolic process (GO:0042744);; Molecular Function: metal ion binding (GO:0046872);; Biological Process: oxidation-reduction process (GO:0055114);;	K00430|4.39087e-150|bdi:100834256|K00430 peroxidase [EC:1.11.1.7] | (RefSeq) peroxidase-like	Phenylpropanoid biosynthesis (ko00940)	Peroxidase (Precursor) OS=Triticum aestivum (Wheat) PE=2 SV=1
TraesCS7D01G227500	0.698745	0.32008	0.35926	18.5877	18.8304	17.9554	2.38204e-48	5.25992	up	Biological Process: embryo development (GO:0009790);;	--	--	--
TraesCS2A01G570900	0.504328	0.548389	0.626382	0	0.10182	0.040168	1.54802e-08	-3.08764	down	Biological Process: lipid metabolic process (GO:0006629);; Molecular Function: phosphoric diester hydrolase activity (GO:0008081);; Cellular Component: cytoplasmic vesicle (GO:0016023);; Molecular Function: kinase activity (GO:0016301);; Biological Process: phosphorylation (GO:0016310);;	--	--	PI-PLC X domain-containing protein At5g67130 (Precursor) GN=At5g67130 OS=Arabidopsis thaliana (Mouse-ear cress) PE=1 SV=1
TraesCS7A01G508200	0	0	0	1.77022	2.22112	1.882	4.5868e-19	7.27539	up	--	--	--	LRR receptor-like serine/threonine-protein kinase EFR (Precursor) GN=EFR OS=Arabidopsis thaliana (Mouse-ear cress) PE=1 SV=1
TraesCS3B01G020700	0.268931	0.253451	0.400051	5.26491	5.27222	5.28207	1.17739e-46	4.15099	up	Biological Process: pentose-phosphate shunt (GO:0006098);; Cellular Component: chloroplast (GO:0009507);; Biological Process: thylakoid membrane organization (GO:0010027);; Biological Process: myo-inositol hexakisphosphate biosynthetic process (GO:0010264);;	--	--	--
TraesCS4B01G315400	0	0	0.054411	3.11396	3.20672	2.7662	9.53019e-33	6.83778	up	Molecular Function: protein serine/threonine kinase activity (GO:0004674);; Molecular Function: ATP binding (GO:0005524);; Biological Process: protein phosphorylation (GO:0006468);; Biological Process: pollen development (GO:0009555);;	--	--	Calmodulin-binding receptor-like cytoplasmic kinase 2 OS=Arabidopsis thaliana (Mouse-ear cress) PE=2 SV=1
TraesCS1D01G358400	0.331477	0.26829	0.489762	5.05812	6.37583	6.07873	1.08897e-39	4.01072	up	Molecular Function: calcium-dependent protein serine/threonine phosphatase activity (GO:0004723);; Molecular Function: calcium ion binding (GO:0005509);; Biological Process: detection of calcium ion (GO:0005513);; Cellular Component: cytoplasm (GO:0005737);; Cellular Component: plasma membrane (GO:0005886);; Cellular Component: calcineurin complex (GO:0005955);; Biological Process: response to wa…	K06268|2.79158e-127|bdi:100835402|K06268 serine/threonine-protein phosphatase 2B regulatory subunit | (RefSeq) calcineurin B-like protein 4	--	Calcineurin B-like protein 4 OS=Oryza sativa subsp. japonica (Rice) PE=1 SV=1
TraesCS4A01G440700	1.38397	0.831727	1.14884	0.036212	0.022082	0.048154	3.58782e-17	-4.34012	down	Biological Process: transport (GO:0006810);; Biological Process: response to nematode (GO:0009624);; Cellular Component: membrane (GO:0016020);;	--	--	Protein NRT1/ PTR FAMILY 2.3 GN=NPF2.3 OS=Arabidopsis thaliana (Mouse-ear cress) PE=2 SV=1
[truncated: 2,104 more rows]

## Sheet: CK-D20
#ID	CK0-1_FPKM	CK0-2_FPKM	CK0-3_FPKM	D20-1_FPKM	D20-2_FPKM	D20-3_FPKM	FDR	log2FC	regulated	GO_annotation	KEGG_annotation	KEGG_pathway_annotation	Swiss_Prot_annotation
TraesCS7A01G391100	0.024738	0.032217	0	0.37444	0.396415	0.459809	6.44847e-19	4.35394	up	Molecular Function: ATP binding (GO:0005524);; Cellular Component: mitochondrion (GO:0005739);; Biological Process: obsolete ATP catabolic process (GO:0006200);; Cellular Component: membrane (GO:0016020);; Molecular Function: ATPase activity (GO:0016887);;	--	--	Pleiotropic drug resistance protein 4 OS=Oryza sativa subsp. japonica (Rice) PE=2 SV=1
TraesCS3B01G111700	22.6154	21.4915	19.5326	1.19559	1.60481	1.68505	6.3875e-91	-3.66821	down	--	--	--	--
[truncated: 4,195 more rows]

## Sheet: CK-D30
#ID	CK0-1_FPKM	CK0-2_FPKM	CK0-3_FPKM	D30-1_FPKM	D30-2_FPKM	D30-3_FPKM	FDR	log2FC	regulated	GO_annotation	KEGG_annotation	KEGG_pathway_annotation	Swiss_Prot_annotation
[truncated: 11,869 more rows]
