# Supplementary material for: Comprehensive Transcriptome Analysis of Responses during Cold Stress in Wheat (Triticum aestivum L.)
Source: Genes (Basel). 2023 Mar 31;14(4):844. doi: 10.3390/genes14040844 (PMC10137996; doi:10.3390/genes14040844)
Supplement: Supplementary file 1 [file genes-14-00844-s001.zip › Supplementary Table S7.xlsx]

## Sheet: Sheet1
Pairwise transcriptom comparison	Total number of DEGs	Up-regulated genes					Down-regulated genes
		Sum of up-regulated genes	TF	TR	Kinase	Other up-regulated genes	Sum of down-regulated genes	TF	TR	Kinase	Other down-regulated genes
CK-10D	6190	3739	184	33	113	3409	2451	125	22	95	2209
CK-20D	8588	3943	263	35	204	3441	4645	189	64	153	4239
CK-30D	18453	7519	463	86	555	6415	10934	521	103	439	9871
20D-10D	1097	324	62	0	24	238	773	31	11	16	675
30D-20D	10203	4296	197	31	233	3835	5907	289	33	265	5320
30D-10D	8746	2622	171	23	240	2188	6124	276	49	248	5551
DESeq2_EBSeq
参数：FDR=0.01 FC=4
group	DEGs_total	DEGs_up	DEGs_down
CK0-1&CK0-2&CK0-3_vs_D10-1&D10-2&D10-3	3108	2012	1096
CK0-1&CK0-2&CK0-3_vs_D20-1&D20-2&D20-3	4197	1927	2270
CK0-1&CK0-2&CK0-3_vs_D30-3&D30-2&D30-1	11869	4537	7332
D10-2&D10-1&D10-3_vs_D20-1&D20-2&D20-3	251	25	226
D10-2&D10-3_vs_D30-1&D30-2&D30-3	4820	1236	3584
D20-1&D20-2&D20-3_vs_D30-1&D30-2&D30-3	5254	1930	3324
DESeq2_EBSeq
参数：FDR=0.01 FC=8

## Sheet: Sheet2
	Table S7 Identify DEGs with similar expression patterns during cold stress development
Pairwise transcriptom comparison	Total number of DEGs	Up-regulated genes					Down-regulated genes
		Sum of up-regulated genes	TF	TR	Kinase	Other up-regulated genes	Sum of down-regulated genes	TF	TR	Kinase	Other down-regulated genes
CK-10D	6190	3739	184	33	113	3409	2451	125	22	95	2209
10D-20D	1097	324	62	0	24	238	773	31	11	16	675
20D-30D	10203	4296	197	31	233	3835	5907	289	33	265	5320
