# Supplementary material for: Comprehensive Transcriptome Analysis of Responses during Cold Stress in Wheat (Triticum aestivum L.)
Source: Genes (Basel). 2023 Mar 31;14(4):844. doi: 10.3390/genes14040844 (PMC10137996; doi:10.3390/genes14040844)
Supplement: Supplementary file 1 [file genes-14-00844-s001.zip › Supplementary Table S8.xlsx]

## Sheet: Sheet1
Table S8 The DEGs classified by K-means clustering (K=8)
#ID	Clusters	CK	D10	D20	D30	GO_annotation	KEGG_annotation	KEGG_pathway_annotation
TraesCS1A01G003100	K1	-0.622198	-0.12367	-0.556303	1.30217	Molecular Function: nucleotide binding (GO:0000166);; Molecular Function: protein kinase activity (GO:0004672);; Biological Process: signal transduction (GO:0007165);; Biological Process: phosphorylation (GO:0016310);;	--	--
TraesCS1A01G015900	K1	-1.0977	0.524393	-0.0755966	0.648909	Molecular Function: protein serine/threonine kinase activity (GO:0004674);; Molecular Function: ATP binding (GO:0005524);; Biological Process: protein phosphorylation (GO:0006468);; Cellular Component: cytoplasmic vesicle (GO:0016023);; Biological Process: recognition of pollen (GO:0048544);;	--	--
TraesCS1A01G025500	K1	-0.203391	-0.177497	-0.0177557	0.398644	--	K13457|0|bdi:100824961|K13457 disease resistance protein RPM1 | (RefSeq) disease resistance protein RPM1-like	Plant-pathogen interaction (ko04626)
TraesCS1A01G043900	K1	-0.46479	0.416072	-0.452162	0.50088	Molecular Function: copper ion binding (GO:0005507);; Biological Process: vegetative to reproductive phase transition of meristem (GO:0010228);; Cellular Component: cytoplasmic vesicle (GO:0016023);; Biological Process: lignin catabolic process (GO:0046274);; Biological Process: response to copper ion (GO:0046688);; Cellular Component: apoplast (GO:0048046);; Molecular Function: hydroquinone:oxyg…	K05909|0|sbi:SORBI_08g011530|K05909 laccase [EC:1.10.3.2] | (RefSeq) SORBIDRAFT_08g011530, Sb08g011530; hypothetical protein	--
TraesCS1A01G047400	K1	-0.790621	0.0816626	-0.457244	1.1662	--	--	--
TraesCS1A01G049100	K1	-0.533051	-0.322146	-0.523287	1.37848	Cellular Component: exine (GO:0043668);;	--	--
TraesCS1A01G065400	K1	-0.408627	-0.136199	-0.287495	0.832321	Cellular Component: nuclear pore (GO:0005643);; Cellular Component: mitochondrion (GO:0005739);; Biological Process: transport (GO:0006810);; Cellular Component: plastid (GO:0009536);;	K14297|2.14652e-102|osa:4325429|K14297 nuclear pore complex protein Nup98-Nup96 | (RefSeq) nuclear pore complex protein NUP98A	RNA transport (ko03013)
TraesCS1A01G068100	K1	-0.632938	0.560899	0.0672867	0.00475258	Biological Process: myo-inositol hexakisphosphate biosynthetic process (GO:0010264);;	--	--
TraesCS1A01G068400	K1	-1.282	0.00808101	-0.110915	1.38483	--	--	--
TraesCS1A01G072100	K1	-0.302493	-0.351795	-0.155607	0.809895	Biological Process: polysaccharide catabolic process (GO:0000272);; Molecular Function: hydrolase activity, hydrolyzing O-glycosyl compounds (GO:0004553);;	--	--
TraesCS1A01G073200	K1	-0.322761	-0.137349	-0.248555	0.708665	Cellular Component: cytoplasmic vesicle (GO:0016023);;	--	--
TraesCS1A01G073300	K1	-0.873228	-0.0594715	-0.420548	1.35325	Molecular Function: protein serine/threonine kinase activity (GO:0004674);; Molecular Function: ATP binding (GO:0005524);; Biological Process: protein phosphorylation (GO:0006468);; Cellular Component: cytoplasmic vesicle (GO:0016023);;	--	--
TraesCS1A01G086800	K1	-1.58795	0.328728	0.11825	1.14097	--	K11801|0|bdi:100844162|K11801 WD repeat-containing protein 23 | (RefSeq) LEC14B homolog	--
TraesCS1A01G087400	K1	-0.955617	0.204674	-0.00811286	0.759055	--	--	--
TraesCS1A01G088300	K1	-0.350558	-0.350558	-0.338648	1.03976	Molecular Function: transferase activity, transferring acyl groups other than amino-acyl groups (GO:0016747);;	--	--
TraesCS1A01G095600	K1	-0.864308	-0.109556	0.38172	0.592144	Cellular Component: membrane (GO:0016020);; Cellular Component: cytoplasmic vesicle (GO:0016023);;	--	--
TraesCS1A01G095800	K1	-0.242998	-0.131097	-0.227653	0.601749	Molecular Function: aminopeptidase activity (GO:0004177);; Cellular Component: vacuole (GO:0005773);; Biological Process: proteolysis (GO:0006508);; Molecular Function: metalloexopeptidase activity (GO:0008235);; Cellular Component: chloroplast (GO:0009507);; Molecular Function: manganese ion binding (GO:0030145);; Biological Process: response to cadmium ion (GO:0046686);;	K01255|0|bdi:100840631|K01255 leucyl aminopeptidase [EC:3.4.11.1] | (RefSeq) leucine aminopeptidase 2, chloroplastic-like	Glutathione metabolism (ko00480)
TraesCS1A01G102900	K1	-0.68264	0.119542	-0.540937	1.10404	Cellular Component: cytoplasmic vesicle (GO:0016023);; Molecular Function: transferase activity (GO:0016740);;	K00799|5.59053e-107|sita:101782651|K00799 glutathione S-transferase [EC:2.5.1.18] | (RefSeq) probable glutathione S-transferase GSTF1	Glutathione metabolism (ko00480)
TraesCS1A01G108400	K1	-1.36003	1.05998	-0.531463	0.831509	Molecular Function: peroxidase activity (GO:0004601);; Biological Process: response to oxidative stress (GO:0006979);; Cellular Component: cytoplasmic vesicle (GO:0016023);; Molecular Function: heme binding (GO:0020037);; Molecular Function: metal ion binding (GO:0046872);; Biological Process: oxidation-reduction process (GO:0055114);;	K00430|0|bdi:100840410|K00430 peroxidase [EC:1.11.1.7] | (RefSeq) peroxidase 5-like	Phenylpropanoid biosynthesis (ko00940)
TraesCS1A01G112700	K1	-0.887077	0.172178	0.0205947	0.694304	Biological Process: autophagosome assembly (GO:0000045);; Cellular Component: cytoplasm (GO:0005737);; Molecular Function: phosphatidylinositol-3-phosphate binding (GO:0032266);; Molecular Function: phosphatidylinositol-3,5-bisphosphate binding (GO:0080025);;	--	--
TraesCS1A01G113300	K1	-0.991161	0.113327	-0.270911	1.14874	Cellular Component: vacuole (GO:0005773);; Biological Process: glycerol metabolic process (GO:0006071);; Biological Process: lipid metabolic process (GO:0006629);; Molecular Function: glycerophosphodiester phosphodiesterase activity (GO:0008889);; Cellular Component: cytoplasmic vesicle (GO:0016023);;	K01126|0|sita:101768515|K01126 glycerophosphoryl diester phosphodiesterase [EC:3.1.4.46] | (RefSeq) glycerophosphodiester phosphodiesterase GDPD6-like	Glycerophospholipid metabolism (ko00564)
TraesCS1A01G117900	K1	-0.562995	-0.321882	0.180599	0.704278	Biological Process: metabolic process (GO:0008152);; Molecular Function: transferase activity, transferring hexosyl groups (GO:0016758);;	--	--
TraesCS1A01G122200	K1	-0.844983	0.235766	-0.452801	1.06202	--	--	--
TraesCS1A01G124100	K1	-1.05154	0.16164	-0.294039	1.18394	Cellular Component: plastid (GO:0009536);; Cellular Component: membrane (GO:0016020);;	K20359|1.10882e-64|dosa:Os05t0200280-01|K20359 PRA1 family protein 1 | (RAP-DB) Os05g0200280; Similar to prenylated rab acceptor family protein.	--
TraesCS1A01G145900	K1	-0.890452	-0.41677	0.285922	1.0213	Cellular Component: plastid (GO:0009536);;	--	--
TraesCS1A01G150400	K1	-0.770229	-0.155517	0.32555	0.600195	Biological Process: response to wounding (GO:0009611);; Biological Process: response to nematode (GO:0009624);; Biological Process: response to abscisic acid (GO:0009737);; Biological Process: response to salicylic acid (GO:0009751);; Biological Process: response to jasmonic acid (GO:0009753);; Cellular Component: membrane (GO:0016020);; Biological Process: hyperosmotic salinity response (GO:0042…	--	--
TraesCS1A01G159200	K1	-0.193701	-0.184733	-0.113549	0.491982	Molecular Function: electron carrier activity (GO:0009055);; Molecular Function: protein disulfide oxidoreductase activity (GO:0015035);; Biological Process: intracellular signal transduction (GO:0035556);; Biological Process: cell redox homeostasis (GO:0045454);; Biological Process: anther development (GO:0048653);;	--	--
TraesCS1A01G170700	K1	-0.98733	-0.291462	-0.0877203	1.36651	Biological Process: cellular aromatic compound metabolic process (GO:0006725);; Molecular Function: hydrolase activity (GO:0016787);;	--	--
TraesCS1A01G178100	K1	-1.05652	-0.0311795	0.144768	0.942926	Cellular Component: plastid (GO:0009536);; Biological Process: primary metabolic process (GO:0044238);; Biological Process: cellular macromolecule metabolic process (GO:0044260);; Molecular Function: metal ion binding (GO:0046872);;	--	--
TraesCS1A01G187700	K1	-1.10172	0.766597	-0.630096	0.965219	Biological Process: cell wall macromolecule catabolic process (GO:0016998);;	--	--
TraesCS1A01G190100	K1	-0.671491	-0.0963234	-0.226101	0.993916	--	--	--
TraesCS1A01G198300	K1	-0.408252	-0.12957	-0.155258	0.693081	Cellular Component: plasma membrane (GO:0005886);; Biological Process: cellular response to nitrogen starvation (GO:0006995);; Molecular Function: urea transmembrane transporter activity (GO:0015204);; Molecular Function: solute:sodium symporter activity (GO:0015370);; Cellular Component: integral component of membrane (GO:0016021);; Biological Process: sodium ion transmembrane transport (GO:0035…	K20989|0|osa:4349520|K20989 urea-proton symporter | (RefSeq) DUR3; urea-proton symporter DUR3	--
TraesCS1A01G211500	K1	-0.724758	-0.440463	-0.0732837	1.2385	Molecular Function: glycogenin glucosyltransferase activity (GO:0008466);; Cellular Component: membrane (GO:0016020);; Cellular Component: cytoplasmic vesicle (GO:0016023);;	--	--
TraesCS1A01G218400	K1	-0.393172	-0.251757	-0.181224	0.826152	Molecular Function: ATP binding (GO:0005524);; Biological Process: obsolete ATP catabolic process (GO:0006200);; Molecular Function: electron carrier activity (GO:0009055);; Molecular Function: ATPase activity (GO:0016887);; Molecular Function: iron-sulfur cluster binding (GO:0051536);;	K06174|0|bdi:100832346|K06174 ATP-binding cassette, sub-family E, member 1 | (RefSeq) ABC transporter E family member 2-like	--
TraesCS1A01G221400	K1	-0.640418	0.348748	-0.12543	0.417099	Molecular Function: metalloendopeptidase activity (GO:0004222);; Biological Process: proteolysis (GO:0006508);; Molecular Function: zinc ion binding (GO:0008270);; Cellular Component: cytoplasmic vesicle (GO:0016023);; Cellular Component: extracellular matrix (GO:0031012);;	--	--
TraesCS1A01G225800	K1	-0.733013	0.305263	-0.871912	1.29966	Molecular Function: copper ion binding (GO:0005507);; Cellular Component: plastid (GO:0009536);;	--	--
TraesCS1A01G228500	K1	-0.814314	-0.560483	0.117974	1.25682	--	--	--
TraesCS1A01G235100	K1	-1.36564	0.480748	-0.0527482	0.937637	Molecular Function: diacylglycerol kinase activity (GO:0004143);; Biological Process: protein kinase C-activating G-protein coupled receptor signaling pathway (GO:0007205);; Biological Process: phosphorylation (GO:0016310);; Biological Process: intracellular signal transduction (GO:0035556);;	K00901|0|obr:102701152|K00901 diacylglycerol kinase (ATP) [EC:2.7.1.107] | (RefSeq) diacylglycerol kinase 1	Glycerolipid metabolism (ko00561);; Glycerophospholipid metabolism (ko00564);; Phosphatidylinositol signaling system (ko04070)
TraesCS1A01G239400	K1	-0.345735	-0.284668	-0.322372	0.952775	Molecular Function: monooxygenase activity (GO:0004497);; Molecular Function: iron ion binding (GO:0005506);; Molecular Function: electron carrier activity (GO:0009055);; Cellular Component: cytoplasmic vesicle (GO:0016023);; Molecular Function: oxidoreductase activity, acting on paired donors, with incorporation or reduction of molecular oxygen (GO:0016705);; Molecular Function: heme binding (GO…	--	--
TraesCS1A01G243400	K1	-0.134492	-0.144132	-0.173993	0.452617	Molecular Function: nucleic acid binding (GO:0003676);; Molecular Function: ATP binding (GO:0005524);; Cellular Component: mitochondrion (GO:0005739);; Molecular Function: ATP-dependent helicase activity (GO:0008026);; Biological Process: embryo development ending in seed dormancy (GO:0009793);; Biological Process: posttranscriptional gene silencing by RNA (GO:0035194);;	--	--
TraesCS1A01G253200	K1	-0.505784	-0.16298	-0.596034	1.2648	Molecular Function: protein serine/threonine kinase activity (GO:0004674);; Molecular Function: ATP binding (GO:0005524);; Cellular Component: nucleus (GO:0005634);; Cellular Component: cytosol (GO:0005829);; Biological Process: pyruvate metabolic process (GO:0006090);; Biological Process: protein phosphorylation (GO:0006468);; Biological Process: lipid biosynthetic process (GO:0008610);; Biologi…	K01006|0|bdi:100840523|K01006 pyruvate, orthophosphate dikinase [EC:2.7.9.1] | (RefSeq) pyruvate, phosphate dikinase 2	Pyruvate metabolism (ko00620);; Carbon fixation in photosynthetic organisms (ko00710);; Carbon metabolism (ko01200)
TraesCS1A01G254000	K1	-0.655595	-0.0916972	-0.162385	0.909676	Molecular Function: monooxygenase activity (GO:0004497);; Molecular Function: iron ion binding (GO:0005506);; Molecular Function: electron carrier activity (GO:0009055);; Cellular Component: cytoplasmic vesicle (GO:0016023);; Molecular Function: oxidoreductase activity, acting on paired donors, with incorporation or reduction of molecular oxygen (GO:0016705);; Molecular Function: heme binding (GO…	--	--
TraesCS1A01G263900	K1	-0.608631	0.0653654	0.298725	0.24454	Molecular Function: enzyme inhibitor activity (GO:0004857);; Cellular Component: cell wall (GO:0005618);; Cellular Component: cytoplasmic vesicle (GO:0016023);; Molecular Function: pectinesterase activity (GO:0030599);; Biological Process: cell wall modification (GO:0042545);; Biological Process: negative regulation of catalytic activity (GO:0043086);; Molecular Function: aspartyl esterase activi…	K01051|0|osa:4327282|K01051 pectinesterase [EC:3.1.1.11] | (RefSeq) probable pectinesterase/pectinesterase inhibitor 41	Pentose and glucuronate interconversions (ko00040);; Starch and sucrose metabolism (ko00500)
TraesCS1A01G265900	K1	0.588404	-0.54119	-1.66112	1.6139	Molecular Function: serine-type endopeptidase inhibitor activity (GO:0004867);; Cellular Component: extracellular region (GO:0005576);;	--	--
TraesCS1A01G269400	K1	-0.35319	-0.288012	-0.406429	1.04763	Molecular Function: transporter activity (GO:0005215);; Cellular Component: mitochondrion (GO:0005739);; Cellular Component: plasma membrane (GO:0005886);; Biological Process: oligopeptide transport (GO:0006857);; Biological Process: response to nematode (GO:0009624);; Cellular Component: integral component of membrane (GO:0016021);;	K14638|0|bdi:100841432|K14638 solute carrier family 15 (peptide/histidine transporter), member 3/4 | (RefSeq) protein NRT1/ PTR FAMILY 5.10-like	--
TraesCS1A01G276800	K1	-0.485737	-0.135576	-0.068159	0.689472	Molecular Function: nucleic acid binding (GO:0003676);; Molecular Function: metal ion binding (GO:0046872);;	--	--
TraesCS1A01G279800	K1	-0.660724	-0.117798	-0.352089	1.13061	Cellular Component: plastid (GO:0009536);;	--	--
TraesCS1A01G287200	K1	-1.41951	0.124881	0.143421	1.1512	Biological Process: developmental process (GO:0032502);;	--	--
TraesCS1A01G298600	K1	-0.479407	-0.293279	0.151043	0.621644	Molecular Function: transcription factor activity, sequence-specific DNA binding (GO:0003700);; Biological Process: regulation of transcription, DNA-templated (GO:0006355);; Cellular Component: plastid (GO:0009536);; Molecular Function: sequence-specific DNA binding (GO:0043565);;	K13424|2.64157e-171|bdi:100846086|K13424 WRKY transcription factor 33 | (RefSeq) probable WRKY transcription factor 33	Plant-pathogen interaction (ko04626)
TraesCS1A01G322000	K1	-0.390537	-0.0543851	-0.51693	0.961852	--	--	--
TraesCS1A01G336100	K1	0.845683	-1.03903	-1.03903	1.23238	--	--	--
TraesCS1A01G340300	K1	-0.202728	-0.179739	-0.148055	0.530521	Molecular Function: protein serine/threonine kinase activity (GO:0004674);; Molecular Function: calcium ion binding (GO:0005509);; Molecular Function: ATP binding (GO:0005524);; Biological Process: protein phosphorylation (GO:0006468);; Cellular Component: cytoplasmic vesicle (GO:0016023);; Molecular Function: polysaccharide binding (GO:0030247);;	K04733|0|sbi:SORBI_07g014870|K04733 interleukin-1 receptor-associated kinase 4 [EC:2.7.11.1] | (RefSeq) SORBIDRAFT_07g014870, Sb07g014870; hypothetical protein	--
TraesCS1A01G341200	K1	-0.730572	-0.27424	-0.528301	1.53311	--	--	--
TraesCS1A01G341600	K1	-0.831609	-0.271954	0.143107	0.960456	Biological Process: phosphorelay signal transduction system (GO:0000160);; Cellular Component: nucleus (GO:0005634);; Cellular Component: mitochondrion (GO:0005739);; Molecular Function: histidine phosphotransfer kinase activity (GO:0009927);; Cellular Component: cytoplasmic vesicle (GO:0016023);; Biological Process: regulation of cytokinin-activated signaling pathway (GO:0080036);;	K14490|1.61275e-99|bdi:100825195|K14490 histidine-containing phosphotransfer peotein | (RefSeq) pseudo histidine-containing phosphotransfer protein 5	Plant hormone signal transduction (ko04075)
TraesCS1A01G342900	K1	-0.683493	-0.213606	-0.570123	1.46722	Molecular Function: ATP binding (GO:0005524);; Cellular Component: plasma membrane (GO:0005886);; Biological Process: obsolete ATP catabolic process (GO:0006200);; Cellular Component: plastid (GO:0009536);; Molecular Function: ATPase activity (GO:0016887);;	--	--
TraesCS1A01G343000	K1	-0.545427	-0.266708	-0.399544	1.21168	Molecular Function: ATP binding (GO:0005524);; Cellular Component: mitochondrion (GO:0005739);; Cellular Component: plasma membrane (GO:0005886);; Biological Process: obsolete ATP catabolic process (GO:0006200);; Molecular Function: ATPase activity (GO:0016887);;	--	--
TraesCS1A01G343300	K1	-0.898236	-0.0301328	-0.536312	1.46468	Cellular Component: nucleus (GO:0005634);; Biological Process: transcription, DNA-templated (GO:0006351);; Biological Process: regulation of translation (GO:0006417);; Biological Process: response to auxin (GO:0009733);; Molecular Function: protein dimerization activity (GO:0046983);;	K14484|1.69404e-93|osa:4339365|K14484 auxin-responsive protein IAA | (RefSeq) IAA18; auxin-responsive protein IAA18	Plant hormone signal transduction (ko04075)
TraesCS1A01G350400	K1	-0.709703	-0.429016	0.425574	0.713144	Molecular Function: transcription factor activity, sequence-specific DNA binding (GO:0003700);; Cellular Component: nucleus (GO:0005634);; Biological Process: regulation of transcription, DNA-templated (GO:0006355);; Biological Process: response to heat (GO:0009408);; Molecular Function: sequence-specific DNA binding (GO:0043565);;	K09419|3.80711e-178|bdi:100840214|K09419 heat shock transcription factor, other eukaryote | (RefSeq) heat stress transcription factor A-4d-like	--
TraesCS1A01G358100	K1	-0.724492	-0.843783	0.195054	1.37322	Molecular Function: transcription factor activity, sequence-specific DNA binding (GO:0003700);; Biological Process: regulation of transcription, DNA-templated (GO:0006355);; Cellular Component: plastid (GO:0009536);; Molecular Function: sequence-specific DNA binding (GO:0043565);;	--	--
TraesCS1A01G365100	K1	-0.331696	-0.253068	-0.267083	0.851847	Molecular Function: phospholipase D activity (GO:0004630);; Molecular Function: calcium ion binding (GO:0005509);; Molecular Function: phosphatidylinositol-4,5-bisphosphate binding (GO:0005546);; Biological Process: defense response to bacterium, incompatible interaction (GO:0009816);; Cellular Component: membrane (GO:0016020);; Biological Process: lipid catabolic process (GO:0016042);; Biologica…	K01115|0|bdi:100821936|K01115 phospholipase D1/2 [EC:3.1.4.4] | (RefSeq) phospholipase D gamma 1-like	Glycerophospholipid metabolism (ko00564);; Ether lipid metabolism (ko00565);; Endocytosis (ko04144)
TraesCS1A01G367000	K1	-0.91769	-0.106849	-0.160775	1.18531	Molecular Function: protein serine/threonine kinase activity (GO:0004674);; Molecular Function: ATP binding (GO:0005524);; Cellular Component: mitochondrion (GO:0005739);; Biological Process: protein phosphorylation (GO:0006468);;	--	--
TraesCS1A01G367200	K1	-0.411107	-0.211003	-0.206774	0.828884	Molecular Function: protein serine/threonine kinase activity (GO:0004674);; Molecular Function: ATP binding (GO:0005524);; Cellular Component: mitochondrion (GO:0005739);; Biological Process: protein phosphorylation (GO:0006468);;	K20716|1.36613e-144|bdi:100826843|K20716 mitogen-activated protein kinase kinase kinase 17/18 | (RefSeq) mitogen-activated protein kinase kinase kinase NPK1-like	--
TraesCS1A01G380900	K1	-1.56341	-0.183911	0.390231	1.35709	Cellular Component: plasma membrane (GO:0005886);; Biological Process: drug transmembrane transport (GO:0006855);; Cellular Component: chloroplast (GO:0009507);; Biological Process: response to wounding (GO:0009611);; Molecular Function: drug transmembrane transporter activity (GO:0015238);; Molecular Function: antiporter activity (GO:0015297);; Biological Process: cadmium ion transport (GO:00156…	K03327|0|bdi:100834606|K03327 multidrug resistance protein, MATE family | (RefSeq) protein DETOXIFICATION 14-like	--
TraesCS1A01G384500	K1	-1.28724	0.369063	-0.298707	1.21689	Molecular Function: iron ion binding (GO:0005506);; Cellular Component: plasma membrane (GO:0005886);; Biological Process: transport (GO:0006810);; Molecular Function: NADH dehydrogenase (ubiquinone) activity (GO:0008137);; Cellular Component: chloroplast thylakoid membrane (GO:0009535);; Biological Process: photosynthesis, light reaction (GO:0019684);; Molecular Function: quinone binding (GO:004…	K05582|9.22461e-145|bdi:6439869|K05582 NAD(P)H-quinone oxidoreductase subunit K [EC:1.6.5.3] | (RefSeq) ndhK, BrdiC_p029; NADH dehydrogenase subunit K	Oxidative phosphorylation (ko00190)
TraesCS1A01G387600	K1	-1.47147	-0.220728	0.65778	1.03442	Biological Process: MAPK cascade (GO:0000165);; Biological Process: respiratory burst involved in defense response (GO:0002679);; Biological Process: protein targeting to membrane (GO:0006612);; Biological Process: nucleotide transport (GO:0006862);; Biological Process: ER to Golgi vesicle-mediated transport (GO:0006888);; Biological Process: membrane fusion (GO:0006944);; Biological Process: ER-…	--	--
TraesCS1A01G395100	K1	-0.662392	-0.108567	-0.295205	1.06617	Molecular Function: monooxygenase activity (GO:0004497);; Molecular Function: iron ion binding (GO:0005506);; Molecular Function: electron carrier activity (GO:0009055);; Cellular Component: cytoplasmic vesicle (GO:0016023);; Molecular Function: oxidoreductase activity, acting on paired donors, with incorporation or reduction of molecular oxygen (GO:0016705);; Molecular Function: heme binding (GO…	--	--
TraesCS1A01G411200	K1	-0.618636	0.282359	-0.280679	0.616956	Molecular Function: protein serine/threonine phosphatase activity (GO:0004722);; Biological Process: protein dephosphorylation (GO:0006470);; Molecular Function: metal ion binding (GO:0046872);;	K14497|2.36662e-130|bdi:100846902|K14497 protein phosphatase 2C [EC:3.1.3.16] | (RefSeq) probable protein phosphatase 2C 51	Plant hormone signal transduction (ko04075)
TraesCS1A01G414500	K1	-0.706766	0.50011	-0.467157	0.673813	Molecular Function: oxidoreductase activity, acting on paired donors, with incorporation or reduction of molecular oxygen, 2-oxoglutarate as one donor, and incorporation of one atom each of oxygen into both donors (GO:0016706);; Biological Process: oxidation-reduction process (GO:0055114);;	--	--
TraesCS1A01G418700	K1	-0.286697	-0.142707	-0.0208238	0.450227	Molecular Function: protein serine/threonine kinase activity (GO:0004674);; Molecular Function: ATP binding (GO:0005524);; Biological Process: protein phosphorylation (GO:0006468);; Cellular Component: integral component of membrane (GO:0016021);; Cellular Component: cytoplasmic vesicle (GO:0016023);;	--	--
TraesCS1A01G422600	K1	-0.606207	-0.23309	0.00815705	0.83114	Molecular Function: nucleotide binding (GO:0000166);; Molecular Function: protein kinase activity (GO:0004672);; Cellular Component: membrane (GO:0016020);; Cellular Component: cytoplasmic vesicle (GO:0016023);; Biological Process: phosphorylation (GO:0016310);;	--	--
TraesCS1A01G422800	K1	-0.313762	-0.100039	-0.0456287	0.45943	Molecular Function: protein serine/threonine kinase activity (GO:0004674);; Molecular Function: ATP binding (GO:0005524);; Biological Process: protein phosphorylation (GO:0006468);; Cellular Component: cytoplasmic vesicle (GO:0016023);;	--	--
TraesCS1A01G424000	K1	-0.492268	-0.320719	-0.465704	1.27869	Biological Process: metabolic process (GO:0008152);; Molecular Function: transferase activity, transferring hexosyl groups (GO:0016758);;	--	--
TraesCS1A01G426800	K1	-0.825822	-0.319489	0.610755	0.534557	Cellular Component: mitochondrion (GO:0005739);; Cellular Component: membrane (GO:0016020);; Molecular Function: organic cyclic compound binding (GO:0097159);; Molecular Function: heterocyclic compound binding (GO:1901363);;	--	--
TraesCS1A01G427300	K1	-0.132868	-0.0977115	-0.0982528	0.328832	Cellular Component: cytoplasmic vesicle (GO:0016023);;	--	--
TraesCS1A01G429800	K1	-0.570956	-0.399506	-0.611684	1.58215	Molecular Function: ATP binding (GO:0005524);; Cellular Component: mitochondrion (GO:0005739);; Cellular Component: plasma membrane (GO:0005886);; Molecular Function: nucleoside-triphosphatase activity (GO:0017111);;	K08900|0|bdi:100824372|K08900 mitochondrial chaperone BCS1 | (RefSeq) AAA-ATPase At3g50940-like	--
TraesCS1A01G431400	K1	-1.39922	0.199365	0.0771105	1.12275	Biological Process: defense response (GO:0006952);; Biological Process: response to biotic stimulus (GO:0009607);;	--	--
TraesCS1A01G440300	K1	-0.697221	0.165448	-0.425767	0.95754	--	--	--
TraesCS1A01G441000	K1	-0.380863	0.267899	-0.132853	0.245816	--	--	--
TraesCS1B01G016400	K1	-1.1635	0.350881	-0.602994	1.41561	Molecular Function: hydrolase activity, hydrolyzing O-glycosyl compounds (GO:0004553);; Biological Process: carbohydrate metabolic process (GO:0005975);; Molecular Function: protein binding, bridging (GO:0030674);; Molecular Function: actin filament binding (GO:0051015);;	--	--
TraesCS1B01G020700	K1	-0.712017	-0.0828688	-0.244727	1.03961	Molecular Function: protein serine/threonine kinase activity (GO:0004674);; Molecular Function: ATP binding (GO:0005524);; Biological Process: protein phosphorylation (GO:0006468);;	--	--
TraesCS1B01G022400	K1	-0.387214	-0.127051	-0.099848	0.614113	Molecular Function: protein serine/threonine kinase activity (GO:0004674);; Molecular Function: protein tyrosine kinase activity (GO:0004713);; Molecular Function: ATP binding (GO:0005524);; Biological Process: protein phosphorylation (GO:0006468);; Cellular Component: cytoplasmic vesicle (GO:0016023);;	--	--
TraesCS1B01G023300	K1	-0.568021	-0.0670551	0.43937	0.195706	Biological Process: metabolic process (GO:0008152);; Molecular Function: UDP-glucosyltransferase activity (GO:0035251);;	K12930|2.36415e-126|bdi:100841090|K12930 anthocyanidin 3-O-glucosyltransferase [EC:2.4.1.115] | (RefSeq) anthocyanidin 3-O-glucosyltransferase-like	Anthocyanin biosynthesis (ko00942)
TraesCS1B01G023600	K1	-1.28445	0.108475	0.0116188	1.16435	Biological Process: metabolic process (GO:0008152);; Molecular Function: UDP-glucosyltransferase activity (GO:0035251);;	K12930|1.00287e-124|sbi:SORBI_10g006140|K12930 anthocyanidin 3-O-glucosyltransferase [EC:2.4.1.115] | (RefSeq) SORBIDRAFT_10g006140, Sb10g006140; hypothetical protein	Anthocyanin biosynthesis (ko00942)
TraesCS1B01G040000	K1	-0.937336	0.630232	-0.178077	0.485181	Cellular Component: nucleus (GO:0005634);; Cellular Component: endoplasmic reticulum (GO:0005783);; Biological Process: response to oxidative stress (GO:0006979);; Biological Process: response to wounding (GO:0009611);; Biological Process: response to gravity (GO:0009629);; Cellular Component: plant-type vacuole membrane (GO:0009705);; Biological Process: chalcone biosynthetic process (GO:0009715…	K00660|0|zma:100274415|K00660 chalcone synthase [EC:2.3.1.74] | (RefSeq) c2, GRMZM2G422750, colorless2; chalcone synthase	Flavonoid biosynthesis (ko00941);; Circadian rhythm - plant (ko04712)
TraesCS1B01G040200	K1	-0.461005	0.493885	-0.0248359	-0.00804458	Cellular Component: nucleus (GO:0005634);; Cellular Component: endoplasmic reticulum (GO:0005783);; Biological Process: response to oxidative stress (GO:0006979);; Biological Process: response to wounding (GO:0009611);; Biological Process: response to gravity (GO:0009629);; Cellular Component: plant-type vacuole membrane (GO:0009705);; Biological Process: chalcone biosynthetic process (GO:0009715…	K00660|0|zma:100274415|K00660 chalcone synthase [EC:2.3.1.74] | (RefSeq) c2, GRMZM2G422750, colorless2; chalcone synthase	Flavonoid biosynthesis (ko00941);; Circadian rhythm - plant (ko04712)
TraesCS1B01G043200	K1	-0.871382	0.223914	-0.694647	1.34211	Molecular Function: hydrolase activity, hydrolyzing O-glycosyl compounds (GO:0004553);; Biological Process: carbohydrate metabolic process (GO:0005975);; Molecular Function: protein binding, bridging (GO:0030674);; Molecular Function: actin filament binding (GO:0051015);;	--	--
TraesCS1B01G047600	K1	-0.958177	0.453209	-0.85347	1.35844	Cellular Component: membrane (GO:0016020);; Cellular Component: cytoplasmic vesicle (GO:0016023);;	--	--
TraesCS1B01G048300	K1	-0.193998	-0.17333	-0.0880201	0.455348	Cellular Component: cytoplasm (GO:0005737);; Biological Process: L-phenylalanine catabolic process (GO:0006559);; Biological Process: cinnamic acid biosynthetic process (GO:0009800);; Molecular Function: phenylalanine ammonia-lyase activity (GO:0045548);;	K10775|0|bdi:100845653|K10775 phenylalanine ammonia-lyase [EC:4.3.1.24] | (RefSeq) phenylalanine ammonia-lyase	Phenylalanine metabolism (ko00360);; Phenylpropanoid biosynthesis (ko00940)
TraesCS1B01G050900	K1	-0.401818	-0.106638	-0.360343	0.868799	Molecular Function: monooxygenase activity (GO:0004497);; Molecular Function: iron ion binding (GO:0005506);; Molecular Function: electron carrier activity (GO:0009055);; Molecular Function: oxidoreductase activity, acting on paired donors, with incorporation or reduction of molecular oxygen (GO:0016705);; Molecular Function: heme binding (GO:0020037);; Cellular Component: cell part (GO:0044464);…	K05917|1.90994e-143|sbi:SORBI_02g036650|K05917 sterol 14-demethylase [EC:1.14.13.70] | (RefSeq) SORBIDRAFT_02g036650, Sb02g036650; hypothetical protein	Steroid biosynthesis (ko00100)
TraesCS1B01G056900	K1	-0.427687	0.234597	-0.417805	0.610895	Molecular Function: copper ion binding (GO:0005507);; Biological Process: vegetative to reproductive phase transition of meristem (GO:0010228);; Cellular Component: cytoplasmic vesicle (GO:0016023);; Biological Process: lignin catabolic process (GO:0046274);; Biological Process: response to copper ion (GO:0046688);; Cellular Component: apoplast (GO:0048046);; Molecular Function: hydroquinone:oxyg…	K05909|0|bdi:100843407|K05909 laccase [EC:1.10.3.2] | (RefSeq) laccase-25-like	--
TraesCS1B01G061800	K1	-0.223247	-0.224208	-0.192505	0.639961	Cellular Component: cytoplasmic vesicle (GO:0016023);; Molecular Function: oxidoreductase activity (GO:0016491);; Biological Process: electron transport chain (GO:0022900);; Molecular Function: metal ion binding (GO:0046872);;	--	--
TraesCS1B01G074300	K1	-0.860644	0.181831	0.189332	0.489481	Cellular Component: cytoplasmic vesicle (GO:0016023);;	--	--
TraesCS1B01G090700	K1	-0.38864	-0.355458	-0.350123	1.09422	Biological Process: polysaccharide catabolic process (GO:0000272);; Molecular Function: hydrolase activity, hydrolyzing O-glycosyl compounds (GO:0004553);;	--	--
TraesCS1B01G107400	K1	-0.527426	-0.476345	-0.574514	1.57828	Molecular Function: transferase activity, transferring acyl groups other than amino-acyl groups (GO:0016747);;	--	--
TraesCS1B01G111200	K1	-0.522273	-0.507163	-0.634556	1.66399	Cellular Component: membrane (GO:0016020);;	--	--
TraesCS1B01G115800	K1	-0.43603	0.654327	-0.122873	-0.0954239	Molecular Function: peroxidase activity (GO:0004601);; Cellular Component: nucleus (GO:0005634);; Biological Process: response to oxidative stress (GO:0006979);; Cellular Component: cytoplasmic vesicle (GO:0016023);; Molecular Function: heme binding (GO:0020037);; Molecular Function: metal ion binding (GO:0046872);; Biological Process: oxidation-reduction process (GO:0055114);;	K00430|2.4298e-175|bdi:100827751|K00430 peroxidase [EC:1.11.1.7] | (RefSeq) peroxidase N-like	Phenylpropanoid biosynthesis (ko00940)
TraesCS1B01G128000	K1	-0.51034	-0.180792	-0.0289249	0.720057	Cellular Component: membrane (GO:0016020);; Cellular Component: cytoplasmic vesicle (GO:0016023);;	--	--
TraesCS1B01G130000	K1	0.199485	-0.324492	-0.723512	0.848519	Molecular Function: monooxygenase activity (GO:0004497);; Molecular Function: iron ion binding (GO:0005506);; Cellular Component: endoplasmic reticulum (GO:0005783);; Molecular Function: electron carrier activity (GO:0009055);; Molecular Function: oxidoreductase activity, acting on paired donors, with incorporation or reduction of molecular oxygen (GO:0016705);; Molecular Function: heme binding (…	--	--
TraesCS1B01G133400	K1	-1.36665	0.515358	-0.461231	1.31253	Cellular Component: vacuole (GO:0005773);; Biological Process: glycerol metabolic process (GO:0006071);; Biological Process: lipid metabolic process (GO:0006629);; Molecular Function: glycerophosphodiester phosphodiesterase activity (GO:0008889);; Cellular Component: cytoplasmic vesicle (GO:0016023);;	K01126|0|sita:101768515|K01126 glycerophosphoryl diester phosphodiesterase [EC:3.1.4.46] | (RefSeq) glycerophosphodiester phosphodiesterase GDPD6-like	Glycerophospholipid metabolism (ko00564)
TraesCS1B01G133900	K1	-0.58498	-0.277387	0.0747309	0.787636	Molecular Function: L-alanine:2-oxoglutarate aminotransferase activity (GO:0004021);; Molecular Function: L-tyrosine:2-oxoglutarate aminotransferase activity (GO:0004838);; Cellular Component: cytoplasm (GO:0005737);; Biological Process: shade avoidance (GO:0009641);; Biological Process: indoleacetic acid biosynthetic process (GO:0009684);; Biological Process: response to ethylene (GO:0009723);; …	K16903|0|sita:101785211|K16903 L-tryptophan---pyruvate aminotransferase [EC:2.6.1.99] | (RefSeq) uncharacterized LOC101785211	Tryptophan metabolism (ko00380)
TraesCS1B01G141400	K1	-0.690559	0.0965544	-0.347316	0.94132	--	--	--
TraesCS1B01G145000	K1	-1.25618	0.155942	-0.348337	1.44858	--	--	--
TraesCS1B01G149900	K1	-1.01105	0.260325	-0.514311	1.26504	Molecular Function: protein serine/threonine kinase activity (GO:0004674);; Molecular Function: ATP binding (GO:0005524);; Cellular Component: plasma membrane (GO:0005886);; Biological Process: protein phosphorylation (GO:0006468);;	--	--
TraesCS1B01G157300	K1	-0.289048	-0.184461	-0.30494	0.77845	Molecular Function: transmembrane receptor protein serine/threonine kinase activity (GO:0004675);; Molecular Function: ATP binding (GO:0005524);; Cellular Component: mitochondrion (GO:0005739);; Cellular Component: plasma membrane (GO:0005886);; Biological Process: protein phosphorylation (GO:0006468);; Biological Process: transmembrane receptor protein serine/threonine kinase signaling pathway (…	--	--
TraesCS1B01G162400	K1	-0.564021	-0.564021	-0.564021	1.69206	Molecular Function: cysteine-tRNA ligase activity (GO:0004817);; Molecular Function: ATP binding (GO:0005524);; Cellular Component: mitochondrion (GO:0005739);; Cellular Component: cytosol (GO:0005829);; Biological Process: cysteinyl-tRNA aminoacylation (GO:0006423);; Cellular Component: chloroplast (GO:0009507);;	K01883|0|osa:4348825|K01883 cysteinyl-tRNA synthetase [EC:6.1.1.16] | (RefSeq) cysteine--tRNA ligase, chloroplastic/mitochondrial	Aminoacyl-tRNA biosynthesis (ko00970)
TraesCS1B01G168100	K1	-0.837407	0.0525844	-0.0362473	0.82107	Biological Process: response to wounding (GO:0009611);; Biological Process: response to nematode (GO:0009624);; Biological Process: response to abscisic acid (GO:0009737);; Biological Process: response to salicylic acid (GO:0009751);; Biological Process: response to jasmonic acid (GO:0009753);; Cellular Component: membrane (GO:0016020);; Biological Process: hyperosmotic salinity response (GO:0042…	--	--
TraesCS1B01G168500	K1	-0.558851	1.18956	-0.51031	-0.120397	Molecular Function: iron ion binding (GO:0005506);; Cellular Component: endoplasmic reticulum (GO:0005783);; Biological Process: fatty acid biosynthetic process (GO:0006633);; Biological Process: wax biosynthetic process (GO:0010025);; Biological Process: cutin biosynthetic process (GO:0010143);; Cellular Component: integral component of membrane (GO:0016021);; Molecular Function: oxidoreductase …	K15404|0|bdi:100833807|K15404 aldehyde decarbonylase [EC:4.1.99.5] | (RefSeq) protein ECERIFERUM 1-like	Cutin, suberine and wax biosynthesis (ko00073)
TraesCS1B01G180400	K1	-0.779234	0.00753279	0.0981052	0.673596	--	--	--
TraesCS1B01G186600	K1	-1.11915	-0.216717	-0.234064	1.56993	Biological Process: cellular aromatic compound metabolic process (GO:0006725);; Molecular Function: hydrolase activity (GO:0016787);;	--	--
TraesCS1B01G199200	K1	-1.42525	-0.0666563	0.00398677	1.48792	Cellular Component: mitochondrial outer membrane translocase complex (GO:0005742);; Cellular Component: cytosol (GO:0005829);; Biological Process: protein import into mitochondrial outer membrane (GO:0045040);;	--	--
TraesCS1B01G204700	K1	-0.415889	-0.386912	-0.414841	1.21764	Molecular Function: aminoacyl-tRNA editing activity (GO:0002161);; Molecular Function: valine-tRNA ligase activity (GO:0004832);; Molecular Function: ATP binding (GO:0005524);; Cellular Component: mitochondrion (GO:0005739);; Cellular Component: cytosol (GO:0005829);; Biological Process: valyl-tRNA aminoacylation (GO:0006438);; Biological Process: regulation of translational fidelity (GO:0006450)…	K01873|0|obr:102710911|K01873 valyl-tRNA synthetase [EC:6.1.1.9] | (RefSeq) valine--tRNA ligase, mitochondrial 1-like	Aminoacyl-tRNA biosynthesis (ko00970)
TraesCS1B01G204900	K1	-0.438711	0.580458	-0.234202	0.0924552	--	--	--
TraesCS1B01G210500	K1	-1.54489	0.0303062	0.0946873	1.4199	Molecular Function: hydrolase activity, hydrolyzing O-glycosyl compounds (GO:0004553);; Cellular Component: cell wall (GO:0005618);; Biological Process: cellular glucan metabolic process (GO:0006073);; Cellular Component: cytoplasmic vesicle (GO:0016023);; Molecular Function: xyloglucan:xyloglucosyl transferase activity (GO:0016762);; Cellular Component: apoplast (GO:0048046);;	K08235|9.57271e-142|bdi:100822761|K08235 xyloglucan:xyloglucosyl transferase [EC:2.4.1.207] | (RefSeq) probable xyloglucan endotransglucosylase/hydrolase protein 29	--
TraesCS1B01G215700	K1	-1.13372	0.59194	-0.298181	0.83996	--	--	--
TraesCS1B01G217600	K1	-0.805197	-0.29057	-0.263018	1.35879	Cellular Component: endoplasmic reticulum (GO:0005783);; Biological Process: biosynthetic process (GO:0009058);; Cellular Component: cytoplasmic vesicle (GO:0016023);; Molecular Function: strictosidine synthase activity (GO:0016844);;	--	--
TraesCS1B01G231900	K1	-0.734867	-0.483635	-0.436776	1.65528	Molecular Function: ATP binding (GO:0005524);; Biological Process: obsolete ATP catabolic process (GO:0006200);; Molecular Function: electron carrier activity (GO:0009055);; Molecular Function: ATPase activity (GO:0016887);; Molecular Function: iron-sulfur cluster binding (GO:0051536);;	K06174|0|bdi:100832346|K06174 ATP-binding cassette, sub-family E, member 1 | (RefSeq) ABC transporter E family member 2-like	--
TraesCS1B01G233200	K1	-0.506219	-0.0405741	-0.314899	0.861692	Molecular Function: aminoacyl-tRNA editing activity (GO:0002161);; Molecular Function: leucine-tRNA ligase activity (GO:0004823);; Molecular Function: ATP binding (GO:0005524);; Biological Process: leucyl-tRNA aminoacylation (GO:0006429);; Biological Process: regulation of translational fidelity (GO:0006450);; Cellular Component: chloroplast (GO:0009507);;	K01869|0|bdi:100822013|K01869 leucyl-tRNA synthetase [EC:6.1.1.4] | (RefSeq) LARS; leucine--tRNA ligase, cytoplasmic	Aminoacyl-tRNA biosynthesis (ko00970)
TraesCS1B01G234700	K1	-1.20776	0.243045	-0.311331	1.27605	Molecular Function: metalloendopeptidase activity (GO:0004222);; Biological Process: proteolysis (GO:0006508);; Molecular Function: zinc ion binding (GO:0008270);; Cellular Component: cytoplasmic vesicle (GO:0016023);; Cellular Component: extracellular matrix (GO:0031012);;	--	--
TraesCS1B01G242700	K1	-0.812669	-0.574911	-0.189734	1.57731	Molecular Function: metal ion binding (GO:0046872);;	--	--
TraesCS1B01G248300	K1	-1.16457	0.396691	-0.238242	1.00612	Molecular Function: diacylglycerol kinase activity (GO:0004143);; Biological Process: protein kinase C-activating G-protein coupled receptor signaling pathway (GO:0007205);; Biological Process: phosphorylation (GO:0016310);; Biological Process: intracellular signal transduction (GO:0035556);;	K00901|0|obr:102701152|K00901 diacylglycerol kinase (ATP) [EC:2.7.1.107] | (RefSeq) diacylglycerol kinase 1	Glycerolipid metabolism (ko00561);; Glycerophospholipid metabolism (ko00564);; Phosphatidylinositol signaling system (ko04070)
TraesCS1B01G251600	K1	-0.584984	-0.0940627	-0.546668	1.22572	Molecular Function: monooxygenase activity (GO:0004497);; Molecular Function: iron ion binding (GO:0005506);; Molecular Function: electron carrier activity (GO:0009055);; Cellular Component: cytoplasmic vesicle (GO:0016023);; Molecular Function: oxidoreductase activity, acting on paired donors, with incorporation or reduction of molecular oxygen (GO:0016705);; Molecular Function: heme binding (GO…	--	--
TraesCS1B01G259500	K1	-0.619245	-0.187761	0.0307475	0.776259	Biological Process: chloroplast relocation (GO:0009902);; Cellular Component: cell part (GO:0044464);;	--	--
TraesCS1B01G260500	K1	-0.755296	0.092856	-0.84158	1.50402	Cellular Component: nucleus (GO:0005634);; Cellular Component: cytoplasm (GO:0005737);; Cellular Component: plasma membrane (GO:0005886);; Biological Process: response to salt stress (GO:0009651);; Molecular Function: hydrolase activity (GO:0016787);; Cellular Component: apoplast (GO:0048046);;	--	--
TraesCS1B01G268300	K1	-0.704812	-0.00416311	-0.264457	0.973432	Molecular Function: transporter activity (GO:0005215);; Biological Process: transport (GO:0006810);; Cellular Component: membrane (GO:0016020);;	--	--
TraesCS1B01G276700	K1	0.00261605	0.844856	-2.11195	1.26448	Molecular Function: serine-type endopeptidase inhibitor activity (GO:0004867);; Cellular Component: extracellular region (GO:0005576);;	--	--
TraesCS1B01G282600	K1	-0.666099	-0.617137	-0.074014	1.35725	--	--	--
TraesCS1B01G283400	K1	-0.304714	-0.184345	0.0921555	0.396903	Molecular Function: protein serine/threonine kinase activity (GO:0004674);; Molecular Function: ATP binding (GO:0005524);; Biological Process: protein phosphorylation (GO:0006468);; Cellular Component: cytoplasmic vesicle (GO:0016023);;	--	--
TraesCS1B01G283600	K1	-0.999555	-0.0924373	-0.455956	1.54795	Cellular Component: cytoplasm (GO:0005737);; Biological Process: carbohydrate metabolic process (GO:0005975);; Molecular Function: fructose 1,6-bisphosphate 1-phosphatase activity (GO:0042132);; Molecular Function: metal ion binding (GO:0046872);;	K03841|0|bdi:100834106|K03841 fructose-1,6-bisphosphatase I [EC:3.1.3.11] | (RefSeq) fructose-1,6-bisphosphatase, cytosolic-like	Glycolysis / Gluconeogenesis (ko00010);; Pentose phosphate pathway (ko00030);; Fructose and mannose metabolism (ko00051);; Carbon fixation in photosynthetic organisms (ko00710);; Carbon metabolism (ko01200)
TraesCS1B01G288800	K1	-0.816332	-0.192765	0.0544021	0.954695	Cellular Component: plastid (GO:0009536);;	--	--
TraesCS1B01G296600	K1	-1.11404	-0.0845637	0.511182	0.687424	Biological Process: developmental process (GO:0032502);;	--	--
TraesCS1B01G296700	K1	-0.291485	-0.455736	-0.302904	1.05013	--	--	--
TraesCS1B01G307600	K1	-1.57964	0.450334	0.0444777	1.08483	Cellular Component: chloroplast (GO:0009507);;	--	--
TraesCS1B01G308200	K1	-0.351307	-0.181095	0.170168	0.362233	Molecular Function: transcription factor activity, sequence-specific DNA binding (GO:0003700);; Biological Process: regulation of transcription, DNA-templated (GO:0006355);; Cellular Component: plastid (GO:0009536);; Molecular Function: sequence-specific DNA binding (GO:0043565);;	K13424|4.30765e-171|bdi:100846086|K13424 WRKY transcription factor 33 | (RefSeq) probable WRKY transcription factor 33	Plant-pathogen interaction (ko04626)
TraesCS1B01G309000	K1	-1.62572	0.635831	-0.174662	1.16455	Cellular Component: membrane (GO:0016020);;	--	--
TraesCS1B01G323100	K1	-0.880687	0.232441	0.0528006	0.595446	Molecular Function: protein serine/threonine kinase activity (GO:0004674);; Molecular Function: ATP binding (GO:0005524);; Biological Process: protein phosphorylation (GO:0006468);; Cellular Component: cytoplasmic vesicle (GO:0016023);; Biological Process: recognition of pollen (GO:0048544);;	--	--
TraesCS1B01G324300	K1	-1.31779	0.24262	-0.229599	1.30477	Cellular Component: cell wall (GO:0005618);; Cellular Component: vacuole (GO:0005773);; Cellular Component: plasma membrane (GO:0005886);; Biological Process: carbohydrate metabolic process (GO:0005975);; Biological Process: response to cold (GO:0009409);; Biological Process: response to bacterium (GO:0009617);; Biological Process: response to salt stress (GO:0009651);; Biological Process: defens…	--	--
TraesCS1B01G335300	K1	-0.485956	-0.286709	-0.430984	1.20365	--	--	--
TraesCS1B01G335400	K1	-0.622057	0.0082911	-0.583586	1.19735	--	--	--
TraesCS1B01G335800	K1	-0.354144	-0.167904	-0.241413	0.763461	--	--	--
TraesCS1B01G349500	K1	-0.845259	-0.280431	0.227628	0.898063	--	--	--
TraesCS1B01G351500	K1	-0.768951	-0.0919827	0.0646791	0.796255	--	--	--
TraesCS1B01G352600	K1	-0.367936	-0.286701	-0.223033	0.87767	Molecular Function: protein serine/threonine kinase activity (GO:0004674);; Molecular Function: calcium ion binding (GO:0005509);; Molecular Function: ATP binding (GO:0005524);; Biological Process: protein phosphorylation (GO:0006468);; Cellular Component: cytoplasmic vesicle (GO:0016023);; Molecular Function: polysaccharide binding (GO:0030247);;	K04733|0|sbi:SORBI_07g014870|K04733 interleukin-1 receptor-associated kinase 4 [EC:2.7.11.1] | (RefSeq) SORBIDRAFT_07g014870, Sb07g014870; hypothetical protein	--
TraesCS1B01G353900	K1	-0.325614	-0.13746	-0.233062	0.696136	--	--	--
TraesCS1B01G354100	K1	-1.24849	-0.113511	0.00966854	1.35233	--	--	--
TraesCS1B01G355900	K1	-0.436204	-0.386433	-0.36787	1.19051	Molecular Function: oxidoreductase activity (GO:0016491);; Biological Process: oxidation-reduction process (GO:0055114);;	K00059|1.21427e-130|osa:4348791|K00059 3-oxoacyl-[acyl-carrier protein] reductase [EC:1.1.1.100] | (RefSeq) short-chain type dehydrogenase/reductase	Fatty acid biosynthesis (ko00061);; Biotin metabolism (ko00780);; Biosynthesis of unsaturated fatty acids (ko01040);; Fatty acid metabolism (ko01212)
TraesCS1B01G356200	K1	-0.47159	-0.341186	-0.452082	1.26486	Molecular Function: ATP binding (GO:0005524);; Cellular Component: mitochondrion (GO:0005739);; Cellular Component: plasma membrane (GO:0005886);; Biological Process: obsolete ATP catabolic process (GO:0006200);; Molecular Function: ATPase activity (GO:0016887);;	--	--
TraesCS1B01G362100	K1	-0.840125	0.434566	-0.070695	0.476254	Biological Process: metabolic process (GO:0008152);; Molecular Function: transferase activity, transferring hexosyl groups (GO:0016758);;	--	--
TraesCS1B01G372400	K1	0.215605	-0.432417	-0.821386	1.0382	Molecular Function: protein serine/threonine kinase activity (GO:0004674);; Molecular Function: protein tyrosine kinase activity (GO:0004713);; Molecular Function: ATP binding (GO:0005524);; Cellular Component: mitochondrion (GO:0005739);; Biological Process: protein phosphorylation (GO:0006468);; Cellular Component: cytoplasmic vesicle (GO:0016023);; Biological Process: recognition of pollen (GO…	--	--
TraesCS1B01G381400	K1	-1.17102	0.65014	-0.822377	1.34326	--	--	--
TraesCS1B01G385100	K1	-0.647636	-0.39292	-0.0556545	1.09621	Molecular Function: protein serine/threonine kinase activity (GO:0004674);; Molecular Function: ATP binding (GO:0005524);; Cellular Component: mitochondrion (GO:0005739);; Biological Process: protein phosphorylation (GO:0006468);;	--	--
TraesCS1B01G437500	K1	-1.09314	0.200582	-0.543229	1.43578	Molecular Function: oxidoreductase activity (GO:0016491);; Biological Process: oxidation-reduction process (GO:0055114);;	K15095|1.01604e-138|sita:101784079|K15095 (+)-neomenthol dehydrogenase [EC:1.1.1.208] | (RefSeq) salutaridine reductase-like	Monoterpenoid biosynthesis (ko00902)
TraesCS1B01G440300	K1	-0.72168	-0.208943	0.512158	0.418465	Molecular Function: transcription factor activity, sequence-specific DNA binding (GO:0003700);; Biological Process: regulation of transcription, DNA-templated (GO:0006355);; Molecular Function: sequence-specific DNA binding (GO:0043565);;	--	--
TraesCS1B01G448800	K1	-0.720489	-0.510705	-0.220575	1.45177	--	--	--
TraesCS1B01G448900	K1	-0.595253	0.218614	-0.434299	0.810938	Molecular Function: UDP-N-acetylmuramate dehydrogenase activity (GO:0008762);; Molecular Function: flavin adenine dinucleotide binding (GO:0050660);; Biological Process: oxidation-reduction process (GO:0055114);;	--	--
TraesCS1B01G452400	K1	-0.803157	0.765123	-0.26142	0.299454	Molecular Function: serine-type carboxypeptidase activity (GO:0004185);; Biological Process: proteolysis (GO:0006508);; Cellular Component: cytoplasmic vesicle (GO:0016023);;	K09645|1.29295e-157|bdi:100826536|K09645 vitellogenic carboxypeptidase-like protein [EC:3.4.16.-] | (RefSeq) serine carboxypeptidase-like 50	--
TraesCS1B01G454200	K1	-0.420347	-0.302448	0.218169	0.504626	Molecular Function: hydrolase activity, hydrolyzing O-glycosyl compounds (GO:0004553);; Biological Process: carbohydrate metabolic process (GO:0005975);; Cellular Component: cytoplasmic vesicle (GO:0016023);;	--	--
TraesCS1B01G456900	K1	-0.781681	0.299222	-0.905225	1.38768	Biological Process: multicellular organism development (GO:0007275);; Molecular Function: oxidoreductase activity, acting on CH-OH group of donors (GO:0016614);; Biological Process: anatomical structure development (GO:0048856);; Cellular Component: cell periphery (GO:0071944);;	--	--
TraesCS1B01G462800	K1	-0.29251	-0.344742	-0.38398	1.02123	--	--	--
TraesCS1B01G464800	K1	-0.238534	-0.218633	-0.190468	0.647635	Molecular Function: ATP binding (GO:0005524);; Cellular Component: mitochondrion (GO:0005739);; Cellular Component: plasma membrane (GO:0005886);; Molecular Function: nucleoside-triphosphatase activity (GO:0017111);;	K08900|0|bdi:100824372|K08900 mitochondrial chaperone BCS1 | (RefSeq) AAA-ATPase At3g50940-like	--
TraesCS1B01G467700	K1	-0.290161	0.0135853	-0.121079	0.397655	Molecular Function: protein serine/threonine kinase activity (GO:0004674);; Molecular Function: ATP binding (GO:0005524);; Biological Process: protein phosphorylation (GO:0006468);; Cellular Component: plastid (GO:0009536);; Cellular Component: cytoplasmic vesicle (GO:0016023);; Molecular Function: carbohydrate binding (GO:0030246);;	--	--
TraesCS1B01G469500	K1	-0.315757	-0.105098	0.424949	-0.00409402	--	--	--
TraesCS1B01G479200	K1	-0.711554	-0.139865	0.413029	0.438391	--	--	--
TraesCS1D01G005400	K1	-0.708331	-0.273424	-0.162218	1.14397	Biological Process: defense response (GO:0006952);; Molecular Function: ADP binding (GO:0043531);;	--	--
TraesCS1D01G013400	K1	-0.519134	-0.0587296	-0.387417	0.96528	Molecular Function: FMN binding (GO:0010181);; Molecular Function: 12-oxophytodienoate reductase activity (GO:0016629);; Biological Process: oxidation-reduction process (GO:0055114);;	K05894|0|bdi:100841875|K05894 12-oxophytodienoic acid reductase [EC:1.3.1.42] | (RefSeq) putative 12-oxophytodienoate reductase 4	alpha-Linolenic acid metabolism (ko00592)
TraesCS1D01G013800	K1	-0.333609	0.00451918	0.48893	-0.15984	Molecular Function: protein serine/threonine kinase activity (GO:0004674);; Molecular Function: ATP binding (GO:0005524);; Biological Process: protein phosphorylation (GO:0006468);; Biological Process: recognition of pollen (GO:0048544);;	--	--
TraesCS1D01G015300	K1	-0.731471	0.0876315	-0.0997921	0.743632	Molecular Function: protein serine/threonine kinase activity (GO:0004674);; Molecular Function: protein tyrosine kinase activity (GO:0004713);; Molecular Function: ATP binding (GO:0005524);; Biological Process: protein phosphorylation (GO:0006468);; Cellular Component: cytoplasmic vesicle (GO:0016023);;	--	--
TraesCS1D01G015400	K1	-1.08447	-0.184779	0.0711846	1.19807	Molecular Function: protein serine/threonine kinase activity (GO:0004674);; Molecular Function: ATP binding (GO:0005524);; Biological Process: protein phosphorylation (GO:0006468);; Cellular Component: cytoplasmic vesicle (GO:0016023);;	--	--
TraesCS1D01G016100	K1	-0.117197	-0.0802517	-0.150206	0.347654	Biological Process: defense response (GO:0006952);; Molecular Function: ADP binding (GO:0043531);;	K13457|0|bdi:100837875|K13457 disease resistance protein RPM1 | (RefSeq) disease resistance protein RPM1-like	Plant-pathogen interaction (ko04626)
TraesCS1D01G017800	K1	-0.435589	-0.226318	-0.28948	0.951387	Molecular Function: protein serine/threonine kinase activity (GO:0004674);; Molecular Function: protein tyrosine kinase activity (GO:0004713);; Molecular Function: ATP binding (GO:0005524);; Biological Process: protein phosphorylation (GO:0006468);; Cellular Component: cytoplasmic vesicle (GO:0016023);;	--	--
TraesCS1D01G018100	K1	-0.583089	0.398331	-0.434732	0.61949	--	--	--
TraesCS1D01G020600	K1	-0.40532	-0.322067	-0.295822	1.02321	Molecular Function: serine-type endopeptidase inhibitor activity (GO:0004867);; Cellular Component: extracellular region (GO:0005576);; Biological Process: negative regulation of peptidase activity (GO:0010466);; Cellular Component: cytoplasmic vesicle (GO:0016023);;	--	--
TraesCS1D01G039400	K1	-0.282446	-0.092197	0.003911	0.370732	Cellular Component: cytoplasm (GO:0005737);; Biological Process: L-phenylalanine catabolic process (GO:0006559);; Biological Process: cinnamic acid biosynthetic process (GO:0009800);; Molecular Function: phenylalanine ammonia-lyase activity (GO:0045548);;	K10775|0|bdi:100845653|K10775 phenylalanine ammonia-lyase [EC:4.3.1.24] | (RefSeq) phenylalanine ammonia-lyase	Phenylalanine metabolism (ko00360);; Phenylpropanoid biosynthesis (ko00940)
TraesCS1D01G044300	K1	-0.479552	0.0552704	-0.447141	0.871423	Molecular Function: copper ion binding (GO:0005507);; Biological Process: vegetative to reproductive phase transition of meristem (GO:0010228);; Cellular Component: cytoplasmic vesicle (GO:0016023);; Biological Process: lignin catabolic process (GO:0046274);; Biological Process: response to copper ion (GO:0046688);; Cellular Component: apoplast (GO:0048046);; Molecular Function: hydroquinone:oxyg…	K05909|0|sbi:SORBI_08g011530|K05909 laccase [EC:1.10.3.2] | (RefSeq) SORBIDRAFT_08g011530, Sb08g011530; hypothetical protein	--
TraesCS1D01G047200	K1	-0.836707	0.0159772	0.46793	0.352799	Cellular Component: mitochondrion (GO:0005739);; Cellular Component: cytoplasmic vesicle (GO:0016023);;	--	--
TraesCS1D01G052500	K1	-0.289206	-0.297804	-0.297804	0.884815	Biological Process: cellular amino acid metabolic process (GO:0006520);; Molecular Function: carboxy-lyase activity (GO:0016831);; Molecular Function: pyridoxal phosphate binding (GO:0030170);;	--	--
TraesCS1D01G073000	K1	-0.447641	-0.0459967	-0.477828	0.971465	Biological Process: cellular amino acid metabolic process (GO:0006520);; Molecular Function: transaminase activity (GO:0008483);; Biological Process: vitamin E biosynthetic process (GO:0010189);; Molecular Function: pyridoxal phosphate binding (GO:0030170);;	K00815|0|bdi:100841166|K00815 tyrosine aminotransferase [EC:2.6.1.5] | (RefSeq) nicotianamine aminotransferase A-like	Ubiquinone and other terpenoid-quinone biosynthesis (ko00130);; Cysteine and methionine metabolism (ko00270);; Tyrosine metabolism (ko00350);; Phenylalanine metabolism (ko00360);; Phenylalanine, tyrosine and tryptophan biosynthesis (ko00400);; Isoquinoline alkaloid biosynthesis (ko00950);; Tropane, piperidine and pyridine alkaloid biosynthesis (ko00960);; Biosynthesis of amino acids (ko01230)
TraesCS1D01G074700	K1	-0.225912	-0.225912	-0.225912	0.677735	Biological Process: polysaccharide catabolic process (GO:0000272);; Molecular Function: hydrolase activity, hydrolyzing O-glycosyl compounds (GO:0004553);;	--	--
TraesCS1D01G076100	K1	-0.383068	-0.130023	-0.200849	0.713939	Cellular Component: cytoplasmic vesicle (GO:0016023);;	--	--
TraesCS1D01G076200	K1	-1.60475	-0.100947	0.305101	1.4006	Molecular Function: protein serine/threonine kinase activity (GO:0004674);; Molecular Function: ATP binding (GO:0005524);; Biological Process: protein phosphorylation (GO:0006468);; Cellular Component: cytoplasmic vesicle (GO:0016023);;	--	--
TraesCS1D01G087700	K1	-0.335936	-0.226182	-0.171015	0.733132	Molecular Function: serine-type carboxypeptidase activity (GO:0004185);; Cellular Component: extracellular region (GO:0005576);; Cellular Component: mitochondrion (GO:0005739);; Cellular Component: vacuole (GO:0005773);; Biological Process: proteolysis (GO:0006508);; Cellular Component: cytoplasmic vesicle (GO:0016023);;	K16297|0|bdi:100846804|K16297 serine carboxypeptidase-like clade II [EC:3.4.16.-] | (RefSeq) serine carboxypeptidase 2-like	--
TraesCS1D01G095000	K1	-0.993058	0.238955	-0.607497	1.3616	Cellular Component: cytoplasmic vesicle (GO:0016023);; Molecular Function: transferase activity (GO:0016740);;	K00799|1.71598e-104|sita:101782651|K00799 glutathione S-transferase [EC:2.5.1.18] | (RefSeq) probable glutathione S-transferase GSTF1	Glutathione metabolism (ko00480)
TraesCS1D01G104500	K1	-1.196	-0.142059	0.384428	0.953631	Cellular Component: membrane (GO:0016020);; Cellular Component: cytoplasmic vesicle (GO:0016023);;	--	--
TraesCS1D01G119000	K1	-1.10016	0.352174	-0.172409	0.92039	Biological Process: metabolic process (GO:0008152);; Molecular Function: transferase activity, transferring hexosyl groups (GO:0016758);;	--	--
TraesCS1D01G122400	K1	-0.719196	-0.454523	-0.33309	1.50681	Molecular Function: transcription factor activity, sequence-specific DNA binding (GO:0003700);; Biological Process: regulation of transcription, DNA-templated (GO:0006355);; Molecular Function: sequence-specific DNA binding (GO:0043565);;	--	--
TraesCS1D01G123200	K1	-1.08703	0.37021	-0.479992	1.19681	--	--	--
TraesCS1D01G126500	K1	-0.449092	-0.295639	-0.457046	1.20178	Cellular Component: plasma membrane (GO:0005886);; Biological Process: cellular ion homeostasis (GO:0006873);; Cellular Component: integral component of membrane (GO:0016021);; Biological Process: transmembrane transport (GO:0055085);;	--	--
TraesCS1D01G127600	K1	-1.37729	-0.0357376	-0.0555832	1.46862	--	--	--
TraesCS1D01G128000	K1	-0.847426	-0.196096	-0.457908	1.50143	Molecular Function: copper ion transmembrane transporter activity (GO:0005375);; Molecular Function: iron ion transmembrane transporter activity (GO:0005381);; Molecular Function: zinc ion transmembrane transporter activity (GO:0005385);; Cellular Component: plasma membrane (GO:0005886);; Biological Process: response to nematode (GO:0009624);; Biological Process: response to zinc ion (GO:0010043)…	K14709|0|bdi:100826969|K14709 solute carrier family 39 (zinc transporter), member 1/2/3 | (RefSeq) zinc transporter 7-like	--
TraesCS1D01G144100	K1	-0.355947	-0.379508	-0.379508	1.11496	Molecular Function: cysteine-tRNA ligase activity (GO:0004817);; Molecular Function: ATP binding (GO:0005524);; Cellular Component: mitochondrion (GO:0005739);; Cellular Component: cytosol (GO:0005829);; Biological Process: cysteinyl-tRNA aminoacylation (GO:0006423);; Cellular Component: chloroplast (GO:0009507);;	--	--
TraesCS1D01G147400	K1	-0.814199	0.104748	-0.0766296	0.78608	Biological Process: response to wounding (GO:0009611);; Biological Process: response to nematode (GO:0009624);; Biological Process: response to abscisic acid (GO:0009737);; Biological Process: response to salicylic acid (GO:0009751);; Biological Process: response to jasmonic acid (GO:0009753);; Cellular Component: membrane (GO:0016020);; Biological Process: hyperosmotic salinity response (GO:0042…	--	--
TraesCS1D01G164300	K1	-1.77494	0.34603	0.0975953	1.33132	Cellular Component: vacuole (GO:0005773);; Cellular Component: plasma membrane (GO:0005886);; Biological Process: cell-cell signaling (GO:0007267);; Molecular Function: galacturonate binding (GO:0048032);;	--	--
TraesCS1D01G179900	K1	-1.41185	0.137065	0.224001	1.05079	Molecular Function: iron ion binding (GO:0005506);; Cellular Component: photosystem II (GO:0009523);; Cellular Component: chloroplast thylakoid membrane (GO:0009535);; Biological Process: response to herbicide (GO:0009635);; Biological Process: photosynthetic electron transport in photosystem II (GO:0009772);; Cellular Component: plastoglobule (GO:0010287);; Cellular Component: integral component…	K02703|0|bdi:6439798|K02703 photosystem II P680 reaction center D1 protein [EC:1.10.3.9] | (RefSeq) psbA, BrdiC_p001; photosystem II protein D1	Photosynthesis (ko00195)
TraesCS1D01G184900	K1	-1.63271	0.24469	0.211531	1.17649	Cellular Component: mitochondrial outer membrane translocase complex (GO:0005742);; Cellular Component: cytosol (GO:0005829);; Biological Process: protein import into mitochondrial outer membrane (GO:0045040);;	--	--
TraesCS1D01G188900	K1	-1.0727	0.790161	-0.651501	0.934038	Biological Process: cell wall macromolecule catabolic process (GO:0016998);;	--	--
TraesCS1D01G190000	K1	-0.478797	-0.125034	-0.526327	1.13016	Molecular Function: glutathione transferase activity (GO:0004364);; Cellular Component: chloroplast (GO:0009507);; Biological Process: de-etiolation (GO:0009704);; Biological Process: response to cadmium ion (GO:0046686);; Biological Process: lateral root development (GO:0048527);; Biological Process: response to growth hormone (GO:0060416);; Biological Process: response to karrikin (GO:0080167);;	K00799|1.48542e-128|bdi:100843378|K00799 glutathione S-transferase [EC:2.5.1.18] | (RefSeq) uncharacterized LOC100843378	Glutathione metabolism (ko00480)
TraesCS1D01G190500	K1	-0.577462	0.0357456	-0.672329	1.21405	Biological Process: response to abiotic stimulus (GO:0009628);; Biological Process: post-embryonic development (GO:0009791);; Biological Process: response to chemical (GO:0042221);;	K00799|5.18201e-105|bdi:100844797|K00799 glutathione S-transferase [EC:2.5.1.18] | (RefSeq) probable glutathione S-transferase GSTU6	Glutathione metabolism (ko00480)
TraesCS1D01G194200	K1	-0.602738	-0.220461	-0.146668	0.969867	--	--	--
TraesCS1D01G201800	K1	-0.397915	-0.166895	-0.448586	1.0134	Cellular Component: plasma membrane (GO:0005886);; Biological Process: cellular response to nitrogen starvation (GO:0006995);; Molecular Function: urea transmembrane transporter activity (GO:0015204);; Molecular Function: solute:sodium symporter activity (GO:0015370);; Cellular Component: integral component of membrane (GO:0016021);; Biological Process: sodium ion transmembrane transport (GO:0035…	K20989|0|osa:4349520|K20989 urea-proton symporter | (RefSeq) DUR3; urea-proton symporter DUR3	--
TraesCS1D01G211200	K1	-0.977722	-0.438268	0.215841	1.20015	Cellular Component: ubiquitin ligase complex (GO:0000151);; Molecular Function: protein serine/threonine kinase activity (GO:0004674);; Molecular Function: ubiquitin-protein transferase activity (GO:0004842);; Molecular Function: ATP binding (GO:0005524);; Biological Process: protein phosphorylation (GO:0006468);; Cellular Component: plastid (GO:0009536);; Biological Process: protein ubiquitinati…	K04733|1.06766e-108|bdi:100821115|K04733 interleukin-1 receptor-associated kinase 4 [EC:2.7.11.1] | (RefSeq) U-box domain-containing protein 33-like	--
TraesCS1D01G221400	K1	-0.525518	-0.201309	-0.269907	0.996735	Molecular Function: aminoacyl-tRNA editing activity (GO:0002161);; Molecular Function: leucine-tRNA ligase activity (GO:0004823);; Molecular Function: ATP binding (GO:0005524);; Biological Process: leucyl-tRNA aminoacylation (GO:0006429);; Biological Process: regulation of translational fidelity (GO:0006450);; Cellular Component: chloroplast (GO:0009507);;	K01869|0|bdi:100822013|K01869 leucyl-tRNA synthetase [EC:6.1.1.4] | (RefSeq) LARS; leucine--tRNA ligase, cytoplasmic	Aminoacyl-tRNA biosynthesis (ko00970)
TraesCS1D01G222800	K1	-0.870373	0.0752993	-0.653519	1.44859	Molecular Function: oxidoreductase activity, acting on paired donors, with incorporation or reduction of molecular oxygen, 2-oxoglutarate as one donor, and incorporation of one atom each of oxygen into both donors (GO:0016706);; Biological Process: oxidation-reduction process (GO:0055114);;	--	--
TraesCS1D01G223000	K1	-1.64515	0.807957	-0.362017	1.19921	Molecular Function: metalloendopeptidase activity (GO:0004222);; Biological Process: proteolysis (GO:0006508);; Molecular Function: zinc ion binding (GO:0008270);; Cellular Component: cytoplasmic vesicle (GO:0016023);; Cellular Component: extracellular matrix (GO:0031012);;	--	--
TraesCS1D01G232700	K1	-0.496869	-0.496869	-0.496869	1.49061	Biological Process: carbohydrate metabolic process (GO:0005975);; Molecular Function: beta-glucosidase activity (GO:0008422);; Cellular Component: cytoplasmic vesicle (GO:0016023);;	K01188|0|bdi:100827055|K01188 beta-glucosidase [EC:3.2.1.21] | (RefSeq) beta-glucosidase 22-like	Cyanoamino acid metabolism (ko00460);; Starch and sucrose metabolism (ko00500);; Phenylpropanoid biosynthesis (ko00940)
TraesCS1D01G236800	K1	-1.06634	0.339925	-0.351104	1.07752	Molecular Function: diacylglycerol kinase activity (GO:0004143);; Biological Process: protein kinase C-activating G-protein coupled receptor signaling pathway (GO:0007205);; Biological Process: phosphorylation (GO:0016310);; Biological Process: intracellular signal transduction (GO:0035556);;	K00901|0|obr:102701152|K00901 diacylglycerol kinase (ATP) [EC:2.7.1.107] | (RefSeq) diacylglycerol kinase 1	Glycerolipid metabolism (ko00561);; Glycerophospholipid metabolism (ko00564);; Phosphatidylinositol signaling system (ko04070)
TraesCS1D01G239600	K1	-0.740196	-0.334034	-0.579446	1.65368	Molecular Function: monooxygenase activity (GO:0004497);; Molecular Function: iron ion binding (GO:0005506);; Molecular Function: electron carrier activity (GO:0009055);; Cellular Component: cytoplasmic vesicle (GO:0016023);; Molecular Function: oxidoreductase activity, acting on paired donors, with incorporation or reduction of molecular oxygen (GO:0016705);; Molecular Function: heme binding (GO…	--	--
TraesCS1D01G242300	K1	-0.413964	0.813923	-0.149286	-0.250673	--	--	--
TraesCS1D01G263800	K1	-1.52036	0.0109719	0.184962	1.32443	Molecular Function: DNA binding (GO:0003677);; Cellular Component: nucleus (GO:0005634);; Biological Process: regulation of transcription, DNA-templated (GO:0006355);; Biological Process: response to wounding (GO:0009611);; Biological Process: negative regulation of abscisic acid-activated signaling pathway (GO:0009788);;	--	--
TraesCS1D01G264000	K1	-0.923409	-0.562233	0.374663	1.11098	Molecular Function: enzyme inhibitor activity (GO:0004857);; Cellular Component: cell wall (GO:0005618);; Cellular Component: cytoplasmic vesicle (GO:0016023);; Molecular Function: pectinesterase activity (GO:0030599);; Biological Process: cell wall modification (GO:0042545);; Biological Process: negative regulation of catalytic activity (GO:0043086);; Molecular Function: aspartyl esterase activi…	K01051|0|osa:4327282|K01051 pectinesterase [EC:3.1.1.11] | (RefSeq) probable pectinesterase/pectinesterase inhibitor 41	Pentose and glucuronate interconversions (ko00040);; Starch and sucrose metabolism (ko00500)
TraesCS1D01G269500	K1	-0.301098	-0.0255537	-0.335361	0.662013	Molecular Function: transporter activity (GO:0005215);; Cellular Component: mitochondrion (GO:0005739);; Cellular Component: plasma membrane (GO:0005886);; Biological Process: oligopeptide transport (GO:0006857);; Biological Process: response to nematode (GO:0009624);; Cellular Component: integral component of membrane (GO:0016021);;	K14638|0|bdi:100841432|K14638 solute carrier family 15 (peptide/histidine transporter), member 3/4 | (RefSeq) protein NRT1/ PTR FAMILY 5.10-like	--
TraesCS1D01G271800	K1	-0.857338	-0.31391	-0.0656745	1.23692	--	--	--
TraesCS1D01G273800	K1	-0.886224	-0.37263	0.0625948	1.19626	Molecular Function: protein serine/threonine kinase activity (GO:0004674);; Molecular Function: ATP binding (GO:0005524);; Biological Process: protein phosphorylation (GO:0006468);; Cellular Component: cytoplasmic vesicle (GO:0016023);;	--	--
TraesCS1D01G288400	K1	-0.654207	-0.249818	-0.188454	1.09248	--	--	--
TraesCS1D01G288600	K1	-0.891363	0.00735474	-0.0240792	0.908088	--	--	--
TraesCS1D01G292700	K1	-0.548647	-0.305732	0.192493	0.661885	Molecular Function: transcription factor activity, sequence-specific DNA binding (GO:0003700);; Biological Process: regulation of transcription, DNA-templated (GO:0006355);; Cellular Component: plastid (GO:0009536);; Molecular Function: sequence-specific DNA binding (GO:0043565);;	K13424|4.76684e-154|bdi:100846086|K13424 WRKY transcription factor 33 | (RefSeq) probable WRKY transcription factor 33	Plant-pathogen interaction (ko04626)
TraesCS1D01G293000	K1	-0.357696	-0.241678	-0.357696	0.957069	Molecular Function: alditol:NADP+ 1-oxidoreductase activity (GO:0004032);; Cellular Component: cytoplasm (GO:0005737);; Biological Process: vernalization response (GO:0010048);; Biological Process: photoperiodism, flowering (GO:0048573);; Biological Process: oxidation-reduction process (GO:0055114);;	--	--
TraesCS1D01G293900	K1	-0.835698	-0.138052	0.277573	0.696177	Molecular Function: zinc ion transmembrane transporter activity (GO:0005385);; Cellular Component: plasma membrane (GO:0005886);; Molecular Function: zinc ion binding (GO:0008270);; Cellular Component: integral component of membrane (GO:0016021);; Cellular Component: cytoplasmic vesicle (GO:0016023);; Biological Process: zinc II ion transmembrane transport (GO:0071577);;	K14709|0|bdi:100822110|K14709 solute carrier family 39 (zinc transporter), member 1/2/3 | (RefSeq) zinc transporter 5-like	--
TraesCS1D01G296600	K1	-1.09134	-0.0842083	0.0181923	1.15735	Biological Process: MAPK cascade (GO:0000165);; Biological Process: response to molecule of bacterial origin (GO:0002237);; Cellular Component: plasma membrane (GO:0005886);; Biological Process: protein targeting to membrane (GO:0006612);; Biological Process: nucleotide transport (GO:0006862);; Biological Process: ER to Golgi vesicle-mediated transport (GO:0006888);; Biological Process: membrane …	K03320|0|bdi:100828386|K03320 ammonium transporter, Amt family | (RefSeq) ammonium transporter 2 member 1	--
TraesCS1D01G296700	K1	-0.668486	-0.464184	0.206739	0.925931	--	--	--
TraesCS1D01G312500	K1	-0.11244	-0.14171	-0.123743	0.377893	Molecular Function: calcium-transporting ATPase activity (GO:0005388);; Molecular Function: calmodulin binding (GO:0005516);; Molecular Function: ATP binding (GO:0005524);; Cellular Component: plasma membrane (GO:0005886);; Cellular Component: chloroplast (GO:0009507);; Biological Process: response to nematode (GO:0009624);; Biological Process: response to salt stress (GO:0009651);; Cellular Comp…	K01537|0|bdi:100833572|K01537 Ca2+-transporting ATPase [EC:3.6.3.8] | (RefSeq) probable calcium-transporting ATPase 6, plasma membrane-type	--
TraesCS1D01G323500	K1	-1.43324	-0.193274	0.422871	1.20365	--	--	--
TraesCS1D01G327300	K1	-0.432703	-0.0413911	-0.161825	0.635919	--	--	--
TraesCS1D01G327600	K1	-0.645926	-0.31246	-0.465429	1.42381	Molecular Function: ATP binding (GO:0005524);; Cellular Component: membrane (GO:0016020);; Molecular Function: kinase activity (GO:0016301);; Biological Process: phosphorylation (GO:0016310);;	--	--
TraesCS1D01G338500	K1	-0.611379	-0.619161	-0.4925	1.72304	--	--	--
TraesCS1D01G343300	K1	-0.359755	-0.168856	-0.259662	0.788273	--	--	--
TraesCS1D01G343700	K1	-0.851979	-0.263225	0.10745	1.00775	--	--	--
TraesCS1D01G344900	K1	-0.559637	-0.688483	-0.192385	1.4405	Molecular Function: oxidoreductase activity (GO:0016491);; Biological Process: oxidation-reduction process (GO:0055114);;	K00059|3.58043e-142|osa:4348791|K00059 3-oxoacyl-[acyl-carrier protein] reductase [EC:1.1.1.100] | (RefSeq) short-chain type dehydrogenase/reductase	Fatty acid biosynthesis (ko00061);; Biotin metabolism (ko00780);; Biosynthesis of unsaturated fatty acids (ko01040);; Fatty acid metabolism (ko01212)
TraesCS1D01G345200	K1	-0.816555	-0.215643	-0.500399	1.5326	Molecular Function: ATP binding (GO:0005524);; Cellular Component: mitochondrion (GO:0005739);; Cellular Component: plasma membrane (GO:0005886);; Biological Process: obsolete ATP catabolic process (GO:0006200);; Molecular Function: ATPase activity (GO:0016887);;	--	--
TraesCS1D01G355100	K1	-0.5881	-0.544243	-0.5881	1.72044	Molecular Function: chitin binding (GO:0008061);; Biological Process: response to virus (GO:0009615);; Biological Process: systemic acquired resistance (GO:0009627);; Biological Process: response to salt stress (GO:0009651);; Biological Process: response to ethylene (GO:0009723);; Biological Process: defense response to fungus, incompatible interaction (GO:0009817);; Cellular Component: cytoplasm…	--	--
TraesCS1D01G360600	K1	-0.45529	-0.453282	-0.625557	1.53413	Molecular Function: protein serine/threonine kinase activity (GO:0004674);; Molecular Function: protein tyrosine kinase activity (GO:0004713);; Molecular Function: ATP binding (GO:0005524);; Cellular Component: mitochondrion (GO:0005739);; Biological Process: protein phosphorylation (GO:0006468);; Cellular Component: cytoplasmic vesicle (GO:0016023);; Biological Process: recognition of pollen (GO…	--	--
TraesCS1D01G369400	K1	-1.37644	1.20782	-0.837444	1.00606	--	--	--
TraesCS1D01G370600	K1	-1.03564	-0.0528062	-0.0971359	1.18558	Molecular Function: phospholipase D activity (GO:0004630);; Molecular Function: calcium ion binding (GO:0005509);; Molecular Function: phosphatidylinositol-4,5-bisphosphate binding (GO:0005546);; Biological Process: defense response to bacterium, incompatible interaction (GO:0009816);; Cellular Component: membrane (GO:0016020);; Biological Process: lipid catabolic process (GO:0016042);; Biologica…	K01115|0|bdi:100821936|K01115 phospholipase D1/2 [EC:3.1.4.4] | (RefSeq) phospholipase D gamma 1-like	Glycerophospholipid metabolism (ko00564);; Ether lipid metabolism (ko00565);; Endocytosis (ko04144)
TraesCS1D01G372800	K1	-0.815847	-0.449242	0.212703	1.05239	Molecular Function: protein serine/threonine kinase activity (GO:0004674);; Molecular Function: ATP binding (GO:0005524);; Cellular Component: mitochondrion (GO:0005739);; Biological Process: protein phosphorylation (GO:0006468);;	--	--
TraesCS1D01G372900	K1	-0.663238	-0.0736068	-0.126351	0.863196	Molecular Function: protein serine/threonine kinase activity (GO:0004674);; Molecular Function: ATP binding (GO:0005524);; Cellular Component: mitochondrion (GO:0005739);; Biological Process: protein phosphorylation (GO:0006468);;	--	--
TraesCS1D01G379800	K1	-1.46373	0.0702449	0.195969	1.19752	Molecular Function: catalytic activity (GO:0003824);; Biological Process: metabolic process (GO:0008152);; Cellular Component: membrane (GO:0016020);;	--	--
TraesCS1D01G380900	K1	-0.823583	0.0147895	-0.274268	1.08306	Molecular Function: nucleotide binding (GO:0000166);; Molecular Function: protein kinase activity (GO:0004672);; Cellular Component: membrane (GO:0016020);; Cellular Component: cytoplasmic vesicle (GO:0016023);; Biological Process: phosphorylation (GO:0016310);;	--	--
TraesCS1D01G381800	K1	-0.220313	-0.19694	-0.0871814	0.504435	Molecular Function: protein serine/threonine kinase activity (GO:0004674);; Molecular Function: ATP binding (GO:0005524);; Biological Process: protein phosphorylation (GO:0006468);; Cellular Component: cytoplasmic vesicle (GO:0016023);;	--	--
TraesCS1D01G395600	K1	-1.49719	-0.547468	0.934039	1.11062	Biological Process: MAPK cascade (GO:0000165);; Biological Process: respiratory burst involved in defense response (GO:0002679);; Biological Process: protein targeting to membrane (GO:0006612);; Biological Process: nucleotide transport (GO:0006862);; Biological Process: ER to Golgi vesicle-mediated transport (GO:0006888);; Biological Process: membrane fusion (GO:0006944);; Biological Process: ER-…	--	--
TraesCS1D01G400200	K1	-0.371035	0.138005	0.300022	-0.066991	Molecular Function: Rho guanyl-nucleotide exchange factor activity (GO:0005089);; Cellular Component: nucleus (GO:0005634);; Cellular Component: mitochondrion (GO:0005739);; Cellular Component: plasma membrane (GO:0005886);; Biological Process: embryo development ending in seed dormancy (GO:0009793);; Biological Process: pollen tube growth (GO:0009860);; Biological Process: root hair cell develop…	--	--
TraesCS1D01G403300	K1	-0.869639	0.0685321	-0.559909	1.36102	Molecular Function: monooxygenase activity (GO:0004497);; Molecular Function: iron ion binding (GO:0005506);; Molecular Function: electron carrier activity (GO:0009055);; Cellular Component: cytoplasmic vesicle (GO:0016023);; Molecular Function: oxidoreductase activity, acting on paired donors, with incorporation or reduction of molecular oxygen (GO:0016705);; Molecular Function: heme binding (GO…	--	--
TraesCS1D01G420800	K1	-1.56223	-0.171896	0.295797	1.43832	Cellular Component: plastid (GO:0009536);;	--	--
TraesCS1D01G426400	K1	-0.254769	-0.172775	-0.0833368	0.51088	Molecular Function: protein serine/threonine kinase activity (GO:0004674);; Molecular Function: ATP binding (GO:0005524);; Biological Process: protein phosphorylation (GO:0006468);; Cellular Component: integral component of membrane (GO:0016021);; Cellular Component: cytoplasmic vesicle (GO:0016023);;	--	--
TraesCS1D01G430800	K1	-0.34075	-0.22861	-0.168804	0.738164	Molecular Function: protein serine/threonine kinase activity (GO:0004674);; Molecular Function: ATP binding (GO:0005524);; Biological Process: protein phosphorylation (GO:0006468);; Cellular Component: cytoplasmic vesicle (GO:0016023);;	--	--
TraesCS1D01G430900	K1	-0.277207	-0.296064	-0.258466	0.831736	Molecular Function: protein serine/threonine kinase activity (GO:0004674);; Molecular Function: ATP binding (GO:0005524);; Biological Process: protein phosphorylation (GO:0006468);; Cellular Component: cytoplasmic vesicle (GO:0016023);;	--	--
TraesCS1D01G431000	K1	-0.820469	-0.192642	-0.0628221	1.07593	Molecular Function: nucleotide binding (GO:0000166);; Molecular Function: protein kinase activity (GO:0004672);; Cellular Component: membrane (GO:0016020);; Cellular Component: cytoplasmic vesicle (GO:0016023);; Biological Process: phosphorylation (GO:0016310);;	--	--
TraesCS1D01G431500	K1	-0.234467	-0.234467	-0.234467	0.703401	Molecular Function: protein serine/threonine kinase activity (GO:0004674);; Molecular Function: ATP binding (GO:0005524);; Biological Process: protein phosphorylation (GO:0006468);; Cellular Component: cytoplasmic vesicle (GO:0016023);;	--	--
TraesCS1D01G432800	K1	-0.764962	-0.206193	0.271603	0.699552	Cellular Component: mitochondrion (GO:0005739);; Cellular Component: plasma membrane (GO:0005886);; Biological Process: cellular ion homeostasis (GO:0006873);; Cellular Component: integral component of membrane (GO:0016021);; Biological Process: transmembrane transport (GO:0055085);;	--	--
TraesCS1D01G433600	K1	-0.949442	0.994299	-1.32452	1.27966	Cellular Component: cell wall (GO:0005618);; Biological Process: response to oxidative stress (GO:0006979);; Molecular Function: UDP-N-acetylmuramate dehydrogenase activity (GO:0008762);; Biological Process: embryo development ending in seed dormancy (GO:0009793);; Biological Process: polar nucleus fusion (GO:0010197);; Cellular Component: cytoplasmic vesicle (GO:0016023);; Molecular Function: fl…	--	--
TraesCS1D01G441400	K1	-0.422007	-0.109777	-0.250662	0.782447	Molecular Function: protein serine/threonine kinase activity (GO:0004674);; Molecular Function: ATP binding (GO:0005524);; Biological Process: protein phosphorylation (GO:0006468);; Cellular Component: plastid (GO:0009536);; Cellular Component: cytoplasmic vesicle (GO:0016023);; Molecular Function: carbohydrate binding (GO:0030246);;	--	--
TraesCS1D01G445800	K1	-0.545405	-0.116145	0.383547	0.278003	--	--	--
TraesCS1D01G453000	K1	-0.351594	-0.351594	-0.351594	1.05478	--	K10664|1.16205e-89|sita:101778890|K10664 E3 ubiquitin-protein ligase ATL6/9/15/31/42/55 [EC:2.3.2.27] | (RefSeq) putative RING-H2 finger protein ATL12	--
TraesCS2A01G002700	K1	-0.541618	0.200371	-0.154878	0.496125	Molecular Function: transferase activity, transferring acyl groups other than amino-acyl groups (GO:0016747);;	--	--
TraesCS2A01G011000	K1	-0.407886	-0.363179	-0.435737	1.2068	Molecular Function: transcription factor activity, sequence-specific DNA binding (GO:0003700);; Biological Process: regulation of transcription, DNA-templated (GO:0006355);; Cellular Component: plastid (GO:0009536);; Molecular Function: sequence-specific DNA binding (GO:0043565);;	--	--
TraesCS2A01G028700	K1	-0.7774	-0.633131	-0.139958	1.55049	Cellular Component: mitochondrion (GO:0005739);; Biological Process: metabolic process (GO:0008152);; Molecular Function: UDP-glucosyltransferase activity (GO:0035251);;	--	--
TraesCS2A01G035700	K1	-0.688429	-0.140228	-0.562416	1.39107	Molecular Function: arginase activity (GO:0004053);; Cellular Component: mitochondrion (GO:0005739);; Biological Process: arginine catabolic process (GO:0006527);; Cellular Component: chloroplast (GO:0009507);; Biological Process: defense response to bacterium (GO:0042742);; Molecular Function: cobalt ion binding (GO:0050897);;	K01476|0|sbi:SORBI_06g000580|K01476 arginase [EC:3.5.3.1] | (RefSeq) SORBIDRAFT_06g000580, Sb06g000580; hypothetical protein	Arginine biosynthesis (ko00220);; Arginine and proline metabolism (ko00330);; Biosynthesis of amino acids (ko01230)
TraesCS2A01G036900	K1	-1.38302	0.623136	-0.192146	0.952035	Molecular Function: oxidoreductase activity, acting on paired donors, with incorporation or reduction of molecular oxygen, 2-oxoglutarate as one donor, and incorporation of one atom each of oxygen into both donors (GO:0016706);; Biological Process: oxidation-reduction process (GO:0055114);;	--	--
TraesCS2A01G037900	K1	-1.21249	0.238865	0.111879	0.861743	Molecular Function: oxidoreductase activity (GO:0016491);;	--	--
TraesCS2A01G042500	K1	-0.356378	0.039289	0.105326	0.211764	Molecular Function: purine ribonucleoside binding (GO:0032550);; Molecular Function: adenyl ribonucleotide binding (GO:0032559);; Molecular Function: anion binding (GO:0043168);;	--	--
TraesCS2A01G054200	K1	-0.542677	0.0613068	-0.253859	0.735229	Biological Process: metabolic process (GO:0008152);; Molecular Function: transferase activity, transferring hexosyl groups (GO:0016758);;	--	--
TraesCS2A01G076300	K1	-0.429469	-0.0179547	-0.201379	0.648803	Molecular Function: copper ion binding (GO:0005507);; Cellular Component: vacuole (GO:0005773);; Molecular Function: primary amine oxidase activity (GO:0008131);; Biological Process: amine metabolic process (GO:0009308);; Cellular Component: cytoplasmic vesicle (GO:0016023);; Molecular Function: quinone binding (GO:0048038);; Biological Process: oxidation-reduction process (GO:0055114);;	K00276|0|sita:101757997|K00276 primary-amine oxidase [EC:1.4.3.21] | (RefSeq) primary amine oxidase-like	Glycine, serine and threonine metabolism (ko00260);; Tyrosine metabolism (ko00350);; Phenylalanine metabolism (ko00360);; beta-Alanine metabolism (ko00410);; Isoquinoline alkaloid biosynthesis (ko00950);; Tropane, piperidine and pyridine alkaloid biosynthesis (ko00960)
TraesCS2A01G083600	K1	-0.995853	-0.60631	0.0201458	1.58202	Molecular Function: calmodulin binding (GO:0005516);; Biological Process: defense response (GO:0006952);; Biological Process: response to biotic stimulus (GO:0009607);; Cellular Component: integral component of membrane (GO:0016021);;	K08472|0|bdi:100846941|K08472 mlo protein | (RefSeq) MLO-like protein 1	--
TraesCS2A01G094700	K1	-0.298003	0.0194973	-0.181375	0.459881	Biological Process: response to heat (GO:0009408);; Biological Process: response to cold (GO:0009409);; Biological Process: response to water deprivation (GO:0009414);; Biological Process: response to high light intensity (GO:0009644);; Biological Process: response to hydrogen peroxide (GO:0042542);; Molecular Function: inositol 3-alpha-galactosyltransferase activity (GO:0047216);;	K18819|0|obr:102722231|K18819 inositol 3-alpha-galactosyltransferase [EC:2.4.1.123] | (RefSeq) galactinol synthase 2-like	Galactose metabolism (ko00052)
TraesCS2A01G098600	K1	-0.571388	-0.0787608	-0.269628	0.919777	--	K20474|0|bdi:100846655|K20474 RAD50-interacting protein 1 | (RefSeq) RINT1-like protein MAG2L	--
TraesCS2A01G098700	K1	-0.502487	-0.277672	0.0969396	0.68322	Molecular Function: protein kinase activity (GO:0004672);; Molecular Function: ATP binding (GO:0005524);; Biological Process: protein phosphorylation (GO:0006468);; Cellular Component: plastid (GO:0009536);;	--	--
TraesCS2A01G101900	K1	-0.930037	0.465528	-0.805596	1.2701	--	--	--
TraesCS2A01G105500	K1	-0.264115	-0.0357005	-0.182556	0.482372	Molecular Function: calcium ion binding (GO:0005509);; Cellular Component: plasma membrane (GO:0005886);; Biological Process: Golgi to vacuole transport (GO:0006896);; Molecular Function: amino-terminal vacuolar sorting propeptide binding (GO:0009940);; Cellular Component: cytoplasmic vesicle (GO:0016023);; Cellular Component: Golgi transport complex (GO:0017119);;	--	--
TraesCS2A01G110200	K1	-0.625585	-0.21926	-0.000514354	0.845359	Molecular Function: ATP binding (GO:0005524);; Biological Process: obsolete ATP catabolic process (GO:0006200);; Cellular Component: plastid (GO:0009536);; Cellular Component: membrane (GO:0016020);; Molecular Function: ATPase activity (GO:0016887);;	--	--
TraesCS2A01G110300	K1	-0.499792	-0.499792	-0.417757	1.41734	Cellular Component: extracellular region (GO:0005576);; Cellular Component: cytoplasmic vesicle (GO:0016023);;	--	--
TraesCS2A01G110800	K1	-0.607902	0.00345862	0.0647631	0.53968	Biological Process: apoptotic process (GO:0006915);; Biological Process: defense response (GO:0006952);; Molecular Function: purine ribonucleoside binding (GO:0032550);; Molecular Function: adenyl ribonucleotide binding (GO:0032559);; Molecular Function: anion binding (GO:0043168);;	--	--
TraesCS2A01G112400	K1	-1.3196	-0.209439	0.114181	1.41486	Biological Process: response to stress (GO:0006950);;	--	--
TraesCS2A01G113500	K1	-0.59166	-0.080729	-0.44319	1.11558	Biological Process: metabolic process (GO:0008152);; Molecular Function: transferase activity, transferring hexosyl groups (GO:0016758);;	--	--
TraesCS2A01G139200	K1	-0.784968	0.073783	-0.00482945	0.716015	Biological Process: drug transmembrane transport (GO:0006855);; Molecular Function: drug transmembrane transporter activity (GO:0015238);; Molecular Function: antiporter activity (GO:0015297);; Cellular Component: membrane (GO:0016020);;	K03327|0|bdi:100833976|K03327 multidrug resistance protein, MATE family | (RefSeq) protein DETOXIFICATION 19-like	--
TraesCS2A01G151800	K1	0.646762	-0.0948017	-1.44469	0.892733	Biological Process: RNA methylation (GO:0001510);; Biological Process: pseudouridine synthesis (GO:0001522);; Molecular Function: RNA binding (GO:0003723);; Cellular Component: nucleolus (GO:0005730);; Cellular Component: cytosol (GO:0005829);; Biological Process: purine nucleotide biosynthetic process (GO:0006164);; Biological Process: RNA processing (GO:0006396);; Cellular Component: plasmodesm…	K11131|0|bdi:100832816|K11131 H/ACA ribonucleoprotein complex subunit 4 [EC:5.4.99.-] | (RefSeq) H/ACA ribonucleoprotein complex subunit 4-like	Ribosome biogenesis in eukaryotes (ko03008)
TraesCS2A01G158600	K1	-0.781617	1.32714	-0.821641	0.276113	Molecular Function: serine-type endopeptidase inhibitor activity (GO:0004867);; Biological Process: proteolysis (GO:0006508);; Molecular Function: peptidase activity (GO:0008233);; Biological Process: response to wounding (GO:0009611);;	--	--
TraesCS2A01G163300	K1	-0.860913	0.24633	0.0165815	0.598002	Biological Process: metabolic process (GO:0008152);; Cellular Component: plastid (GO:0009536);; Molecular Function: hydrolase activity (GO:0016787);;	--	--
TraesCS2A01G164700	K1	-0.330012	-0.248112	-0.401323	0.979447	Cellular Component: mitochondrion (GO:0005739);; Biological Process: petal formation (GO:0048451);; Biological Process: sepal formation (GO:0048453);;	--	--
TraesCS2A01G174500	K1	-0.907179	-0.0354261	-0.313457	1.25606	Molecular Function: phospholipase C activity (GO:0004629);; Biological Process: lipid metabolic process (GO:0006629);; Biological Process: vernalization response (GO:0010048);; Cellular Component: cytoplasmic vesicle (GO:0016023);; Molecular Function: kinase activity (GO:0016301);; Biological Process: phosphorylation (GO:0016310);; Biological Process: intracellular signal transduction (GO:0035556…	--	--
TraesCS2A01G179900	K1	-0.155045	-0.131721	-0.0624602	0.349226	--	--	--
TraesCS2A01G184500	K1	-0.630243	-0.504476	-0.0307165	1.16544	Molecular Function: nucleotide binding (GO:0000166);; Molecular Function: protein kinase activity (GO:0004672);; Biological Process: phosphorylation (GO:0016310);;	K04733|1.93323e-161|obr:102707686|K04733 interleukin-1 receptor-associated kinase 4 [EC:2.7.11.1] | (RefSeq) putative receptor-like protein kinase At4g00960	--
TraesCS2A01G186500	K1	-0.384599	-0.234426	-0.102154	0.721178	Biological Process: tRNA dihydrouridine synthesis (GO:0002943);; Molecular Function: transmembrane receptor protein serine/threonine kinase activity (GO:0004675);; Molecular Function: ATP binding (GO:0005524);; Cellular Component: mitochondrion (GO:0005739);; Cellular Component: plasma membrane (GO:0005886);; Biological Process: protein phosphorylation (GO:0006468);; Biological Process: regulatio…	--	--
TraesCS2A01G187600	K1	-1.14073	0.174633	-0.040032	1.00613	Biological Process: carbohydrate transport (GO:0008643);; Cellular Component: membrane (GO:0016020);;	--	--
TraesCS2A01G188700	K1	-0.7549	-0.619836	-0.323016	1.69775	Molecular Function: sugar:proton symporter activity (GO:0005351);; Molecular Function: galactose transmembrane transporter activity (GO:0005354);; Molecular Function: glucose transmembrane transporter activity (GO:0005355);; Molecular Function: myo-inositol transmembrane transporter activity (GO:0005365);; Cellular Component: plasma membrane (GO:0005886);; Molecular Function: D-xylose transmembra…	--	--
TraesCS2A01G193900	K1	-0.468213	0.0206676	-0.0776628	0.525209	Molecular Function: binding (GO:0005488);;	--	--
TraesCS2A01G206600	K1	-1.36907	0.454238	-0.245553	1.16038	Cellular Component: mitochondrion (GO:0005739);; Molecular Function: transferase activity, transferring phosphorus-containing groups (GO:0016772);;	K08869|0|bdi:100845973|K08869 aarF domain-containing kinase | (RefSeq) probable serine/threonine-protein kinase abkC	--
TraesCS2A01G209900	K1	-0.481143	-0.0267447	-0.20982	0.717707	Molecular Function: protein serine/threonine kinase activity (GO:0004674);; Molecular Function: ATP binding (GO:0005524);; Biological Process: protein phosphorylation (GO:0006468);; Molecular Function: carbohydrate binding (GO:0030246);; Biological Process: recognition of pollen (GO:0048544);;	--	--
TraesCS2A01G211900	K1	-0.199612	-0.0408926	-0.190129	0.430633	Molecular Function: protein serine/threonine kinase activity (GO:0004674);; Molecular Function: ATP binding (GO:0005524);; Cellular Component: nucleus (GO:0005634);; Cellular Component: vacuole (GO:0005773);; Cellular Component: cytosol (GO:0005829);; Cellular Component: plasma membrane (GO:0005886);; Cellular Component: cytoplasmic vesicle (GO:0016023);; Biological Process: cellular protein loca…	--	--
TraesCS2A01G216600	K1	-0.298711	-0.0071442	-0.123208	0.429063	Molecular Function: nucleotide binding (GO:0000166);; Molecular Function: protein kinase activity (GO:0004672);; Cellular Component: cytoplasmic vesicle (GO:0016023);; Biological Process: phosphorylation (GO:0016310);;	--	--
TraesCS2A01G217200	K1	-0.491811	0.0119491	-0.227193	0.707055	Molecular Function: protein serine/threonine kinase activity (GO:0004674);; Molecular Function: ATP binding (GO:0005524);; Biological Process: protein phosphorylation (GO:0006468);; Cellular Component: cytoplasmic vesicle (GO:0016023);;	--	--
TraesCS2A01G217300	K1	-0.195837	-0.0727375	-0.22754	0.496115	Molecular Function: protein serine/threonine kinase activity (GO:0004674);; Molecular Function: ATP binding (GO:0005524);; Biological Process: protein phosphorylation (GO:0006468);;	--	--
TraesCS2A01G219600	K1	-0.897926	0.141051	0.227003	0.529872	Cellular Component: membrane (GO:0016020);; Cellular Component: cytoplasmic vesicle (GO:0016023);;	--	--
TraesCS2A01G256100	K1	-0.832892	0.31535	-0.63054	1.14808	Molecular Function: potassium ion transmembrane transporter activity (GO:0015079);; Cellular Component: integral component of membrane (GO:0016021);; Biological Process: potassium ion transmembrane transport (GO:0071805);;	K03549|0|bdi:100827811|K03549 KUP system potassium uptake protein | (RefSeq) potassium transporter 22-like	--
TraesCS2A01G261800	K1	-0.583839	-0.270718	-0.0467402	0.901296	Molecular Function: microtubule binding (GO:0008017);; Cellular Component: katanin complex (GO:0008352);; Biological Process: microtubule severing (GO:0051013);; Cellular Component: Cul4-RING E3 ubiquitin ligase complex (GO:0080008);;	K11799|0|bdi:100843698|K11799 WD repeat-containing protein 21A | (RefSeq) uncharacterized LOC100843698	--
TraesCS2A01G263800	K1	-1.38547	0.545059	-0.23175	1.07216	Cellular Component: mitochondrion (GO:0005739);; Cellular Component: plastid (GO:0009536);;	--	--
TraesCS2A01G283000	K1	-0.658599	0.309542	-0.590708	0.939764	Molecular Function: catalytic activity (GO:0003824);; Biological Process: metabolic process (GO:0008152);; Cellular Component: chloroplast (GO:0009507);; Cellular Component: membrane (GO:0016020);;	--	--
TraesCS2A01G284900	K1	-0.528352	-0.0229172	-0.261347	0.812616	Cellular Component: integral component of membrane (GO:0016021);; Biological Process: transmembrane transport (GO:0055085);;	--	--
TraesCS2A01G312600	K1	-1.09741	0.0368825	-0.316052	1.37658	Molecular Function: ferric-chelate reductase activity (GO:0000293);; Molecular Function: iron ion binding (GO:0005506);; Cellular Component: plasma membrane (GO:0005886);; Biological Process: response to light stimulus (GO:0009416);; Cellular Component: chloroplast (GO:0009507);; Biological Process: photosynthetic electron transport chain (GO:0009767);; Cellular Component: integral component of m…	--	--
TraesCS2A01G318200	K1	-0.447401	-0.101189	-0.199985	0.748575	Molecular Function: zinc ion binding (GO:0008270);;	K10664|3.52332e-135|bdi:100840089|K10664 E3 ubiquitin-protein ligase ATL6/9/15/31/42/55 [EC:2.3.2.27] | (RefSeq) E3 ubiquitin-protein ligase ATL6-like	--
TraesCS2A01G326300	K1	-0.637097	-0.242184	0.0855963	0.793685	Cellular Component: mitochondrion (GO:0005739);;	--	--
TraesCS2A01G327300	K1	-0.518658	0.192586	-0.0635863	0.389659	--	--	--
TraesCS2A01G363800	K1	-0.58346	0.448012	-0.169179	0.304627	Molecular Function: DNA binding (GO:0003677);; Molecular Function: chromatin binding (GO:0003682);;	K09422|3.23885e-113|bdi:100837963|K09422 myb proto-oncogene protein, plant | (RefSeq) myb-related protein 340	--
TraesCS2A01G374700	K1	-1.20995	0.054322	-0.210375	1.366	Cellular Component: mitochondrion (GO:0005739);; Cellular Component: peroxisome (GO:0005777);; Biological Process: protein targeting to peroxisome (GO:0006625);; Biological Process: protein targeting to mitochondrion (GO:0006626);;	K17782|2.78078e-47|bdi:100829761|K17782 mitochondrial intermembrane space import and assembly protein 40 | (RefSeq) mitochondrial intermembrane space import and assembly protein 40	--
TraesCS2A01G374800	K1	-1.19388	0.060286	-0.0999206	1.23351	Cellular Component: mitochondrial inner membrane (GO:0005743);; Biological Process: mitochondrial transport (GO:0006839);; Cellular Component: integral component of membrane (GO:0016021);;	--	--
TraesCS2A01G378900	K1	-1.25771	0.0779767	0.106214	1.07352	Molecular Function: calcium ion binding (GO:0005509);; Cellular Component: photosystem II oxygen evolving complex (GO:0009654);; Biological Process: photosynthesis (GO:0015979);; Cellular Component: extrinsic component of membrane (GO:0019898);;	--	--
TraesCS2A01G384100	K1	-0.648239	-0.569604	-0.0743764	1.29222	Biological Process: MAPK cascade (GO:0000165);; Molecular Function: ATP binding (GO:0005524);; Cellular Component: plasma membrane (GO:0005886);; Biological Process: protein targeting to membrane (GO:0006612);; Biological Process: salicylic acid biosynthetic process (GO:0009697);; Biological Process: systemic acquired resistance, salicylic acid mediated signaling pathway (GO:0009862);; Biological…	K13459|0|obr:102705617|K13459 disease resistance protein RPS2 | (RefSeq) disease resistance protein RPS2-like	Plant-pathogen interaction (ko04626)
TraesCS2A01G386400	K1	-1.37881	-0.455431	0.409546	1.4247	Molecular Function: calmodulin binding (GO:0005516);; Cellular Component: mitochondrion (GO:0005739);; Cellular Component: plastid (GO:0009536);; Biological Process: auxin-activated signaling pathway (GO:0009734);;	K14488|6.85892e-36|bdi:100846166|K14488 SAUR family protein | (RefSeq) auxin-responsive protein SAUR36-like	Plant hormone signal transduction (ko04075)
TraesCS2A01G390000	K1	-0.189312	-0.1473	-0.117985	0.454597	Molecular Function: serine-type endopeptidase activity (GO:0004252);; Cellular Component: cell wall (GO:0005618);; Biological Process: proteolysis (GO:0006508);; Cellular Component: membrane (GO:0016020);; Cellular Component: cytoplasmic vesicle (GO:0016023);; Biological Process: cuticle development (GO:0042335);; Molecular Function: identical protein binding (GO:0042802);; Biological Process: ne…	--	--
TraesCS2A01G393100	K1	-0.385738	-0.102431	-0.119378	0.607546	Molecular Function: nucleic acid binding (GO:0003676);; Molecular Function: zinc ion binding (GO:0008270);;	--	--
TraesCS2A01G394600	K1	-1.21036	0.323242	-0.237219	1.12434	Biological Process: anaerobic respiration (GO:0009061);; Biological Process: determination of bilateral symmetry (GO:0009855);; Biological Process: polarity specification of adaxial/abaxial axis (GO:0009944);; Biological Process: meristem initiation (GO:0010014);; Biological Process: regulation of meristem growth (GO:0010075);;	--	--
TraesCS2A01G394900	K1	-0.199542	-0.475607	-0.496624	1.17177	Molecular Function: zinc ion binding (GO:0008270);; Molecular Function: oxidoreductase activity, acting on paired donors, with incorporation or reduction of molecular oxygen, 2-oxoglutarate as one donor, and incorporation of one atom each of oxygen into both donors (GO:0016706);; Biological Process: oxidation-reduction process (GO:0055114);;	--	--
TraesCS2A01G395000	K1	-0.269279	-0.586354	-0.845591	1.70122	Molecular Function: oxidoreductase activity, acting on paired donors, with incorporation or reduction of molecular oxygen, 2-oxoglutarate as one donor, and incorporation of one atom each of oxygen into both donors (GO:0016706);; Biological Process: oxidation-reduction process (GO:0055114);;	--	--
TraesCS2A01G401700	K1	0.828873	-0.425225	-1.41019	1.00654	--	--	--
TraesCS2A01G409300	K1	-0.372178	-0.331443	-0.33795	1.04157	--	--	--
TraesCS2A01G409800	K1	-0.511011	-0.316927	-0.201554	1.02949	Cellular Component: mitochondrion (GO:0005739);; Cellular Component: plastid (GO:0009536);;	--	--
TraesCS2A01G416600	K1	-0.309345	-0.107069	-0.0655103	0.481924	Molecular Function: ATP binding (GO:0005524);; Biological Process: defense response (GO:0006952);; Cellular Component: plastid (GO:0009536);; Molecular Function: nucleoside-triphosphatase activity (GO:0017111);; Molecular Function: ADP binding (GO:0043531);;	K13457|0|bdi:100845263|K13457 disease resistance protein RPM1 | (RefSeq) disease resistance protein RPM1-like	Plant-pathogen interaction (ko04626)
TraesCS2A01G427300	K1	-0.416928	0.804726	-0.218036	-0.169762	Cellular Component: mitochondrion (GO:0005739);;	--	--
TraesCS2A01G431100	K1	-0.338745	-0.200258	-0.178274	0.717278	Molecular Function: protein serine/threonine kinase activity (GO:0004674);; Molecular Function: ATP binding (GO:0005524);; Biological Process: protein phosphorylation (GO:0006468);; Cellular Component: integral component of membrane (GO:0016021);;	--	--
TraesCS2A01G432800	K1	-0.882043	0.254486	-0.244914	0.872471	--	--	--
TraesCS2A01G433600	K1	-0.514557	-0.600656	-0.498897	1.61411	Molecular Function: hydrolase activity, hydrolyzing O-glycosyl compounds (GO:0004553);; Cellular Component: cell wall (GO:0005618);; Biological Process: cellular glucan metabolic process (GO:0006073);; Cellular Component: cytoplasmic vesicle (GO:0016023);; Molecular Function: xyloglucan:xyloglucosyl transferase activity (GO:0016762);; Cellular Component: apoplast (GO:0048046);;	--	--
TraesCS2A01G437200	K1	-1.23593	0.356765	-0.532805	1.41197	Molecular Function: metal ion binding (GO:0046872);;	--	--
TraesCS2A01G444900	K1	-0.87027	-0.36298	0.0508934	1.18236	Molecular Function: serine-type endopeptidase activity (GO:0004252);; Biological Process: proteolysis (GO:0006508);; Cellular Component: cytoplasmic vesicle (GO:0016023);; Molecular Function: identical protein binding (GO:0042802);; Biological Process: negative regulation of catalytic activity (GO:0043086);; Cellular Component: apoplast (GO:0048046);;	--	--
TraesCS2A01G451500	K1	-0.376676	-0.112388	-0.258788	0.747852	Molecular Function: ATP binding (GO:0005524);; Biological Process: obsolete ATP catabolic process (GO:0006200);; Biological Process: response to nematode (GO:0009624);; Cellular Component: integral component of membrane (GO:0016021);; Molecular Function: ATPase activity, coupled to transmembrane movement of substances (GO:0042626);; Biological Process: transmembrane transport (GO:0055085);;	--	--
TraesCS2A01G452300	K1	-0.707688	0.287664	-0.705997	1.12602	Cellular Component: integral component of membrane (GO:0016021);;	--	--
TraesCS2A01G452500	K1	-0.966783	0.251714	-0.112583	0.827652	Molecular Function: enzyme inhibitor activity (GO:0004857);; Cellular Component: integral component of membrane (GO:0016021);; Cellular Component: cytoplasmic vesicle (GO:0016023);; Molecular Function: pectinesterase activity (GO:0030599);; Biological Process: negative regulation of catalytic activity (GO:0043086);;	--	--
TraesCS2A01G455200	K1	-1.21397	0.135026	-0.0471791	1.12613	Molecular Function: G-protein coupled GABA receptor activity (GO:0004965);; Molecular Function: ionotropic glutamate receptor activity (GO:0004970);; Molecular Function: extracellular-glutamate-gated ion channel activity (GO:0005234);; Biological Process: ion transport (GO:0006811);; Biological Process: cellular calcium ion homeostasis (GO:0006874);; Biological Process: cellular sodium ion homeos…	--	--
TraesCS2A01G455600	K1	-0.20168	-0.139415	-0.176803	0.517898	Molecular Function: protein serine/threonine kinase activity (GO:0004674);; Molecular Function: ATP binding (GO:0005524);; Biological Process: protein phosphorylation (GO:0006468);; Cellular Component: cytoplasmic vesicle (GO:0016023);; Molecular Function: carbohydrate binding (GO:0030246);;	--	--
TraesCS2A01G468500	K1	-1.25781	0.994869	-0.885108	1.14805	Molecular Function: catechol oxidase activity (GO:0004097);; Biological Process: pigment biosynthetic process (GO:0046148);; Molecular Function: metal ion binding (GO:0046872);; Biological Process: oxidation-reduction process (GO:0055114);;	K00422|0|zma:103641967|K00422 polyphenol oxidase [EC:1.10.3.1] | (RefSeq) polyphenol oxidase, chloroplastic-like	Tyrosine metabolism (ko00350);; Isoquinoline alkaloid biosynthesis (ko00950)
TraesCS2A01G478600	K1	-1.45557	0.0620168	0.05339	1.34016	Biological Process: transport (GO:0006810);; Cellular Component: membrane (GO:0016020);; Molecular Function: transmembrane transporter activity (GO:0022857);;	--	--
TraesCS2A01G482200	K1	-0.1777	-0.281936	-0.319791	0.779427	Molecular Function: catalytic activity (GO:0003824);; Biological Process: cellular metabolic process (GO:0044237);; Molecular Function: coenzyme binding (GO:0050662);;	K08695|0|bdi:100835070|K08695 anthocyanidin reductase [EC:1.3.1.77] | (RefSeq) anthocyanidin reductase-like	Flavonoid biosynthesis (ko00941)
TraesCS2A01G483000	K1	-0.351099	-0.270789	-0.260225	0.882114	Biological Process: metabolic process (GO:0008152);; Molecular Function: transferase activity, transferring hexosyl groups (GO:0016758);;	--	--
TraesCS2A01G484800	K1	-1.10665	-0.0136617	0.182052	0.938257	Molecular Function: protein serine/threonine kinase activity (GO:0004674);; Molecular Function: ATP binding (GO:0005524);; Biological Process: protein phosphorylation (GO:0006468);; Cellular Component: membrane (GO:0016020);; Cellular Component: cytoplasmic vesicle (GO:0016023);; Biological Process: recognition of pollen (GO:0048544);;	--	--
TraesCS2A01G488700	K1	-0.529593	-0.407553	-0.699074	1.63622	Cellular Component: mitochondrion (GO:0005739);;	--	--
TraesCS2A01G497100	K1	-0.502771	-0.562498	-0.53905	1.60432	Molecular Function: oxidoreductase activity (GO:0016491);; Biological Process: oxidation-reduction process (GO:0055114);;	--	--
TraesCS2A01G501900	K1	-0.922547	-0.365651	0.0420812	1.24612	Molecular Function: dimethylallyltranstransferase activity (GO:0004161);; Molecular Function: geranyltranstransferase activity (GO:0004337);; Biological Process: isoprenoid biosynthetic process (GO:0008299);;	K00787|0|bdi:100844842|K00787 farnesyl diphosphate synthase [EC:2.5.1.1 2.5.1.10] | (RefSeq) farnesyl pyrophosphate synthase 1-like	Terpenoid backbone biosynthesis (ko00900)
TraesCS2A01G503800	K1	-0.794681	-0.288497	-0.044886	1.12806	Molecular Function: protein serine/threonine kinase activity (GO:0004674);; Molecular Function: ATP binding (GO:0005524);; Cellular Component: mitochondrion (GO:0005739);; Biological Process: protein phosphorylation (GO:0006468);; Cellular Component: plastid (GO:0009536);; Cellular Component: membrane (GO:0016020);;	--	--
TraesCS2A01G505300	K1	-0.356558	0.0754016	-0.104469	0.385625	Cellular Component: membrane (GO:0016020);; Cellular Component: cytoplasmic vesicle (GO:0016023);;	--	--
TraesCS2A01G509600	K1	-0.865218	0.412615	0.105608	0.346995	Molecular Function: transferase activity, transferring phosphorus-containing groups (GO:0016772);;	K04733|1.62176e-139|bdi:100838323|K04733 interleukin-1 receptor-associated kinase 4 [EC:2.7.11.1] | (RefSeq) serine/threonine-protein kinase CDL1-like	--
TraesCS2A01G510300	K1	-0.505532	-0.16234	0.250688	0.417184	Molecular Function: transferase activity, transferring phosphorus-containing groups (GO:0016772);;	K04733|0|zma:103650449|K04733 interleukin-1 receptor-associated kinase 4 [EC:2.7.11.1] | (RefSeq) wall-associated receptor kinase 2-like	--
TraesCS2A01G538200	K1	-1.45373	0.290772	0.188154	0.974802	Molecular Function: protein serine/threonine kinase activity (GO:0004674);; Molecular Function: protein tyrosine kinase activity (GO:0004713);; Molecular Function: ATP binding (GO:0005524);; Biological Process: protein phosphorylation (GO:0006468);; Cellular Component: membrane (GO:0016020);; Cellular Component: cytoplasmic vesicle (GO:0016023);; Biological Process: recognition of pollen (GO:0048…	--	--
TraesCS2A01G538300	K1	-0.539651	-0.0017959	-0.119657	0.661103	Molecular Function: protein serine/threonine kinase activity (GO:0004674);; Molecular Function: protein tyrosine kinase activity (GO:0004713);; Molecular Function: ATP binding (GO:0005524);; Biological Process: protein phosphorylation (GO:0006468);; Cellular Component: membrane (GO:0016020);; Cellular Component: cytoplasmic vesicle (GO:0016023);; Biological Process: recognition of pollen (GO:0048…	--	--
TraesCS2A01G540600	K1	-0.398493	-0.0529544	0.0438641	0.407583	--	--	--
TraesCS2A01G546400	K1	-0.381006	-0.134221	-0.244611	0.759838	Molecular Function: monooxygenase activity (GO:0004497);; Molecular Function: iron ion binding (GO:0005506);; Molecular Function: electron carrier activity (GO:0009055);; Molecular Function: oxidoreductase activity, acting on paired donors, with incorporation or reduction of molecular oxygen (GO:0016705);; Molecular Function: heme binding (GO:0020037);; Biological Process: oxidation-reduction pro…	--	--
TraesCS2A01G562100	K1	-0.457898	-0.185611	-0.151528	0.795037	Biological Process: oligopeptide transport (GO:0006857);; Molecular Function: oligopeptide transporter activity (GO:0015198);; Cellular Component: membrane (GO:0016020);; Biological Process: transmembrane transport (GO:0055085);;	--	--
TraesCS2A01G564200	K1	-0.473897	-0.165625	0.518091	0.121432	Molecular Function: protein kinase activity (GO:0004672);; Biological Process: cellular protein modification process (GO:0006464);; Biological Process: phosphate-containing compound metabolic process (GO:0006796);; Molecular Function: hydrolase activity (GO:0016787);; Molecular Function: purine ribonucleoside binding (GO:0032550);; Molecular Function: adenyl ribonucleotide binding (GO:0032559);; …	--	--
TraesCS2A01G566000	K1	-0.386393	-0.235163	-0.112974	0.73453	Molecular Function: DNA binding (GO:0003677);; Cellular Component: nucleus (GO:0005634);; Biological Process: response to cytokinin (GO:0009735);; Biological Process: response to abscisic acid (GO:0009737);; Biological Process: response to brassinosteroid (GO:0009741);; Biological Process: xylem development (GO:0010089);; Biological Process: positive regulation of transcription, DNA-templated (GO…	--	--
TraesCS2A01G571900	K1	-0.556014	0.656094	-0.247309	0.147229	Molecular Function: transporter activity (GO:0005215);; Biological Process: transport (GO:0006810);; Cellular Component: membrane (GO:0016020);;	K14638|0|bdi:100831794|K14638 solute carrier family 15 (peptide/histidine transporter), member 3/4 | (RefSeq) protein NRT1/ PTR FAMILY 5.10-like	--
TraesCS2A01G587900	K1	-0.868467	-0.142443	-0.258244	1.26915	Biological Process: allantoin catabolic process (GO:0000256);; Molecular Function: allantoinase activity (GO:0004038);; Cellular Component: endoplasmic reticulum (GO:0005783);; Biological Process: cellular response to nitrogen starvation (GO:0006995);; Molecular Function: zinc ion binding (GO:0008270);; Biological Process: ureide catabolic process (GO:0010136);; Cellular Component: cytoplasmic ve…	--	--
TraesCS2A01G589900	K1	-1.2893	-0.194311	0.456463	1.02715	Molecular Function: protein serine/threonine kinase activity (GO:0004674);; Molecular Function: ATP binding (GO:0005524);; Biological Process: protein phosphorylation (GO:0006468);;	K04733|0|bdi:100826311|K04733 interleukin-1 receptor-associated kinase 4 [EC:2.7.11.1] | (RefSeq) putative serine/threonine-protein kinase	--
TraesCS2B01G007500	K1	-0.521052	-0.244517	-0.170196	0.935765	Biological Process: defense response (GO:0006952);; Molecular Function: ADP binding (GO:0043531);;	K13457|1.97003e-156|bdi:100841091|K13457 disease resistance protein RPM1 | (RefSeq) disease resistance protein RPM1	Plant-pathogen interaction (ko04626)
TraesCS2B01G007600	K1	-0.773596	-0.367671	-0.0794292	1.2207	Biological Process: defense response (GO:0006952);; Molecular Function: ADP binding (GO:0043531);;	K13457|0|bdi:100841091|K13457 disease resistance protein RPM1 | (RefSeq) disease resistance protein RPM1	Plant-pathogen interaction (ko04626)
TraesCS2B01G019000	K1	-0.930784	0.438328	-0.197456	0.689911	Molecular Function: monooxygenase activity (GO:0004497);; Molecular Function: iron ion binding (GO:0005506);; Molecular Function: electron carrier activity (GO:0009055);; Molecular Function: oxidoreductase activity, acting on paired donors, with incorporation or reduction of molecular oxygen (GO:0016705);; Molecular Function: heme binding (GO:0020037);; Biological Process: electron transport chai…	K09755|1.34364e-83|obr:102700372|K09755 ferulate-5-hydroxylase [EC:1.14.-.-] | (RefSeq) cytochrome P450 84A1	Phenylpropanoid biosynthesis (ko00940)
TraesCS2B01G030200	K1	-0.272444	-0.0616847	-0.00956418	0.343693	Molecular Function: catalytic activity (GO:0003824);;	--	--
TraesCS2B01G035300	K1	-0.378617	-0.339722	0.250022	0.468317	Molecular Function: nucleotide binding (GO:0000166);; Molecular Function: protein kinase activity (GO:0004672);; Cellular Component: mitochondrion (GO:0005739);; Biological Process: phosphorylation (GO:0016310);; Molecular Function: ion binding (GO:0043167);;	--	--
TraesCS2B01G036600	K1	-0.903394	-0.20832	0.543988	0.567726	Molecular Function: nucleotide binding (GO:0000166);; Molecular Function: protein kinase activity (GO:0004672);; Biological Process: phosphorylation (GO:0016310);; Molecular Function: ion binding (GO:0043167);;	--	--
TraesCS2B01G040100	K1	-0.493424	-0.292937	0.0670348	0.719327	Molecular Function: oxidoreductase activity, acting on paired donors, with incorporation or reduction of molecular oxygen, 2-oxoglutarate as one donor, and incorporation of one atom each of oxygen into both donors (GO:0016706);; Biological Process: oxidation-reduction process (GO:0055114);;	--	--
TraesCS2B01G043100	K1	-0.183436	-0.183174	-0.0950429	0.461653	--	--	--
TraesCS2B01G043700	K1	-0.141636	-0.121086	-0.0857983	0.34852	--	--	--
TraesCS2B01G045600	K1	-0.316868	-0.231885	0.0774198	0.471333	--	--	--
TraesCS2B01G050900	K1	-0.963894	0.635168	-0.564271	0.892996	Molecular Function: oxidoreductase activity, acting on paired donors, with incorporation or reduction of molecular oxygen, 2-oxoglutarate as one donor, and incorporation of one atom each of oxygen into both donors (GO:0016706);; Biological Process: oxidation-reduction process (GO:0055114);;	--	--
TraesCS2B01G051100	K1	-1.45817	0.326142	-0.152015	1.28404	Molecular Function: oxidoreductase activity, acting on paired donors, with incorporation or reduction of molecular oxygen, 2-oxoglutarate as one donor, and incorporation of one atom each of oxygen into both donors (GO:0016706);; Biological Process: oxidation-reduction process (GO:0055114);;	--	--
TraesCS2B01G097800	K1	-0.436988	-0.397514	-0.304233	1.13873	Molecular Function: calmodulin binding (GO:0005516);; Biological Process: defense response (GO:0006952);; Biological Process: response to biotic stimulus (GO:0009607);; Cellular Component: integral component of membrane (GO:0016021);;	K08472|0|bdi:100846941|K08472 mlo protein | (RefSeq) MLO-like protein 1	--
TraesCS2B01G106200	K1	-0.284564	-0.192751	-0.155986	0.633301	Molecular Function: protein serine/threonine kinase activity (GO:0004674);; Molecular Function: ATP binding (GO:0005524);; Biological Process: protein phosphorylation (GO:0006468);; Cellular Component: cytoplasmic vesicle (GO:0016023);; Molecular Function: carbohydrate binding (GO:0030246);; Biological Process: response to stimulus (GO:0050896);;	--	--
TraesCS2B01G109700	K1	-1.16242	0.896732	-0.889902	1.15559	Biological Process: response to heat (GO:0009408);; Biological Process: response to cold (GO:0009409);; Biological Process: response to water deprivation (GO:0009414);; Biological Process: response to high light intensity (GO:0009644);; Biological Process: response to hydrogen peroxide (GO:0042542);; Molecular Function: inositol 3-alpha-galactosyltransferase activity (GO:0047216);;	K18819|0|obr:102722231|K18819 inositol 3-alpha-galactosyltransferase [EC:2.4.1.123] | (RefSeq) galactinol synthase 2-like	Galactose metabolism (ko00052)
TraesCS2B01G112000	K1	-1.39407	-0.260888	0.585974	1.06899	Molecular Function: RNA binding (GO:0003723);; Molecular Function: polynucleotide adenylyltransferase activity (GO:0004652);; Cellular Component: nucleus (GO:0005634);; Cellular Component: plastid (GO:0009536);; Biological Process: RNA polyadenylation (GO:0043631);;	K14376|0|bdi:100845437|K14376 poly(A) polymerase [EC:2.7.7.19] | (RefSeq) nuclear poly(A) polymerase 3-like	mRNA surveillance pathway (ko03015)
TraesCS2B01G124600	K1	-0.540117	-0.62789	-0.54512	1.71313	Molecular Function: peroxidase activity (GO:0004601);; Biological Process: response to oxidative stress (GO:0006979);; Cellular Component: cytoplasmic vesicle (GO:0016023);; Molecular Function: heme binding (GO:0020037);; Molecular Function: metal ion binding (GO:0046872);; Biological Process: oxidation-reduction process (GO:0055114);;	K00430|2.64268e-145|bdi:100834556|K00430 peroxidase [EC:1.11.1.7] | (RefSeq) peroxidase 2-like	Phenylpropanoid biosynthesis (ko00940)
TraesCS2B01G125800	K1	0.439837	0.487517	-1.80411	0.876756	Molecular Function: peroxidase activity (GO:0004601);; Biological Process: response to oxidative stress (GO:0006979);; Cellular Component: cytoplasmic vesicle (GO:0016023);; Molecular Function: heme binding (GO:0020037);; Molecular Function: metal ion binding (GO:0046872);; Biological Process: oxidation-reduction process (GO:0055114);;	K00430|1.81358e-152|bdi:100834556|K00430 peroxidase [EC:1.11.1.7] | (RefSeq) peroxidase 2-like	Phenylpropanoid biosynthesis (ko00940)
TraesCS2B01G129700	K1	-0.351287	-0.0723468	-0.0649137	0.488548	Biological Process: apoptotic process (GO:0006915);; Biological Process: defense response (GO:0006952);; Molecular Function: purine ribonucleoside binding (GO:0032550);; Molecular Function: adenyl ribonucleotide binding (GO:0032559);; Molecular Function: anion binding (GO:0043168);;	--	--
TraesCS2B01G131300	K1	-1.17932	0.336522	-0.622341	1.46514	Biological Process: response to stress (GO:0006950);;	--	--
TraesCS2B01G132100	K1	-0.822841	-0.122135	-0.622896	1.56787	Biological Process: metabolic process (GO:0008152);; Molecular Function: transferase activity, transferring hexosyl groups (GO:0016758);;	--	--
TraesCS2B01G132400	K1	-0.317423	-0.151798	-0.282896	0.752117	Biological Process: metabolic process (GO:0008152);; Molecular Function: transferase activity, transferring hexosyl groups (GO:0016758);;	--	--
TraesCS2B01G132700	K1	-0.734455	-0.216957	-0.489732	1.44114	Biological Process: metabolic process (GO:0008152);; Molecular Function: transferase activity, transferring hexosyl groups (GO:0016758);;	--	--
TraesCS2B01G133200	K1	-1.71869	0.20955	0.171279	1.33786	--	--	--
TraesCS2B01G158800	K1	-0.17012	-0.0947764	-0.17037	0.435266	Molecular Function: transmembrane receptor protein serine/threonine kinase activity (GO:0004675);; Molecular Function: ATP binding (GO:0005524);; Cellular Component: mitochondrion (GO:0005739);; Cellular Component: plasma membrane (GO:0005886);; Biological Process: protein phosphorylation (GO:0006468);; Biological Process: transmembrane receptor protein serine/threonine kinase signaling pathway (…	--	--
TraesCS2B01G180700	K1	-0.406844	0.0273388	-0.0386518	0.418157	--	--	--
TraesCS2B01G184400	K1	-0.947476	1.53091	-1.24631	0.66288	Molecular Function: serine-type endopeptidase inhibitor activity (GO:0004867);; Biological Process: proteolysis (GO:0006508);; Molecular Function: peptidase activity (GO:0008233);; Biological Process: response to wounding (GO:0009611);;	--	--
TraesCS2B01G186600	K1	-0.213141	0.0280435	-0.0927582	0.277856	Biological Process: DNA metabolic process (GO:0006259);; Biological Process: cell cycle process (GO:0022402);; Biological Process: regulation of organelle organization (GO:0033043);; Cellular Component: intracellular membrane-bounded organelle (GO:0043231);; Cellular Component: cytoplasmic part (GO:0044444);; Biological Process: chromosome organization (GO:0051276);;	K12875|0|bdi:100828438|K12875 apoptotic chromatin condensation inducer in the nucleus | (RefSeq) apoptotic chromatin condensation inducer in the nucleus-like	RNA transport (ko03013);; mRNA surveillance pathway (ko03015);; Spliceosome (ko03040)
TraesCS2B01G190500	K1	-0.233567	-0.19695	-0.347029	0.777546	Cellular Component: mitochondrion (GO:0005739);; Biological Process: petal formation (GO:0048451);; Biological Process: sepal formation (GO:0048453);;	--	--
TraesCS2B01G206500	K1	-0.42162	-0.471448	-0.391748	1.28482	--	--	--
TraesCS2B01G208900	K1	-0.530796	-0.294771	0.18597	0.639598	Biological Process: immune system process (GO:0002376);; Molecular Function: protein serine/threonine kinase activity (GO:0004674);; Molecular Function: ATP binding (GO:0005524);; Cellular Component: mitochondrion (GO:0005739);; Biological Process: protein phosphorylation (GO:0006468);; Biological Process: defense response (GO:0006952);; Biological Process: signal transduction (GO:0007165);; Cell…	--	--
TraesCS2B01G212900	K1	-0.832358	0.129553	-0.204521	0.907326	Molecular Function: binding (GO:0005488);;	--	--
TraesCS2B01G220700	K1	-0.534233	-0.372376	-0.177784	1.08439	Molecular Function: transmembrane receptor protein serine/threonine kinase activity (GO:0004675);; Molecular Function: ATP binding (GO:0005524);; Cellular Component: mitochondrion (GO:0005739);; Cellular Component: plasma membrane (GO:0005886);; Biological Process: protein phosphorylation (GO:0006468);; Biological Process: transmembrane receptor protein serine/threonine kinase signaling pathway (…	--	--
TraesCS2B01G220900	K1	-0.411987	-0.349682	-0.336412	1.09808	Molecular Function: transmembrane receptor protein serine/threonine kinase activity (GO:0004675);; Molecular Function: ATP binding (GO:0005524);; Cellular Component: mitochondrion (GO:0005739);; Cellular Component: plasma membrane (GO:0005886);; Biological Process: protein phosphorylation (GO:0006468);; Biological Process: transmembrane receptor protein serine/threonine kinase signaling pathway (…	--	--
TraesCS2B01G225100	K1	-0.689546	-0.209628	-0.320773	1.21995	Cellular Component: endoplasmic reticulum (GO:0005783);; Cellular Component: membrane (GO:0016020);;	K21248|0|bdi:100837151|K21248 vacuole membrane protein 1 | (RefSeq) vacuole membrane protein KMS2-like	--
TraesCS2B01G230800	K1	-1.00792	-0.0811203	-0.465425	1.55447	Biological Process: metabolic process (GO:0008152);; Molecular Function: transferase activity, transferring hexosyl groups (GO:0016758);;	--	--
TraesCS2B01G233800	K1	-1.40817	0.284202	-0.256652	1.38062	Cellular Component: mitochondrion (GO:0005739);; Molecular Function: transferase activity, transferring phosphorus-containing groups (GO:0016772);;	K08869|0|bdi:100845973|K08869 aarF domain-containing kinase | (RefSeq) probable serine/threonine-protein kinase abkC	--
TraesCS2B01G241400	K1	-0.614991	-0.422847	0.22151	0.816328	Molecular Function: protein serine/threonine kinase activity (GO:0004674);; Molecular Function: ATP binding (GO:0005524);; Biological Process: protein phosphorylation (GO:0006468);; Cellular Component: membrane (GO:0016020);; Cellular Component: cytoplasmic vesicle (GO:0016023);;	--	--
TraesCS2B01G241900	K1	-0.217131	-0.219708	-0.272276	0.709115	Molecular Function: nucleotide binding (GO:0000166);; Molecular Function: protein kinase activity (GO:0004672);; Cellular Component: cytoplasmic vesicle (GO:0016023);; Biological Process: phosphorylation (GO:0016310);;	--	--
TraesCS2B01G243000	K1	-0.783695	-0.220822	-0.332771	1.33729	Molecular Function: protein serine/threonine kinase activity (GO:0004674);; Molecular Function: ATP binding (GO:0005524);; Biological Process: protein phosphorylation (GO:0006468);; Cellular Component: cytoplasmic vesicle (GO:0016023);;	--	--
TraesCS2B01G245100	K1	-1.05277	-0.106774	0.108539	1.05101	Cellular Component: membrane (GO:0016020);; Cellular Component: cytoplasmic vesicle (GO:0016023);;	--	--
TraesCS2B01G248000	K1	-0.843692	-0.480862	0.353112	0.971442	Molecular Function: transporter activity (GO:0005215);; Cellular Component: mitochondrion (GO:0005739);; Cellular Component: plasma membrane (GO:0005886);; Biological Process: transport (GO:0006810);; Biological Process: response to nematode (GO:0009624);;	K14638|0|bdi:100831418|K14638 solute carrier family 15 (peptide/histidine transporter), member 3/4 | (RefSeq) protein NRT1/ PTR FAMILY 5.10-like	--
TraesCS2B01G273500	K1	-0.928783	-0.0978076	-0.41346	1.44005	Cellular Component: nucleus (GO:0005634);; Cellular Component: plastid (GO:0009536);; Molecular Function: protein dimerization activity (GO:0046983);;	K16189|3.78522e-151|bdi:100831206|K16189 phytochrome-interacting factor 4 | (RefSeq) transcription factor PIF4-like	Plant hormone signal transduction (ko04075)
TraesCS2B01G276100	K1	-0.797845	-0.529559	0.0928315	1.23457	--	--	--
TraesCS2B01G278500	K1	-1.53704	0.383677	0.0421469	1.11122	Molecular Function: peroxidase activity (GO:0004601);; Biological Process: response to oxidative stress (GO:0006979);; Biological Process: response to salt stress (GO:0009651);; Cellular Component: cytoplasmic vesicle (GO:0016023);; Molecular Function: heme binding (GO:0020037);; Molecular Function: metal ion binding (GO:0046872);; Biological Process: oxidation-reduction process (GO:0055114);;	K00430|0|bdi:100839855|K00430 peroxidase [EC:1.11.1.7] | (RefSeq) peroxidase 50-like	Phenylpropanoid biosynthesis (ko00940)
TraesCS2B01G279200	K1	-0.90275	-0.507217	-0.204308	1.61428	Molecular Function: monooxygenase activity (GO:0004497);; Molecular Function: iron ion binding (GO:0005506);; Molecular Function: electron carrier activity (GO:0009055);; Molecular Function: oxidoreductase activity, acting on paired donors, with incorporation or reduction of molecular oxygen (GO:0016705);; Molecular Function: heme binding (GO:0020037);; Biological Process: oxidation-reduction pro…	--	--
TraesCS2B01G280400	K1	-0.672175	-0.121765	-0.0304176	0.824358	Molecular Function: microtubule binding (GO:0008017);; Cellular Component: katanin complex (GO:0008352);; Biological Process: microtubule severing (GO:0051013);; Cellular Component: Cul4-RING E3 ubiquitin ligase complex (GO:0080008);;	K11799|0|bdi:100843698|K11799 WD repeat-containing protein 21A | (RefSeq) uncharacterized LOC100843698	--
TraesCS2B01G290100	K1	-0.553618	-0.359265	0.469976	0.442906	Molecular Function: protein serine/threonine kinase activity (GO:0004674);; Molecular Function: ATP binding (GO:0005524);; Biological Process: protein phosphorylation (GO:0006468);; Cellular Component: membrane (GO:0016020);; Cellular Component: cytoplasmic vesicle (GO:0016023);; Biological Process: recognition of pollen (GO:0048544);;	--	--
TraesCS2B01G292900	K1	-0.532335	-0.249031	-0.0223767	0.803743	Cellular Component: plastid (GO:0009536);;	--	--
TraesCS2B01G300300	K1	-0.394279	-0.118266	-0.460657	0.973202	Molecular Function: catalytic activity (GO:0003824);; Biological Process: metabolic process (GO:0008152);; Cellular Component: chloroplast (GO:0009507);; Cellular Component: membrane (GO:0016020);;	--	--
TraesCS2B01G307200	K1	-0.977851	-0.34332	-0.158308	1.47948	Cellular Component: cytoplasmic vesicle (GO:0016023);;	--	--
TraesCS2B01G309800	K1	-1.59043	0.276333	0.167822	1.14627	Molecular Function: sucrose alpha-glucosidase activity (GO:0004575);; Biological Process: starch metabolic process (GO:0005982);; Biological Process: sucrose catabolic process (GO:0005987);; Cellular Component: chloroplast (GO:0009507);; Molecular Function: glycopeptide alpha-N-acetylgalactosaminidase activity (GO:0033926);; Biological Process: cotyledon development (GO:0048825);;	--	--
TraesCS2B01G319700	K1	-0.672479	0.516706	0.0239565	0.131816	Molecular Function: serine-type endopeptidase activity (GO:0004252);; Cellular Component: cell wall (GO:0005618);; Biological Process: proteolysis (GO:0006508);; Cellular Component: cytoplasmic vesicle (GO:0016023);; Molecular Function: identical protein binding (GO:0042802);; Biological Process: negative regulation of catalytic activity (GO:0043086);;	--	--
TraesCS2B01G329600	K1	-0.914286	0.0963711	-0.249851	1.06777	Molecular Function: ferric-chelate reductase activity (GO:0000293);; Molecular Function: iron ion binding (GO:0005506);; Cellular Component: plasma membrane (GO:0005886);; Biological Process: response to light stimulus (GO:0009416);; Cellular Component: chloroplast (GO:0009507);; Biological Process: photosynthetic electron transport chain (GO:0009767);; Cellular Component: integral component of m…	--	--
TraesCS2B01G330700	K1	-0.657608	0.0490375	-0.292145	0.900716	Molecular Function: iron ion binding (GO:0005506);; Cellular Component: photosystem II (GO:0009523);; Cellular Component: chloroplast thylakoid membrane (GO:0009535);; Biological Process: photosynthetic electron transport in photosystem II (GO:0009772);; Cellular Component: plastoglobule (GO:0010287);; Cellular Component: integral component of membrane (GO:0016021);; Molecular Function: oxidoredu…	K02706|0|bdi:6439844|K02706 photosystem II P680 reaction center D2 protein [EC:1.10.3.9] | (RefSeq) psbD, BrdiC_p006; photosystem II protein D2	Photosynthesis (ko00195)
TraesCS2B01G335000	K1	-0.563701	-0.549016	-0.431691	1.54441	Cellular Component: membrane (GO:0016020);;	--	--
TraesCS2B01G354700	K1	-0.378784	0.290022	-0.138582	0.227345	--	--	--
TraesCS2B01G366600	K1	-0.90226	-0.434236	0.258483	1.07801	Molecular Function: protein tyrosine kinase activity (GO:0004713);; Molecular Function: ATP binding (GO:0005524);; Biological Process: protein phosphorylation (GO:0006468);;	K13436|0|bdi:100835596|K13436 pto-interacting protein 1 [EC:2.7.11.1] | (RefSeq) PTI1-like tyrosine-protein kinase 3	Plant-pathogen interaction (ko04626)
TraesCS2B01G368700	K1	-0.238895	0.0433631	-0.30826	0.503792	Molecular Function: transporter activity (GO:0005215);; Biological Process: transport (GO:0006810);; Cellular Component: membrane (GO:0016020);;	--	--
TraesCS2B01G381300	K1	-0.396702	-0.0600193	-0.302678	0.759399	Biological Process: metabolic process (GO:0008152);; Cellular Component: cytoplasmic vesicle (GO:0016023);; Molecular Function: hydrolase activity (GO:0016787);;	--	--
TraesCS2B01G395200	K1	-0.303108	-0.306566	-0.255892	0.865566	Cellular Component: extracellular space (GO:0005615);; Molecular Function: UDP-N-acetylmuramate dehydrogenase activity (GO:0008762);; Biological Process: cytokinin metabolic process (GO:0009690);; Cellular Component: cytoplasmic vesicle (GO:0016023);; Molecular Function: transferase activity, transferring hexosyl groups (GO:0016758);; Molecular Function: cytokinin dehydrogenase activity (GO:00191…	--	--
TraesCS2B01G398100	K1	-1.31722	-0.753654	0.795185	1.27569	Cellular Component: cytoplasm (GO:0005737);; Biological Process: L-phenylalanine catabolic process (GO:0006559);; Biological Process: cinnamic acid biosynthetic process (GO:0009800);; Molecular Function: phenylalanine ammonia-lyase activity (GO:0045548);;	K10775|0|bdi:100845653|K10775 phenylalanine ammonia-lyase [EC:4.3.1.24] | (RefSeq) phenylalanine ammonia-lyase	Phenylalanine metabolism (ko00360);; Phenylpropanoid biosynthesis (ko00940)
TraesCS2B01G401300	K1	-0.763702	-0.724013	0.0737969	1.41392	Biological Process: MAPK cascade (GO:0000165);; Molecular Function: ATP binding (GO:0005524);; Cellular Component: plasma membrane (GO:0005886);; Biological Process: protein targeting to membrane (GO:0006612);; Biological Process: salicylic acid biosynthetic process (GO:0009697);; Biological Process: systemic acquired resistance, salicylic acid mediated signaling pathway (GO:0009862);; Biological…	K13459|0|obr:102705617|K13459 disease resistance protein RPS2 | (RefSeq) disease resistance protein RPS2-like	Plant-pathogen interaction (ko04626)
TraesCS2B01G401600	K1	-0.372125	-0.0211395	0.423503	-0.0302393	Molecular Function: hydrolase activity, hydrolyzing O-glycosyl compounds (GO:0004553);; Biological Process: carbohydrate metabolic process (GO:0005975);; Biological Process: lignin biosynthetic process (GO:0009809);; Molecular Function: hydrolase activity, acting on ester bonds (GO:0016788);;	K05350|0|bdi:100843130|K05350 beta-glucosidase [EC:3.2.1.21] | (RefSeq) probable inactive beta-glucosidase 14	Cyanoamino acid metabolism (ko00460);; Starch and sucrose metabolism (ko00500);; Phenylpropanoid biosynthesis (ko00940)
TraesCS2B01G403800	K1	-1.53043	-0.0546603	0.33025	1.25484	Molecular Function: calmodulin binding (GO:0005516);; Cellular Component: mitochondrion (GO:0005739);; Cellular Component: plastid (GO:0009536);; Biological Process: auxin-activated signaling pathway (GO:0009734);;	K14488|4.76613e-40|bdi:100846166|K14488 SAUR family protein | (RefSeq) auxin-responsive protein SAUR36-like	Plant hormone signal transduction (ko04075)
TraesCS2B01G411500	K1	-0.31378	-0.332406	-0.202887	0.849073	Biological Process: transcription, DNA-templated (GO:0006351);;	K14516|4.19357e-56|bdi:100840669|K14516 ethylene-responsive transcription factor 1 | (RefSeq) ethylene-responsive transcription factor 1B-like	Plant hormone signal transduction (ko04075)
TraesCS2B01G428700	K1	-1.07287	-0.150663	-0.336461	1.56	Biological Process: metabolic process (GO:0008152);; Molecular Function: transferase activity, transferring hexosyl groups (GO:0016758);;	K13495|0|bdi:100841393|K13495 cis-zeatin O-glucosyltransferase [EC:2.4.1.215] | (RefSeq) putative cis-zeatin O-glucosyltransferase	Zeatin biosynthesis (ko00908)
TraesCS2B01G428800	K1	-0.388217	-0.267327	0.00404115	0.651503	Biological Process: metabolic process (GO:0008152);; Molecular Function: cis-zeatin O-beta-D-glucosyltransferase activity (GO:0050502);;	K13495|5.34329e-176|bdi:100840786|K13495 cis-zeatin O-glucosyltransferase [EC:2.4.1.215] | (RefSeq) cis-zeatin O-glucosyltransferase 1-like	Zeatin biosynthesis (ko00908)
TraesCS2B01G445500	K1	-0.190975	-0.190975	-0.182786	0.564736	Molecular Function: magnesium ion binding (GO:0000287);; Cellular Component: plastid (GO:0009536);; Biological Process: gibberellin metabolic process (GO:0009685);; Molecular Function: ent-copalyl diphosphate synthase activity (GO:0009905);; Molecular Function: terpene synthase activity (GO:0010333);; Molecular Function: syn-copalyl diphosphate synthase activity (GO:0051498);; Biological Process:…	K14043|0|osa:4335090|K14043 syn-copalyl-diphosphate synthase [EC:5.5.1.14] | (RefSeq) CPS4, CYC1, OsCPS4, OsCPSsyn, OsCyc1; syn-copalyl diphosphate synthase	Diterpenoid biosynthesis (ko00904)
TraesCS2B01G445600	K1	-0.26008	-0.247363	-0.26008	0.767522	Molecular Function: monooxygenase activity (GO:0004497);; Molecular Function: iron ion binding (GO:0005506);; Molecular Function: electron carrier activity (GO:0009055);; Cellular Component: membrane (GO:0016020);; Molecular Function: oxidoreductase activity, acting on paired donors, with incorporation or reduction of molecular oxygen (GO:0016705);; Molecular Function: heme binding (GO:0020037);;…	--	--
TraesCS2B01G449200	K1	-1.4868	-0.356766	0.382233	1.46134	Molecular Function: phosphoprotein phosphatase activity (GO:0004721);; Biological Process: metabolic process (GO:0008152);; Cellular Component: plastid (GO:0009536);; Molecular Function: metal ion binding (GO:0046872);;	K17506|0|bdi:100829555|K17506 protein phosphatase 1L [EC:3.1.3.16] | (RefSeq) probable protein phosphatase 2C 44	--
TraesCS2B01G454100	K1	-0.331614	0.0314805	-0.303612	0.603746	--	--	--
TraesCS2B01G456000	K1	-1.01094	0.0857257	-0.32784	1.25305	Cellular Component: mitochondrion (GO:0005739);;	--	--
TraesCS2B01G460000	K1	-0.578919	1.04889	-0.384303	-0.0856721	Molecular Function: O-methyltransferase activity (GO:0008171);;	--	--
TraesCS2B01G464100	K1	-0.300433	-0.188033	-0.146558	0.635024	Molecular Function: protein serine/threonine kinase activity (GO:0004674);; Molecular Function: calcium ion binding (GO:0005509);; Molecular Function: ATP binding (GO:0005524);; Biological Process: protein phosphorylation (GO:0006468);; Molecular Function: polysaccharide binding (GO:0030247);;	--	--
TraesCS2B01G464800	K1	-0.48986	0.0477655	-0.000542566	0.442637	Cellular Component: nucleus (GO:0005634);; Cellular Component: plastid (GO:0009536);;	--	--
TraesCS2B01G467500	K1	-0.646796	-0.330986	-0.0273643	1.00515	Biological Process: defense response (GO:0006952);; Biological Process: response to biotic stimulus (GO:0009607);;	--	--
TraesCS2B01G471600	K1	-1.37827	0.578261	-0.375408	1.17542	Biological Process: embryo development (GO:0009790);;	--	--
TraesCS2B01G473800	K1	-0.762826	0.0933012	-0.624746	1.29427	Cellular Component: integral component of membrane (GO:0016021);;	--	--
TraesCS2B01G477600	K1	-0.33826	-0.231278	-0.0912661	0.660805	Biological Process: transition metal ion transport (GO:0000041);; Molecular Function: protein serine/threonine kinase activity (GO:0004674);; Molecular Function: ATP binding (GO:0005524);; Biological Process: protein phosphorylation (GO:0006468);; Cellular Component: cytoplasmic vesicle (GO:0016023);; Molecular Function: carbohydrate binding (GO:0030246);;	--	--
TraesCS2B01G491400	K1	-0.756451	1.07002	-0.65153	0.337961	Molecular Function: catechol oxidase activity (GO:0004097);; Biological Process: pigment biosynthetic process (GO:0046148);; Molecular Function: metal ion binding (GO:0046872);; Biological Process: oxidation-reduction process (GO:0055114);;	K00422|0|zma:103641967|K00422 polyphenol oxidase [EC:1.10.3.1] | (RefSeq) polyphenol oxidase, chloroplastic-like	Tyrosine metabolism (ko00350);; Isoquinoline alkaloid biosynthesis (ko00950)
TraesCS2B01G495800	K1	-1.16572	0.170508	0.042779	0.952432	--	--	--
TraesCS2B01G503500	K1	-0.908627	-0.0545663	-0.269492	1.23269	Biological Process: regulation of cyclin-dependent protein serine/threonine kinase activity (GO:0000079);; Molecular Function: cyclin-dependent protein serine/threonine kinase activity (GO:0004693);; Biological Process: stomatal lineage progression (GO:0010440);; Molecular Function: protein kinase binding (GO:0019901);;	--	--
TraesCS2B01G519000	K1	-0.290249	-0.271405	-0.221067	0.782721	Molecular Function: monooxygenase activity (GO:0004497);; Molecular Function: iron ion binding (GO:0005506);; Molecular Function: electron carrier activity (GO:0009055);; Cellular Component: cytoplasmic vesicle (GO:0016023);; Molecular Function: oxidoreductase activity, acting on paired donors, with incorporation or reduction of molecular oxygen (GO:0016705);; Molecular Function: heme binding (GO…	--	--
TraesCS2B01G519900	K1	-0.858491	-0.098278	-0.633538	1.59031	Cellular Component: membrane (GO:0016020);;	--	--
TraesCS2B01G521100	K1	-0.20871	-0.142653	-0.172896	0.524259	Cellular Component: 1,3-beta-D-glucan synthase complex (GO:0000148);; Molecular Function: 1,3-beta-D-glucan synthase activity (GO:0003843);; Biological Process: (1->3)-beta-D-glucan biosynthetic process (GO:0006075);;	K11000|0|bdi:100827979|K11000 callose synthase [EC:2.4.1.-] | (RefSeq) callose synthase 12-like	--
TraesCS2B01G524500	K1	-0.930234	0.0577609	-0.558173	1.43065	Biological Process: sulfate transport (GO:0008272);; Cellular Component: plant-type vacuole membrane (GO:0009705);; Molecular Function: molybdate ion transmembrane transporter activity (GO:0015098);; Molecular Function: sulfate transmembrane transporter activity (GO:0015116);; Cellular Component: integral component of membrane (GO:0016021);; Biological Process: molybdate ion export from vacuole (…	--	--
TraesCS2B01G528700	K1	-0.0873092	-0.11537	-0.146118	0.348797	--	--	--
TraesCS2B01G528800	K1	-0.15726	-0.0768233	-0.0729767	0.30706	--	--	--
TraesCS2B01G530000	K1	-1.21003	0.35345	-0.146348	1.00292	Molecular Function: triglyceride lipase activity (GO:0004806);; Biological Process: lipid metabolic process (GO:0006629);;	--	--
TraesCS2B01G532000	K1	-1.13394	-0.0775156	-0.292726	1.50418	Molecular Function: protein serine/threonine kinase activity (GO:0004674);; Molecular Function: ATP binding (GO:0005524);; Cellular Component: mitochondrion (GO:0005739);; Biological Process: protein phosphorylation (GO:0006468);; Cellular Component: plastid (GO:0009536);; Cellular Component: membrane (GO:0016020);;	--	--
TraesCS2B01G532100	K1	-0.725333	-0.0182998	-0.184182	0.927815	Molecular Function: protein serine/threonine kinase activity (GO:0004674);; Molecular Function: ATP binding (GO:0005524);; Cellular Component: mitochondrion (GO:0005739);; Biological Process: protein phosphorylation (GO:0006468);; Cellular Component: plastid (GO:0009536);; Cellular Component: membrane (GO:0016020);;	--	--
TraesCS2B01G536500	K1	-0.33642	-0.209403	0.087319	0.458504	Molecular Function: nucleotide binding (GO:0000166);; Molecular Function: protein kinase activity (GO:0004672);; Cellular Component: plastid (GO:0009536);; Cellular Component: cytoplasmic vesicle (GO:0016023);; Molecular Function: ion binding (GO:0043167);;	--	--
TraesCS2B01G536600	K1	-0.214656	-0.153532	-0.0743319	0.44252	Molecular Function: protein serine/threonine kinase activity (GO:0004674);; Molecular Function: calcium ion binding (GO:0005509);; Molecular Function: ATP binding (GO:0005524);; Biological Process: protein phosphorylation (GO:0006468);; Cellular Component: plastid (GO:0009536);; Cellular Component: cytoplasmic vesicle (GO:0016023);; Molecular Function: polysaccharide binding (GO:0030247);;	--	--
TraesCS2B01G536700	K1	-0.611376	-0.110386	0.107493	0.61427	Molecular Function: protein serine/threonine kinase activity (GO:0004674);; Molecular Function: ATP binding (GO:0005524);; Biological Process: protein phosphorylation (GO:0006468);; Cellular Component: cytoplasmic vesicle (GO:0016023);;	--	--
TraesCS2B01G545300	K1	-0.277087	-0.355245	-0.366271	0.998603	Biological Process: cellular amino acid metabolic process (GO:0006520);; Molecular Function: carboxy-lyase activity (GO:0016831);; Molecular Function: pyridoxal phosphate binding (GO:0030170);;	K01592|0|bdi:100832786|K01592 tyrosine decarboxylase [EC:4.1.1.25] | (RefSeq) aromatic-L-amino-acid decarboxylase-like	Tyrosine metabolism (ko00350);; Isoquinoline alkaloid biosynthesis (ko00950)
TraesCS2B01G565000	K1	-0.227133	0.0407162	-0.18424	0.370657	Molecular Function: protein serine/threonine kinase activity (GO:0004674);; Molecular Function: ATP binding (GO:0005524);; Biological Process: protein phosphorylation (GO:0006468);; Cellular Component: membrane (GO:0016020);; Cellular Component: cytoplasmic vesicle (GO:0016023);; Biological Process: recognition of pollen (GO:0048544);;	--	--
TraesCS2B01G565100	K1	-0.294106	0.104024	-0.256166	0.446247	Molecular Function: protein kinase activity (GO:0004672);; Biological Process: cellular process (GO:0009987);; Cellular Component: membrane (GO:0016020);; Cellular Component: cytoplasmic vesicle (GO:0016023);;	K04733|0|bdi:100839365|K04733 interleukin-1 receptor-associated kinase 4 [EC:2.7.11.1] | (RefSeq) G-type lectin S-receptor-like serine/threonine-protein kinase B120	--
TraesCS2B01G568000	K1	-0.208857	-0.105581	-0.190822	0.50526	Molecular Function: nucleotide binding (GO:0000166);; Molecular Function: protein kinase activity (GO:0004672);; Cellular Component: membrane (GO:0016020);; Cellular Component: cytoplasmic vesicle (GO:0016023);; Biological Process: phosphorylation (GO:0016310);;	--	--
TraesCS2B01G568500	K1	-0.454827	-0.19152	-0.152984	0.799331	Molecular Function: protein serine/threonine kinase activity (GO:0004674);; Molecular Function: ATP binding (GO:0005524);; Biological Process: protein phosphorylation (GO:0006468);; Cellular Component: membrane (GO:0016020);; Cellular Component: cytoplasmic vesicle (GO:0016023);; Biological Process: recognition of pollen (GO:0048544);;	--	--
TraesCS2B01G569400	K1	-0.77778	-0.687199	-0.0715119	1.53649	Biological Process: metal ion transport (GO:0030001);; Molecular Function: metal ion binding (GO:0046872);;	--	--
TraesCS2B01G574500	K1	-0.271715	-0.206786	-0.286999	0.765499	Biological Process: response to abiotic stimulus (GO:0009628);; Biological Process: post-embryonic development (GO:0009791);; Molecular Function: transferase activity (GO:0016740);; Biological Process: response to chemical (GO:0042221);;	K00799|2.69059e-79|sbi:SORBI_01g030930|K00799 glutathione S-transferase [EC:2.5.1.18] | (RefSeq) SORBIDRAFT_01g030930, Sb01g030930; hypothetical protein	Glutathione metabolism (ko00480)
TraesCS2B01G583100	K1	-0.916194	0.0988219	0.0464203	0.770952	Biological Process: ubiquinone biosynthetic process (GO:0006744);; Cellular Component: plastid (GO:0009536);; Cellular Component: extrinsic component of mitochondrial inner membrane (GO:0031314);;	--	--
TraesCS2B01G584100	K1	-0.835209	0.236367	-0.0797986	0.67864	Molecular Function: nucleotide binding (GO:0000166);; Molecular Function: protein kinase activity (GO:0004672);;	--	--
TraesCS2B01G602900	K1	-0.43815	-0.0971185	0.279344	0.255924	Cellular Component: exocyst (GO:0000145);; Biological Process: exocytosis (GO:0006887);; Biological Process: system development (GO:0048731);;	--	--
TraesCS2B01G604500	K1	-0.592606	0.0878981	0.0075052	0.497203	Molecular Function: protein serine/threonine kinase activity (GO:0004674);; Molecular Function: calcium ion binding (GO:0005509);; Molecular Function: ATP binding (GO:0005524);; Biological Process: protein phosphorylation (GO:0006468);; Molecular Function: polysaccharide binding (GO:0030247);;	--	--
TraesCS2B01G615500	K1	-0.576002	0.899058	-0.605503	0.282447	Molecular Function: transporter activity (GO:0005215);; Biological Process: transport (GO:0006810);; Cellular Component: membrane (GO:0016020);;	K14638|0|bdi:100831794|K14638 solute carrier family 15 (peptide/histidine transporter), member 3/4 | (RefSeq) protein NRT1/ PTR FAMILY 5.10-like	--
TraesCS2B01G618000	K1	-1.09013	-0.110855	-0.0992434	1.30022	Molecular Function: nucleotide binding (GO:0000166);; Molecular Function: protein kinase activity (GO:0004672);; Biological Process: phosphorylation (GO:0016310);; Molecular Function: ion binding (GO:0043167);;	--	--
TraesCS2D01G011700	K1	-0.529216	-0.498943	-0.410098	1.43826	Molecular Function: transcription factor activity, sequence-specific DNA binding (GO:0003700);; Biological Process: regulation of transcription, DNA-templated (GO:0006355);; Cellular Component: plastid (GO:0009536);; Molecular Function: sequence-specific DNA binding (GO:0043565);;	--	--
TraesCS2D01G016400	K1	-0.447701	-0.275826	-0.129579	0.853107	Biological Process: defense response (GO:0006952);; Molecular Function: ADP binding (GO:0043531);;	K13457|0|bdi:100841091|K13457 disease resistance protein RPM1 | (RefSeq) disease resistance protein RPM1	Plant-pathogen interaction (ko04626)
TraesCS2D01G021000	K1	-1.09423	0.0839583	-0.139582	1.14985	Molecular Function: iron ion binding (GO:0005506);; Cellular Component: photosystem II (GO:0009523);; Cellular Component: chloroplast thylakoid membrane (GO:0009535);; Biological Process: photosynthetic electron transport in photosystem II (GO:0009772);; Cellular Component: plastoglobule (GO:0010287);; Cellular Component: integral component of membrane (GO:0016021);; Molecular Function: oxidoredu…	K02706|0|bdi:6439844|K02706 photosystem II P680 reaction center D2 protein [EC:1.10.3.9] | (RefSeq) psbD, BrdiC_p006; photosystem II protein D2	Photosynthesis (ko00195)
TraesCS2D01G021500	K1	-0.202261	-0.205095	-0.181893	0.589249	Molecular Function: monooxygenase activity (GO:0004497);; Molecular Function: iron ion binding (GO:0005506);; Molecular Function: electron carrier activity (GO:0009055);; Cellular Component: cytoplasmic vesicle (GO:0016023);; Molecular Function: oxidoreductase activity, acting on paired donors, with incorporation or reduction of molecular oxygen (GO:0016705);; Molecular Function: heme binding (GO…	--	--
TraesCS2D01G028900	K1	-0.490798	-0.0836109	0.034229	0.54018	Molecular Function: oxidoreductase activity, acting on paired donors, with incorporation or reduction of molecular oxygen, 2-oxoglutarate as one donor, and incorporation of one atom each of oxygen into both donors (GO:0016706);; Biological Process: oxidation-reduction process (GO:0055114);;	--	--
TraesCS2D01G032800	K1	-1.26647	0.0162375	0.121968	1.12827	--	--	--
TraesCS2D01G036900	K1	-0.576531	-0.0827282	-0.0529707	0.71223	Molecular Function: oxidoreductase activity, acting on paired donors, with incorporation or reduction of molecular oxygen, 2-oxoglutarate as one donor, and incorporation of one atom each of oxygen into both donors (GO:0016706);; Biological Process: oxidation-reduction process (GO:0055114);;	--	--
TraesCS2D01G044100	K1	-0.636083	-0.0321995	-0.463651	1.13193	Molecular Function: glutathione transferase activity (GO:0004364);;	K00799|5.54193e-127|bdi:100841218|K00799 glutathione S-transferase [EC:2.5.1.18] | (RefSeq) probable glutathione S-transferase GSTF1	Glutathione metabolism (ko00480)
TraesCS2D01G054800	K1	-0.303261	-0.303261	-0.303261	0.909782	Biological Process: metabolic process (GO:0008152);; Molecular Function: transferase activity, transferring hexosyl groups (GO:0016758);;	--	--
TraesCS2D01G067800	K1	-0.454496	-0.228049	0.214464	0.468081	Molecular Function: transferase activity, transferring phosphorus-containing groups (GO:0016772);;	--	--
TraesCS2D01G069100	K1	-0.82149	0.531704	-0.960393	1.25018	Molecular Function: nucleic acid binding (GO:0003676);; Molecular Function: methyltransferase activity (GO:0008168);; Molecular Function: transferase activity, transferring hexosyl groups (GO:0016758);; Biological Process: methylation (GO:0032259);;	--	--
TraesCS2D01G069900	K1	0.512706	-0.219521	-1.21901	0.92583	Biological Process: arginine catabolic process (GO:0006527);; Biological Process: spermidine biosynthetic process (GO:0008295);; Molecular Function: arginine decarboxylase activity (GO:0008792);; Biological Process: putrescine biosynthetic process (GO:0009446);;	K01583|0|osa:4334917|K01583 arginine decarboxylase [EC:4.1.1.19] | (RefSeq) ADC2, ARGDC2, OsADC2, OsJ_13525; arginine decarboxylase 2	Arginine and proline metabolism (ko00330)
TraesCS2D01G073900	K1	-0.619026	0.293031	-0.146898	0.472892	Molecular Function: transketolase activity (GO:0004802);; Biological Process: metabolic process (GO:0008152);; Cellular Component: chloroplast stroma (GO:0009570);; Biological Process: response to salt stress (GO:0009651);; Cellular Component: chloroplast envelope (GO:0009941);; Biological Process: response to cadmium ion (GO:0046686);;	K00615|0|bdi:100841910|K00615 transketolase [EC:2.2.1.1] | (RefSeq) transketolase, chloroplastic-like	Pentose phosphate pathway (ko00030);; Carbon fixation in photosynthetic organisms (ko00710);; Carbon metabolism (ko01200);; Biosynthesis of amino acids (ko01230)
TraesCS2D01G088400	K1	-0.63118	0.114223	-0.0914503	0.608408	Molecular Function: protein kinase activity (GO:0004672);; Molecular Function: ATP binding (GO:0005524);; Biological Process: protein phosphorylation (GO:0006468);; Molecular Function: carbohydrate binding (GO:0030246);;	--	--
TraesCS2D01G088500	K1	-0.663104	-0.10147	-0.147517	0.912091	Molecular Function: protein serine/threonine kinase activity (GO:0004674);; Molecular Function: ATP binding (GO:0005524);; Biological Process: protein phosphorylation (GO:0006468);; Cellular Component: cytoplasmic vesicle (GO:0016023);; Molecular Function: carbohydrate binding (GO:0030246);; Biological Process: response to stimulus (GO:0050896);;	--	--
TraesCS2D01G098200	K1	-0.928847	-0.253711	0.0485706	1.13399	Molecular Function: protein kinase activity (GO:0004672);; Molecular Function: ATP binding (GO:0005524);; Biological Process: protein phosphorylation (GO:0006468);; Cellular Component: plastid (GO:0009536);;	--	--
TraesCS2D01G105100	K1	-0.631952	-0.209348	-0.44115	1.28245	Molecular Function: calcium ion binding (GO:0005509);; Cellular Component: plasma membrane (GO:0005886);; Biological Process: Golgi to vacuole transport (GO:0006896);; Molecular Function: amino-terminal vacuolar sorting propeptide binding (GO:0009940);; Cellular Component: cytoplasmic vesicle (GO:0016023);; Cellular Component: Golgi transport complex (GO:0017119);;	--	--
TraesCS2D01G110700	K1	-0.603523	-0.38308	-0.362345	1.34895	Molecular Function: ATP binding (GO:0005524);; Biological Process: obsolete ATP catabolic process (GO:0006200);; Cellular Component: plastid (GO:0009536);; Cellular Component: membrane (GO:0016020);; Molecular Function: ATPase activity (GO:0016887);;	--	--
TraesCS2D01G114300	K1	-0.454924	-0.409414	-0.0247573	0.889095	Biological Process: metabolic process (GO:0008152);; Molecular Function: transferase activity, transferring hexosyl groups (GO:0016758);;	--	--
TraesCS2D01G123200	K1	-0.915327	-0.296552	0.23164	0.98024	--	--	--
TraesCS2D01G137300	K1	-0.405738	-0.169368	-0.312199	0.887305	Molecular Function: protein serine/threonine kinase activity (GO:0004674);; Molecular Function: ATP binding (GO:0005524);; Biological Process: protein phosphorylation (GO:0006468);; Cellular Component: cytoplasmic vesicle (GO:0016023);; Molecular Function: carbohydrate binding (GO:0030246);; Biological Process: response to stimulus (GO:0050896);;	--	--
TraesCS2D01G137400	K1	-0.302289	-0.168954	-0.223295	0.694538	Molecular Function: transmembrane receptor protein serine/threonine kinase activity (GO:0004675);; Molecular Function: ATP binding (GO:0005524);; Cellular Component: mitochondrion (GO:0005739);; Cellular Component: plasma membrane (GO:0005886);; Biological Process: protein phosphorylation (GO:0006468);; Biological Process: transmembrane receptor protein serine/threonine kinase signaling pathway (…	--	--
TraesCS2D01G142100	K1	-0.68752	0.0751932	0.209398	0.402929	Biological Process: drug transmembrane transport (GO:0006855);; Molecular Function: drug transmembrane transporter activity (GO:0015238);; Molecular Function: antiporter activity (GO:0015297);; Cellular Component: membrane (GO:0016020);;	K03327|0|bdi:100833976|K03327 multidrug resistance protein, MATE family | (RefSeq) protein DETOXIFICATION 19-like	--
TraesCS2D01G157600	K1	-0.561403	-0.622871	-0.419738	1.60401	Molecular Function: monooxygenase activity (GO:0004497);; Molecular Function: iron ion binding (GO:0005506);; Molecular Function: electron carrier activity (GO:0009055);; Cellular Component: cytoplasmic vesicle (GO:0016023);; Molecular Function: oxidoreductase activity, acting on paired donors, with incorporation or reduction of molecular oxygen (GO:0016705);; Molecular Function: heme binding (GO…	K20660|0|bdi:100826419|K20660 cytochrome P450 family 709 | (RefSeq) cytochrome P450 734A6-like	--
TraesCS2D01G157800	K1	-1.66369	-0.420459	0.663259	1.42089	Molecular Function: monooxygenase activity (GO:0004497);; Molecular Function: iron ion binding (GO:0005506);; Molecular Function: electron carrier activity (GO:0009055);; Cellular Component: cytoplasmic vesicle (GO:0016023);; Molecular Function: oxidoreductase activity, acting on paired donors, with incorporation or reduction of molecular oxygen (GO:0016705);; Molecular Function: heme binding (GO…	K20660|0|bdi:100826419|K20660 cytochrome P450 family 709 | (RefSeq) cytochrome P450 734A6-like	--
TraesCS2D01G164500	K1	-0.635294	-0.312075	-0.276925	1.22429	Molecular Function: nucleic acid binding (GO:0003676);; Molecular Function: methyltransferase activity (GO:0008168);; Molecular Function: transferase activity, transferring hexosyl groups (GO:0016758);; Biological Process: methylation (GO:0032259);;	--	--
TraesCS2D01G170200	K1	-0.839148	0.179935	-0.293104	0.952317	Biological Process: metabolic process (GO:0008152);; Cellular Component: plastid (GO:0009536);; Molecular Function: hydrolase activity (GO:0016787);;	--	--
TraesCS2D01G171600	K1	-0.250811	-0.27812	-0.341733	0.870664	Cellular Component: mitochondrion (GO:0005739);; Biological Process: petal formation (GO:0048451);; Biological Process: sepal formation (GO:0048453);;	--	--
TraesCS2D01G180100	K1	-0.689225	0.300904	-0.145071	0.533393	Cellular Component: membrane (GO:0016020);;	--	--
TraesCS2D01G181900	K1	-0.526793	-0.0400012	-0.264131	0.830924	Biological Process: lipid metabolic process (GO:0006629);; Molecular Function: phosphoric diester hydrolase activity (GO:0008081);; Cellular Component: cytoplasmic vesicle (GO:0016023);; Molecular Function: kinase activity (GO:0016301);; Biological Process: phosphorylation (GO:0016310);; Biological Process: response to stimulus (GO:0050896);;	--	--
TraesCS2D01G185600	K1	-1.23586	0.999181	-0.426616	0.663293	Molecular Function: catalytic activity (GO:0003824);; Biological Process: cellular metabolic process (GO:0044237);; Molecular Function: coenzyme binding (GO:0050662);;	--	--
TraesCS2D01G188300	K1	-0.289192	-0.0146589	-0.105479	0.40933	Biological Process: defense response (GO:0006952);; Molecular Function: ADP binding (GO:0043531);;	--	--
TraesCS2D01G188900	K1	-0.408867	-0.00283021	0.000114667	0.411583	--	--	--
TraesCS2D01G193900	K1	-1.08426	0.193017	-0.0423013	0.933543	Molecular Function: binding (GO:0005488);;	--	--
TraesCS2D01G201200	K1	-0.569943	-0.483068	-0.609936	1.66295	--	--	--
TraesCS2D01G201400	K1	-0.579327	-0.312473	-0.0258268	0.917627	Molecular Function: transmembrane receptor protein serine/threonine kinase activity (GO:0004675);; Molecular Function: ATP binding (GO:0005524);; Cellular Component: mitochondrion (GO:0005739);; Cellular Component: plasma membrane (GO:0005886);; Biological Process: protein phosphorylation (GO:0006468);; Biological Process: transmembrane receptor protein serine/threonine kinase signaling pathway (…	--	--
TraesCS2D01G201700	K1	-0.476204	-0.36317	-0.372954	1.21233	Molecular Function: transmembrane receptor protein serine/threonine kinase activity (GO:0004675);; Molecular Function: ATP binding (GO:0005524);; Cellular Component: mitochondrion (GO:0005739);; Cellular Component: plasma membrane (GO:0005886);; Biological Process: protein phosphorylation (GO:0006468);; Biological Process: transmembrane receptor protein serine/threonine kinase signaling pathway (…	--	--
TraesCS2D01G212200	K1	-0.767358	0.19417	-0.37188	0.945068	Biological Process: metabolic process (GO:0008152);; Molecular Function: transferase activity, transferring hexosyl groups (GO:0016758);;	--	--
TraesCS2D01G216700	K1	-0.32137	-0.109812	0.0318936	0.399289	Molecular Function: protein serine/threonine kinase activity (GO:0004674);; Molecular Function: ATP binding (GO:0005524);; Biological Process: protein phosphorylation (GO:0006468);; Molecular Function: carbohydrate binding (GO:0030246);; Biological Process: recognition of pollen (GO:0048544);;	--	--
TraesCS2D01G217600	K1	-0.347597	0.0316628	-0.206523	0.522458	Molecular Function: protein serine/threonine kinase activity (GO:0004674);; Molecular Function: ATP binding (GO:0005524);; Cellular Component: nucleus (GO:0005634);; Cellular Component: vacuole (GO:0005773);; Cellular Component: cytosol (GO:0005829);; Cellular Component: plasma membrane (GO:0005886);; Cellular Component: cytoplasmic vesicle (GO:0016023);; Biological Process: cellular protein loca…	--	--
TraesCS2D01G219800	K1	-0.362739	-0.143099	-0.279914	0.785753	Molecular Function: transmembrane receptor protein serine/threonine kinase activity (GO:0004675);; Molecular Function: ATP binding (GO:0005524);; Cellular Component: mitochondrion (GO:0005739);; Cellular Component: plasma membrane (GO:0005886);; Biological Process: protein phosphorylation (GO:0006468);; Biological Process: transmembrane receptor protein serine/threonine kinase signaling pathway (…	--	--
TraesCS2D01G219900	K1	-0.491579	-0.108709	-0.153765	0.754052	Molecular Function: transmembrane receptor protein serine/threonine kinase activity (GO:0004675);; Molecular Function: ATP binding (GO:0005524);; Cellular Component: mitochondrion (GO:0005739);; Cellular Component: plasma membrane (GO:0005886);; Biological Process: protein phosphorylation (GO:0006468);; Biological Process: transmembrane receptor protein serine/threonine kinase signaling pathway (…	--	--
TraesCS2D01G223000	K1	-0.443404	-0.338435	-0.336458	1.1183	Molecular Function: protein serine/threonine kinase activity (GO:0004674);; Molecular Function: ATP binding (GO:0005524);; Biological Process: protein phosphorylation (GO:0006468);; Cellular Component: cytoplasmic vesicle (GO:0016023);;	--	--
TraesCS2D01G223300	K1	-0.677096	-0.0554759	-0.0307034	0.763275	Molecular Function: protein kinase activity (GO:0004672);; Molecular Function: ATP binding (GO:0005524);; Biological Process: protein phosphorylation (GO:0006468);; Cellular Component: cytoplasmic vesicle (GO:0016023);;	--	--
TraesCS2D01G225400	K1	-0.70534	0.0739984	-0.218354	0.849696	Cellular Component: membrane (GO:0016020);; Cellular Component: cytoplasmic vesicle (GO:0016023);;	--	--
TraesCS2D01G233200	K1	-1.02395	0.120092	0.233618	0.670236	--	--	--
TraesCS2D01G268600	K1	-1.65247	0.980284	-0.505409	1.1776	--	--	--
TraesCS2D01G270400	K1	-0.618279	-0.139399	-0.25162	1.0093	Molecular Function: acetylglucosaminyltransferase activity (GO:0008375);; Cellular Component: membrane (GO:0016020);;	--	--
TraesCS2D01G283600	K1	-0.704012	-0.128777	-0.505268	1.33806	Cellular Component: integral component of membrane (GO:0016021);; Biological Process: transmembrane transport (GO:0055085);;	--	--
TraesCS2D01G289500	K1	-1.62427	0.485184	-0.1026	1.24168	Cellular Component: chloroplast (GO:0009507);;	--	--
TraesCS2D01G297500	K1	-0.266427	-0.110873	-0.19859	0.575889	Molecular Function: protein serine/threonine kinase activity (GO:0004674);; Molecular Function: ATP binding (GO:0005524);; Biological Process: protein phosphorylation (GO:0006468);; Cellular Component: cytoplasmic vesicle (GO:0016023);; Biological Process: recognition of pollen (GO:0048544);;	--	--
TraesCS2D01G302600	K1	-0.370498	-0.553936	-0.673656	1.59809	--	--	--
TraesCS2D01G304300	K1	-0.529595	-0.188292	-0.388899	1.10679	Biological Process: amino acid transmembrane transport (GO:0003333);; Molecular Function: amino acid transmembrane transporter activity (GO:0015171);; Cellular Component: integral component of membrane (GO:0016021);;	--	--
TraesCS2D01G307800	K1	-1.18603	-0.465491	0.258076	1.39345	Molecular Function: DNA binding (GO:0003677);; Cellular Component: nucleus (GO:0005634);; Biological Process: regulation of transcription, DNA-templated (GO:0006355);; Biological Process: auxin-activated signaling pathway (GO:0009734);; Molecular Function: protein dimerization activity (GO:0046983);;	--	--
TraesCS2D01G313200	K1	-0.575029	-0.480612	-0.161579	1.21722	--	K10523|4.39623e-12|sita:101785763|K10523 speckle-type POZ protein | (RefSeq) BTB/POZ and MATH domain-containing protein 1-like	--
TraesCS2D01G315200	K1	-0.509023	-0.497032	-0.457667	1.46372	Cellular Component: membrane (GO:0016020);;	--	--
TraesCS2D01G329900	K1	-0.433069	0.0601407	-0.252163	0.625091	--	--	--
TraesCS2D01G335600	K1	-0.572548	0.38182	-0.144333	0.335061	--	--	--
TraesCS2D01G346600	K1	-0.978543	-0.162925	0.013252	1.12822	Molecular Function: protein tyrosine kinase activity (GO:0004713);; Molecular Function: ATP binding (GO:0005524);; Biological Process: protein phosphorylation (GO:0006468);;	K13436|0|bdi:100835596|K13436 pto-interacting protein 1 [EC:2.7.11.1] | (RefSeq) PTI1-like tyrosine-protein kinase 3	Plant-pathogen interaction (ko04626)
TraesCS2D01G348600	K1	-0.402198	-0.134229	-0.331954	0.868381	Molecular Function: transporter activity (GO:0005215);; Biological Process: transport (GO:0006810);; Cellular Component: membrane (GO:0016020);;	--	--
TraesCS2D01G352400	K1	-0.329174	-0.227666	-0.307792	0.864632	Cellular Component: nuclear chromosome (GO:0000228);; Molecular Function: heteroduplex DNA loop binding (GO:0000404);; Biological Process: meiotic mismatch repair (GO:0000710);; Molecular Function: damaged DNA binding (GO:0003684);; Molecular Function: mRNA binding (GO:0003729);; Molecular Function: ATP binding (GO:0005524);; Cellular Component: mRNA cleavage factor complex (GO:0005849);; Biologi…	K08736|0|sita:101784541|K08736 DNA mismatch repair protein MSH3 | (RefSeq) DNA mismatch repair protein MSH3	Mismatch repair (ko03430)
TraesCS2D01G371100	K1	-1.16333	0.0436178	-0.0212426	1.14096	Cellular Component: mitochondrion (GO:0005739);; Cellular Component: peroxisome (GO:0005777);; Biological Process: protein targeting to peroxisome (GO:0006625);; Biological Process: protein targeting to mitochondrion (GO:0006626);;	K17782|4.62513e-49|bdi:100829761|K17782 mitochondrial intermembrane space import and assembly protein 40 | (RefSeq) mitochondrial intermembrane space import and assembly protein 40	--
TraesCS2D01G374400	K1	-0.255681	-0.225608	-0.300559	0.781848	Biological Process: metabolic process (GO:0008152);; Molecular Function: transferase activity, transferring hexosyl groups (GO:0016758);;	--	--
TraesCS2D01G381300	K1	-0.5637	0.438968	-0.0688194	0.193552	Molecular Function: hydrolase activity, hydrolyzing O-glycosyl compounds (GO:0004553);; Cellular Component: cell wall (GO:0005618);; Biological Process: carbohydrate metabolic process (GO:0005975);; Biological Process: lignin biosynthetic process (GO:0009809);; Molecular Function: pectinesterase activity (GO:0030599);; Biological Process: cell wall modification (GO:0042545);; Molecular Function: …	K05350|0|bdi:100843130|K05350 beta-glucosidase [EC:3.2.1.21] | (RefSeq) probable inactive beta-glucosidase 14	Cyanoamino acid metabolism (ko00460);; Starch and sucrose metabolism (ko00500);; Phenylpropanoid biosynthesis (ko00940)
TraesCS2D01G392800	K1	0.373065	-0.768391	-1.06641	1.46174	Molecular Function: oxidoreductase activity, acting on paired donors, with incorporation or reduction of molecular oxygen, 2-oxoglutarate as one donor, and incorporation of one atom each of oxygen into both donors (GO:0016706);; Biological Process: oxidation-reduction process (GO:0055114);;	--	--
TraesCS2D01G394100	K1	-1.65226	0.0199405	0.345726	1.28659	Cellular Component: plastid (GO:0009536);;	--	--
TraesCS2D01G397500	K1	-0.955346	-0.900452	0.158905	1.69689	Biological Process: drug transmembrane transport (GO:0006855);; Molecular Function: drug transmembrane transporter activity (GO:0015238);; Molecular Function: antiporter activity (GO:0015297);; Cellular Component: membrane (GO:0016020);;	K03327|0|bdi:100831696|K03327 multidrug resistance protein, MATE family | (RefSeq) protein DETOXIFICATION 49-like	--
TraesCS2D01G408600	K1	-0.214278	-0.0563987	-0.168136	0.438813	--	--	--
TraesCS2D01G409800	K1	-1.53042	0.585448	-0.121425	1.0664	Molecular Function: serine-type carboxypeptidase activity (GO:0004185);; Biological Process: proteolysis (GO:0006508);;	--	--
TraesCS2D01G419800	K1	-0.395242	-0.179644	0.157311	0.417575	Molecular Function: protein serine/threonine kinase activity (GO:0004674);; Molecular Function: ATP binding (GO:0005524);; Biological Process: protein phosphorylation (GO:0006468);; Cellular Component: cytoplasmic vesicle (GO:0016023);;	--	--
TraesCS2D01G423500	K1	-0.517639	0.537338	-0.152965	0.133266	Molecular Function: magnesium ion binding (GO:0000287);; Biological Process: defense response (GO:0006952);; Biological Process: metabolic process (GO:0008152);; Cellular Component: chloroplast (GO:0009507);; Molecular Function: terpene synthase activity (GO:0010333);;	K15793|0|bdi:100833760|K15793 acyclic sesquiterpene synthase [EC:4.2.3.49 4.2.3.47 3.1.7.6] | (RefSeq) acyclic sesquiterpene synthase-like	Terpenoid backbone biosynthesis (ko00900);; Sesquiterpenoid and triterpenoid biosynthesis (ko00909)
TraesCS2D01G429700	K1	-0.238037	-0.268744	-0.373413	0.880194	Molecular Function: monooxygenase activity (GO:0004497);; Molecular Function: iron ion binding (GO:0005506);; Biological Process: defense response (GO:0006952);; Molecular Function: electron carrier activity (GO:0009055);; Cellular Component: integral component of membrane (GO:0016021);; Molecular Function: oxidoreductase activity, acting on paired donors, with incorporation or reduction of molec…	--	--
TraesCS2D01G430800	K1	-0.618079	-0.0499417	-0.586227	1.25425	--	--	--
TraesCS2D01G443700	K1	-1.05692	-0.199461	-0.0541519	1.31053	Cellular Component: vacuolar membrane (GO:0005774);; Biological Process: calcium ion transport (GO:0006816);; Molecular Function: calcium:proton antiporter activity (GO:0015369);; Cellular Component: integral component of membrane (GO:0016021);; Biological Process: transmembrane transport (GO:0055085);;	K07300|0|bdi:100835503|K07300 Ca2+:H+ antiporter | (RefSeq) vacuolar cation/proton exchanger 1b-like	--
TraesCS2D01G445700	K1	-0.817964	-0.314901	0.29918	0.833685	Biological Process: defense response (GO:0006952);; Biological Process: response to biotic stimulus (GO:0009607);;	--	--
TraesCS2D01G449300	K1	-0.958988	1.24017	-0.73342	0.452241	--	--	--
TraesCS2D01G451300	K1	-0.075711	-0.0464729	-0.0970558	0.21924	Molecular Function: ATP binding (GO:0005524);; Biological Process: obsolete ATP catabolic process (GO:0006200);; Biological Process: response to nematode (GO:0009624);; Cellular Component: integral component of membrane (GO:0016021);; Molecular Function: ATPase activity, coupled to transmembrane movement of substances (GO:0042626);; Biological Process: transmembrane transport (GO:0055085);;	--	--
TraesCS2D01G452100	K1	-0.598369	-0.266339	-0.529507	1.39421	Cellular Component: integral component of membrane (GO:0016021);;	--	--
TraesCS2D01G452300	K1	-0.898102	0.418934	-0.157897	0.637065	Molecular Function: enzyme inhibitor activity (GO:0004857);; Cellular Component: integral component of membrane (GO:0016021);; Cellular Component: cytoplasmic vesicle (GO:0016023);; Molecular Function: pectinesterase activity (GO:0030599);; Biological Process: negative regulation of catalytic activity (GO:0043086);;	--	--
TraesCS2D01G455900	K1	-0.214828	-0.159271	-0.15643	0.53053	Biological Process: transition metal ion transport (GO:0000041);; Molecular Function: protein serine/threonine kinase activity (GO:0004674);; Molecular Function: ATP binding (GO:0005524);; Biological Process: protein phosphorylation (GO:0006468);; Cellular Component: cytoplasmic vesicle (GO:0016023);; Molecular Function: carbohydrate binding (GO:0030246);;	--	--
TraesCS2D01G463100	K1	-1.17908	-0.791892	0.543699	1.42727	Molecular Function: DNA binding (GO:0003677);; Molecular Function: protein serine/threonine kinase activity (GO:0004674);; Molecular Function: ATP binding (GO:0005524);; Biological Process: regulation of transcription, DNA-templated (GO:0006355);; Biological Process: protein phosphorylation (GO:0006468);; Cellular Component: cytoplasmic vesicle (GO:0016023);;	--	--
TraesCS2D01G473100	K1	-1.02501	0.26864	-0.126403	0.882772	--	--	--
TraesCS2D01G475100	K1	-0.496373	-0.0124686	-0.632004	1.14085	Biological Process: metabolic process (GO:0008152);; Molecular Function: transferase activity, transferring hexosyl groups (GO:0016758);;	K13495|0|bdi:100841697|K13495 cis-zeatin O-glucosyltransferase [EC:2.4.1.215] | (RefSeq) putative cis-zeatin O-glucosyltransferase	Zeatin biosynthesis (ko00908)
TraesCS2D01G477900	K1	-0.966989	0.0314619	0.160784	0.774743	Cellular Component: integral component of membrane (GO:0016021);; Molecular Function: transmembrane transporter activity (GO:0022857);; Biological Process: transmembrane transport (GO:0055085);;	--	--
TraesCS2D01G478400	K1	-0.825097	0.0370649	-0.449743	1.23777	Biological Process: regulation of cyclin-dependent protein serine/threonine kinase activity (GO:0000079);; Molecular Function: cyclin-dependent protein serine/threonine kinase activity (GO:0004693);; Biological Process: stomatal lineage progression (GO:0010440);; Molecular Function: protein kinase binding (GO:0019901);;	--	--
TraesCS2D01G483300	K1	-0.37139	-0.50489	-0.414372	1.29065	Molecular Function: sugar:proton symporter activity (GO:0005351);; Biological Process: fatty acid beta-oxidation (GO:0006635);; Biological Process: toxin catabolic process (GO:0009407);; Cellular Component: chloroplast thylakoid membrane (GO:0009535);; Cellular Component: plant-type vacuole membrane (GO:0009705);; Biological Process: response to cyclopentenone (GO:0010583);; Biological Process: n…	K08202|0|bdi:100836415|K08202 MFS transporter, OCT family, solute carrier family 22 (organic cation transporter), member 4/5 | (RefSeq) organic cation/carnitine transporter 4	--
TraesCS2D01G491600	K1	-0.203842	-0.0775059	-0.259496	0.540844	Molecular Function: nucleotide binding (GO:0000166);; Molecular Function: protein kinase activity (GO:0004672);; Cellular Component: plastid (GO:0009536);; Cellular Component: membrane (GO:0016020);; Cellular Component: cytoplasmic vesicle (GO:0016023);; Biological Process: phosphorylation (GO:0016310);;	--	--
TraesCS2D01G500900	K1	-0.392155	0.133152	0.361224	-0.102221	Molecular Function: protein serine/threonine kinase activity (GO:0004674);; Molecular Function: protein tyrosine kinase activity (GO:0004713);; Molecular Function: ATP binding (GO:0005524);; Biological Process: protein phosphorylation (GO:0006468);; Cellular Component: cytoplasmic vesicle (GO:0016023);;	--	--
TraesCS2D01G501100	K1	-0.167911	-0.176765	-0.221024	0.5657	--	--	--
TraesCS2D01G502400	K1	-0.603652	-0.0931888	-0.293829	0.99067	Molecular Function: dimethylallyltranstransferase activity (GO:0004161);; Molecular Function: geranyltranstransferase activity (GO:0004337);; Biological Process: isoprenoid biosynthetic process (GO:0008299);;	K00787|0|bdi:100844842|K00787 farnesyl diphosphate synthase [EC:2.5.1.1 2.5.1.10] | (RefSeq) farnesyl pyrophosphate synthase 1-like	Terpenoid backbone biosynthesis (ko00900)
TraesCS2D01G504300	K1	-0.479695	-0.0408453	-0.28305	0.80359	Molecular Function: protein serine/threonine kinase activity (GO:0004674);; Molecular Function: ATP binding (GO:0005524);; Cellular Component: mitochondrion (GO:0005739);; Biological Process: protein phosphorylation (GO:0006468);; Cellular Component: plastid (GO:0009536);; Cellular Component: membrane (GO:0016020);;	--	--
TraesCS2D01G504400	K1	-0.259527	-0.162326	-0.202172	0.624026	Molecular Function: protein serine/threonine kinase activity (GO:0004674);; Molecular Function: ATP binding (GO:0005524);; Cellular Component: mitochondrion (GO:0005739);; Biological Process: protein phosphorylation (GO:0006468);; Cellular Component: plastid (GO:0009536);; Cellular Component: membrane (GO:0016020);;	--	--
TraesCS2D01G508900	K1	-0.243096	-0.00965853	-0.118761	0.371515	Molecular Function: protein serine/threonine kinase activity (GO:0004674);; Molecular Function: calcium ion binding (GO:0005509);; Molecular Function: ATP binding (GO:0005524);; Biological Process: protein phosphorylation (GO:0006468);; Cellular Component: plastid (GO:0009536);; Cellular Component: cytoplasmic vesicle (GO:0016023);; Molecular Function: polysaccharide binding (GO:0030247);;	--	--
TraesCS2D01G509800	K1	-0.817544	0.0336251	-0.0722734	0.856192	Molecular Function: protein serine/threonine kinase activity (GO:0004674);; Molecular Function: ATP binding (GO:0005524);; Biological Process: protein phosphorylation (GO:0006468);; Cellular Component: cytoplasmic vesicle (GO:0016023);;	--	--
TraesCS2D01G511500	K1	-0.212223	-0.139367	-0.15295	0.504539	Molecular Function: transferase activity, transferring phosphorus-containing groups (GO:0016772);;	K04733|0|zma:103650449|K04733 interleukin-1 receptor-associated kinase 4 [EC:2.7.11.1] | (RefSeq) wall-associated receptor kinase 2-like	--
TraesCS2D01G512400	K1	-1.11461	0.385311	-0.354663	1.08396	Cellular Component: cytoplasmic vesicle (GO:0016023);;	--	--
TraesCS2D01G515500	K1	-0.959707	2.04363	-1.29366	0.209738	--	--	--
TraesCS2D01G518300	K1	-0.215303	-0.295131	-0.212037	0.722471	Biological Process: cellular amino acid metabolic process (GO:0006520);; Molecular Function: carboxy-lyase activity (GO:0016831);; Molecular Function: pyridoxal phosphate binding (GO:0030170);;	K01592|0|bdi:100832786|K01592 tyrosine decarboxylase [EC:4.1.1.25] | (RefSeq) aromatic-L-amino-acid decarboxylase-like	Tyrosine metabolism (ko00350);; Isoquinoline alkaloid biosynthesis (ko00950)
TraesCS2D01G525800	K1	-0.421126	-0.283721	-0.416053	1.1209	--	--	--
TraesCS2D01G527800	K1	-1.45045	-0.0384405	0.136234	1.35265	Molecular Function: transferase activity, transferring acyl groups other than amino-acyl groups (GO:0016747);;	--	--
TraesCS2D01G529500	K1	-0.880577	-0.306305	-0.180406	1.36729	Molecular Function: zinc ion binding (GO:0008270);;	K11975|1.45049e-78|dosa:Os09t0419600-01|K11975 E3 ubiquitin-protein ligase RNF144 [EC:2.3.2.27] | (RAP-DB) Os09g0419600; Zinc finger, RING-type domain containing protein.	--
TraesCS2D01G537200	K1	-0.36939	-0.117569	-0.382307	0.869266	Molecular Function: magnesium ion binding (GO:0000287);; Biological Process: defense response (GO:0006952);; Cellular Component: plastid (GO:0009536);; Biological Process: gibberellin metabolic process (GO:0009685);; Molecular Function: ent-copalyl diphosphate synthase activity (GO:0009905);; Molecular Function: terpene synthase activity (GO:0010333);; Molecular Function: syn-copalyl diphosphate …	K14043|0|osa:4335090|K14043 syn-copalyl-diphosphate synthase [EC:5.5.1.14] | (RefSeq) CPS4, CYC1, OsCPS4, OsCPSsyn, OsCyc1; syn-copalyl diphosphate synthase	Diterpenoid biosynthesis (ko00904)
TraesCS2D01G538500	K1	-0.55115	-0.163267	-0.454301	1.16872	Molecular Function: nucleotide binding (GO:0000166);; Molecular Function: protein kinase activity (GO:0004672);; Cellular Component: membrane (GO:0016020);; Cellular Component: cytoplasmic vesicle (GO:0016023);; Biological Process: phosphorylation (GO:0016310);;	--	--
TraesCS2D01G540300	K1	-1.35499	-0.902074	0.703293	1.55377	Biological Process: metal ion transport (GO:0030001);; Molecular Function: metal ion binding (GO:0046872);;	--	--
TraesCS2D01G547700	K1	-0.453198	-0.153836	-0.421081	1.02812	Molecular Function: monooxygenase activity (GO:0004497);; Molecular Function: iron ion binding (GO:0005506);; Molecular Function: electron carrier activity (GO:0009055);; Molecular Function: oxidoreductase activity, acting on paired donors, with incorporation or reduction of molecular oxygen (GO:0016705);; Molecular Function: heme binding (GO:0020037);; Biological Process: oxidation-reduction pro…	--	--
TraesCS2D01G547800	K1	-0.256937	-0.256937	-0.256937	0.77081	Molecular Function: cysteine-type endopeptidase activity (GO:0004197);; Molecular Function: phospholipase A2 activity (GO:0004623);; Biological Process: proteolysis (GO:0006508);; Biological Process: flower development (GO:0009908);; Cellular Component: cytoplasmic vesicle (GO:0016023);; Biological Process: cell differentiation (GO:0030154);;	--	--
TraesCS2D01G563900	K1	-0.457761	-0.413715	-0.591244	1.46272	Molecular Function: monooxygenase activity (GO:0004497);; Molecular Function: iron ion binding (GO:0005506);; Molecular Function: electron carrier activity (GO:0009055);; Molecular Function: oxidoreductase activity, acting on paired donors, with incorporation or reduction of molecular oxygen (GO:0016705);; Molecular Function: heme binding (GO:0020037);; Biological Process: oxidation-reduction pro…	--	--
TraesCS2D01G567500	K1	-1.27253	0.180944	0.230473	0.861116	--	--	--
TraesCS2D01G568300	K1	-0.488769	-0.399818	-0.444648	1.33323	Biological Process: lignin biosynthetic process (GO:0009809);; Biological Process: flavonoid biosynthetic process (GO:0009813);; Molecular Function: catechol O-methyltransferase activity (GO:0016206);; Biological Process: methylation (GO:0032259);; Molecular Function: protein dimerization activity (GO:0046983);;	K13066|0|bdi:100833782|K13066 caffeic acid 3-O-methyltransferase [EC:2.1.1.68] | (RefSeq) tricetin 3',4',5'-O-trimethyltransferase-like	Phenylpropanoid biosynthesis (ko00940)
TraesCS2D01G571100	K1	-0.173771	-0.0964863	-0.157169	0.427427	Molecular Function: protein serine/threonine kinase activity (GO:0004674);; Molecular Function: protein tyrosine kinase activity (GO:0004713);; Molecular Function: ATP binding (GO:0005524);; Biological Process: protein phosphorylation (GO:0006468);; Cellular Component: integral component of membrane (GO:0016021);; Cellular Component: cytoplasmic vesicle (GO:0016023);;	--	--
TraesCS2D01G576400	K1	-0.700405	-0.441268	-0.393206	1.53488	Molecular Function: DNA binding (GO:0003677);; Cellular Component: nucleus (GO:0005634);; Biological Process: response to cytokinin (GO:0009735);; Biological Process: response to abscisic acid (GO:0009737);; Biological Process: response to brassinosteroid (GO:0009741);; Biological Process: xylem development (GO:0010089);; Biological Process: positive regulation of transcription, DNA-templated (GO…	--	--
TraesCS2D01G576600	K1	-0.299718	-0.201096	-0.172383	0.673197	Molecular Function: protein serine/threonine kinase activity (GO:0004674);; Molecular Function: ATP binding (GO:0005524);; Biological Process: protein phosphorylation (GO:0006468);;	--	--
TraesCS2D01G581900	K1	-0.275373	-0.269389	-0.275373	0.820135	Molecular Function: benzoate-CoA ligase activity (GO:0018858);; Biological Process: glucosinolate biosynthetic process (GO:0019761);;	--	--
TraesCS2D01G582000	K1	-0.515678	-0.503315	-0.491757	1.51075	Molecular Function: transferase activity, transferring acyl groups other than amino-acyl groups (GO:0016747);;	--	--
TraesCS2D01G583400	K1	-0.456637	0.95845	-0.35747	-0.144343	Molecular Function: transporter activity (GO:0005215);; Biological Process: transport (GO:0006810);; Cellular Component: membrane (GO:0016020);;	K14638|0|bdi:100831794|K14638 solute carrier family 15 (peptide/histidine transporter), member 3/4 | (RefSeq) protein NRT1/ PTR FAMILY 5.10-like	--
TraesCS2D01G588000	K1	-0.928685	0.418117	-0.64596	1.15653	Cellular Component: vacuolar membrane (GO:0005774);; Biological Process: ion transport (GO:0006811);; Cellular Component: integral component of membrane (GO:0016021);; Biological Process: iron ion homeostasis (GO:0055072);;	--	--
TraesCS2D01G589600	K1	-0.406012	-0.349708	-0.586559	1.34228	Cellular Component: plasma membrane (GO:0005886);; Biological Process: glutathione metabolic process (GO:0006749);; Biological Process: response to oxidative stress (GO:0006979);; Biological Process: response to cold (GO:0009409);; Cellular Component: chloroplast stroma (GO:0009570);; Biological Process: response to herbicide (GO:0009635);; Molecular Function: transferase activity (GO:0016740);; …	K00799|6.06666e-98|sita:101760610|K00799 glutathione S-transferase [EC:2.5.1.18] | (RefSeq) probable glutathione S-transferase	Glutathione metabolism (ko00480)
TraesCS3A01G009300	K1	-0.756739	-0.0927116	0.201527	0.647924	Molecular Function: ADP binding (GO:0043531);;	--	--
TraesCS3A01G015600	K1	-0.337814	-0.0711576	-0.245557	0.654528	Molecular Function: DNA binding (GO:0003677);; Molecular Function: helicase activity (GO:0004386);; Molecular Function: ATP binding (GO:0005524);; Biological Process: DNA replication initiation (GO:0006270);; Biological Process: regulation of DNA replication (GO:0006275);; Biological Process: cell proliferation (GO:0008283);; Biological Process: determination of bilateral symmetry (GO:0009855);; …	K20093|0|bdi:100839962|K20093 DNA excision repair protein ERCC-6-like [EC:3.6.4.12] | (RefSeq) protein CHROMATIN REMODELING 24-like	--
TraesCS3A01G016200	K1	-0.319667	0.0468098	-0.270046	0.542903	Molecular Function: protein kinase activity (GO:0004672);; Molecular Function: binding (GO:0005488);; Biological Process: metabolic process (GO:0008152);; Biological Process: cellular process (GO:0009987);; Cellular Component: membrane (GO:0016020);; Cellular Component: cytoplasmic vesicle (GO:0016023);;	--	--
TraesCS3A01G016300	K1	-0.250292	-0.201955	-0.141892	0.594139	Molecular Function: protein serine/threonine kinase activity (GO:0004674);; Molecular Function: ATP binding (GO:0005524);; Biological Process: protein phosphorylation (GO:0006468);; Cellular Component: cytoplasmic vesicle (GO:0016023);;	--	--
TraesCS3A01G016600	K1	-0.481442	-0.00869478	0.454924	0.0352126	Molecular Function: protein serine/threonine kinase activity (GO:0004674);; Molecular Function: protein tyrosine kinase activity (GO:0004713);; Molecular Function: ATP binding (GO:0005524);; Biological Process: protein phosphorylation (GO:0006468);; Cellular Component: membrane (GO:0016020);; Cellular Component: cytoplasmic vesicle (GO:0016023);;	--	--
TraesCS3A01G016700	K1	-0.313501	-0.0870412	-0.146158	0.546701	Molecular Function: protein serine/threonine kinase activity (GO:0004674);; Molecular Function: protein tyrosine kinase activity (GO:0004713);; Molecular Function: ATP binding (GO:0005524);; Biological Process: protein phosphorylation (GO:0006468);; Cellular Component: plastid (GO:0009536);; Cellular Component: cytoplasmic vesicle (GO:0016023);;	--	--
TraesCS3A01G016800	K1	-0.497761	0.0993131	0.328786	0.069662	Molecular Function: protein serine/threonine kinase activity (GO:0004674);; Molecular Function: protein tyrosine kinase activity (GO:0004713);; Molecular Function: ATP binding (GO:0005524);; Biological Process: protein phosphorylation (GO:0006468);; Cellular Component: integral component of membrane (GO:0016021);; Cellular Component: cytoplasmic vesicle (GO:0016023);;	--	--
TraesCS3A01G017400	K1	-0.377224	-0.307858	-0.25805	0.943131	Molecular Function: diacylglycerol O-acyltransferase activity (GO:0004144);; Biological Process: glycerolipid biosynthetic process (GO:0045017);;	--	--
TraesCS3A01G018100	K1	-0.978692	-0.104378	0.225482	0.857588	Molecular Function: protein serine/threonine kinase activity (GO:0004674);; Molecular Function: protein tyrosine kinase activity (GO:0004713);; Molecular Function: ATP binding (GO:0005524);; Biological Process: protein phosphorylation (GO:0006468);; Cellular Component: membrane (GO:0016020);; Cellular Component: cytoplasmic vesicle (GO:0016023);;	--	--
TraesCS3A01G021600	K1	-0.663355	-0.162651	0.065307	0.760699	Molecular Function: protein serine/threonine kinase activity (GO:0004674);; Molecular Function: ATP binding (GO:0005524);; Biological Process: protein phosphorylation (GO:0006468);; Cellular Component: cytoplasmic vesicle (GO:0016023);;	--	--
TraesCS3A01G025400	K1	-1.31345	0.484132	-0.262263	1.09158	Molecular Function: alpha-L-fucosidase activity (GO:0004560);; Cellular Component: mitochondrion (GO:0005739);; Biological Process: lipid metabolic process (GO:0006629);; Cellular Component: plant-type cell wall (GO:0009505);; Cellular Component: cytoplasmic vesicle (GO:0016023);; Molecular Function: hydrolase activity, acting on ester bonds (GO:0016788);;	--	--
TraesCS3A01G033000	K1	-0.499285	-0.21095	-0.200766	0.911001	Molecular Function: protein serine/threonine kinase activity (GO:0004674);; Molecular Function: ATP binding (GO:0005524);; Biological Process: protein phosphorylation (GO:0006468);; Molecular Function: polysaccharide binding (GO:0030247);;	--	--
TraesCS3A01G042600	K1	-1.06951	-0.208097	0.421254	0.856354	Cellular Component: vacuolar membrane (GO:0005774);; Cellular Component: plasma membrane (GO:0005886);; Biological Process: cation transport (GO:0006812);; Molecular Function: cation transmembrane transporter activity (GO:0008324);; Cellular Component: integral component of membrane (GO:0016021);; Biological Process: transmembrane transport (GO:0055085);;	--	--
TraesCS3A01G044200	K1	-0.92569	0.145741	-0.292716	1.07267	--	--	--
TraesCS3A01G044800	K1	-1.01906	0.173663	0.130266	0.715131	Molecular Function: mannose-6-phosphate isomerase activity (GO:0004476);; Molecular Function: zinc ion binding (GO:0008270);; Biological Process: GDP-mannose biosynthetic process (GO:0009298);; Biological Process: embryo development ending in seed dormancy (GO:0009793);; Biological Process: L-ascorbic acid biosynthetic process (GO:0019853);;	K01809|0|bdi:100835530|K01809 mannose-6-phosphate isomerase [EC:5.3.1.8] | (RefSeq) mannose-6-phosphate isomerase 1	Fructose and mannose metabolism (ko00051);; Amino sugar and nucleotide sugar metabolism (ko00520)
TraesCS3A01G045200	K1	-1.16472	-0.326385	0.52488	0.96622	Molecular Function: protein serine/threonine kinase activity (GO:0004674);; Molecular Function: ATP binding (GO:0005524);; Cellular Component: mitochondrion (GO:0005739);; Biological Process: protein phosphorylation (GO:0006468);;	--	--
TraesCS3A01G050300	K1	-0.168427	-0.149035	-0.168427	0.48589	Molecular Function: protein serine/threonine kinase activity (GO:0004674);; Molecular Function: ATP binding (GO:0005524);; Biological Process: protein phosphorylation (GO:0006468);; Molecular Function: polysaccharide binding (GO:0030247);;	--	--
TraesCS3A01G050700	K1	-0.479511	-0.0324612	-0.359703	0.871675	Biological Process: glutamine metabolic process (GO:0006541);; Molecular Function: hydrolase activity (GO:0016787);;	--	--
TraesCS3A01G057000	K1	-0.672561	0.204815	0.0772153	0.390531	Cellular Component: plasma membrane (GO:0005886);; Biological Process: nitrogen compound metabolic process (GO:0006807);; Biological Process: pollen tube growth (GO:0009860);; Cellular Component: integral component of membrane (GO:0016021);; Molecular Function: dipeptide transporter activity (GO:0042936);; Molecular Function: tripeptide transporter activity (GO:0042937);; Biological Process: dipe…	K14638|0|bdi:100837483|K14638 solute carrier family 15 (peptide/histidine transporter), member 3/4 | (RefSeq) protein NRT1/ PTR FAMILY 8.2	--
TraesCS3A01G060600	K1	-0.733477	-0.0997386	-0.582627	1.41584	Cellular Component: plastid (GO:0009536);; Biological Process: cellular metabolic process (GO:0044237);; Molecular Function: metal ion binding (GO:0046872);;	--	--
TraesCS3A01G060700	K1	-0.310926	-0.217755	-0.318589	0.84727	--	K10523|1.56056e-95|bdi:100831061|K10523 speckle-type POZ protein | (RefSeq) BTB/POZ and MATH domain-containing protein 2-like	--
TraesCS3A01G064300	K1	-0.747345	-0.407177	-0.111358	1.26588	Molecular Function: protein serine/threonine kinase activity (GO:0004674);; Molecular Function: ATP binding (GO:0005524);; Biological Process: protein phosphorylation (GO:0006468);; Cellular Component: cytoplasmic vesicle (GO:0016023);;	--	--
TraesCS3A01G085300	K1	-0.255893	-0.103053	-0.183232	0.542178	Biological Process: mitotic G2 phase (GO:0000085);; Biological Process: double-strand break repair via homologous recombination (GO:0000724);; Molecular Function: iron ion binding (GO:0005506);; Cellular Component: cytoplasm (GO:0005737);; Biological Process: photomorphogenesis (GO:0009640);; Biological Process: embryo development ending in seed dormancy (GO:0009793);; Molecular Function: FMN bin…	--	--
TraesCS3A01G091900	K1	-0.504548	-0.375198	-0.153937	1.03368	Cellular Component: mitochondrion (GO:0005739);;	--	--
TraesCS3A01G092000	K1	-0.740215	-0.422859	-0.310971	1.47405	Cellular Component: mitochondrion (GO:0005739);; Cellular Component: plasma membrane (GO:0005886);; Biological Process: response to cold (GO:0009409);;	--	--
TraesCS3A01G101700	K1	-0.234587	-0.260597	-0.371929	0.867114	Molecular Function: transmembrane receptor protein serine/threonine kinase activity (GO:0004675);; Molecular Function: ATP binding (GO:0005524);; Cellular Component: mitochondrion (GO:0005739);; Cellular Component: plasma membrane (GO:0005886);; Biological Process: protein phosphorylation (GO:0006468);; Biological Process: transmembrane receptor protein serine/threonine kinase signaling pathway (…	--	--
TraesCS3A01G101900	K1	-1.232	0.126741	0.23083	0.874433	Cellular Component: plastid (GO:0009536);; Biological Process: chlorophyll catabolic process (GO:0015996);; Cellular Component: cytoplasmic vesicle (GO:0016023);; Molecular Function: chlorophyllase activity (GO:0047746);;	K08099|0|bdi:100839712|K08099 chlorophyllase [EC:3.1.1.14] | (RefSeq) chlorophyllase-2, chloroplastic-like	Porphyrin and chlorophyll metabolism (ko00860)
TraesCS3A01G103500	K1	-0.686417	-0.0481762	-0.252151	0.986744	Biological Process: transcription, DNA-templated (GO:0006351);; Cellular Component: plastid (GO:0009536);; Molecular Function: sequence-specific DNA binding (GO:0043565);;	--	--
TraesCS3A01G104100	K1	-1.1384	0.41132	-0.519548	1.24663	--	--	--
TraesCS3A01G109000	K1	-0.241936	-0.225034	-0.214503	0.681473	--	--	--
TraesCS3A01G111200	K1	-0.661142	-0.459883	0.156086	0.964939	Molecular Function: transcription factor activity, sequence-specific DNA binding (GO:0003700);; Biological Process: regulation of transcription, DNA-templated (GO:0006355);; Molecular Function: sequence-specific DNA binding (GO:0043565);;	--	--
TraesCS3A01G116400	K1	-0.541051	0.014805	0.448575	0.0776714	Biological Process: multicellular organism development (GO:0007275);; Biological Process: regulation of cellular process (GO:0050794);;	--	--
TraesCS3A01G122000	K1	-1.24167	0.682108	-0.565751	1.12531	Biological Process: metabolic process (GO:0008152);; Molecular Function: hydrolase activity (GO:0016787);;	--	--
TraesCS3A01G122300	K1	-0.556102	-0.393118	-0.40118	1.3504	Molecular Function: protein serine/threonine kinase activity (GO:0004674);; Molecular Function: ATP binding (GO:0005524);; Biological Process: protein phosphorylation (GO:0006468);; Cellular Component: cytoplasmic vesicle (GO:0016023);; Molecular Function: polysaccharide binding (GO:0030247);;	--	--
TraesCS3A01G133400	K1	-0.272385	-0.255586	-0.297647	0.825618	Molecular Function: iron ion binding (GO:0005506);; Biological Process: response to red light (GO:0010114);; Biological Process: gibberellin catabolic process (GO:0045487);; Molecular Function: C-19 gibberellin 2-beta-dioxygenase activity (GO:0052634);; Biological Process: oxidation-reduction process (GO:0055114);;	K04125|1.11286e-130|bdi:100826640|K04125 gibberellin 2-oxidase [EC:1.14.11.13] | (RefSeq) gibberellin 2-beta-dioxygenase 1-like	Diterpenoid biosynthesis (ko00904)
TraesCS3A01G139900	K1	-0.477107	-0.231184	-0.145959	0.85425	--	--	--
TraesCS3A01G140000	K1	-0.583858	0.0249022	-0.235747	0.794703	Molecular Function: zinc ion binding (GO:0008270);;	--	--
TraesCS3A01G142100	K1	-0.882335	0.062371	-0.419927	1.23989	--	--	--
TraesCS3A01G142700	K1	-1.37824	0.0101193	0.0563482	1.31177	Cellular Component: mitochondrion (GO:0005739);; Cellular Component: vacuole (GO:0005773);; Cellular Component: plasma membrane (GO:0005886);; Cellular Component: chloroplast (GO:0009507);; Biological Process: response to cadmium ion (GO:0046686);;	K03152|0|sita:101779618|K03152 4-methyl-5(b-hydroxyethyl)-thiazole monophosphate biosynthesis | (RefSeq) protein DJ-1 homolog A-like	--
TraesCS3A01G142900	K1	-0.547178	-0.0130205	-0.458754	1.01895	Cellular Component: nucleus (GO:0005634);; Molecular Function: protein dimerization activity (GO:0046983);;	--	--
TraesCS3A01G143100	K1	-1.04269	0.0661866	-0.403035	1.37954	Molecular Function: transcription factor activity, sequence-specific DNA binding (GO:0003700);; Biological Process: regulation of transcription, DNA-templated (GO:0006355);; Molecular Function: phosphatidylethanolamine binding (GO:0008429);; Biological Process: inflorescence development (GO:0010229);; Biological Process: regulation of timing of transition from vegetative to reproductive phase (GO…	K16223|6.0813e-108|bdi:100838275|K16223 protein FLOWERING LOCUS T | (RefSeq) FTL1; protein HEADING DATE 3A-like	Circadian rhythm - plant (ko04712)
TraesCS3A01G143800	K1	-0.679617	-0.111617	-0.484025	1.27526	Cellular Component: nucleus (GO:0005634);; Molecular Function: zinc ion binding (GO:0008270);; Biological Process: embryo development ending in seed dormancy (GO:0009793);; Biological Process: cellular response to iron ion starvation (GO:0010106);;	K16276|3.26136e-28|bdi:100837379|K16276 zinc finger protein-like protein | (RefSeq) uncharacterized LOC100837379	--
TraesCS3A01G147500	K1	-0.463946	-0.0614495	-0.101824	0.627219	Cellular Component: integral component of membrane (GO:0016021);;	--	--
TraesCS3A01G147900	K1	-1.50557	0.0884262	0.0292837	1.38786	Biological Process: systemic acquired resistance (GO:0009627);; Biological Process: regulation of defense response (GO:0031347);;	--	--
TraesCS3A01G149900	K1	-0.622043	-0.330481	-0.593664	1.54619	Molecular Function: L-ornithine transmembrane transporter activity (GO:0000064);; Molecular Function: L-histidine transmembrane transporter activity (GO:0005290);; Molecular Function: carnitine:acyl carnitine antiporter activity (GO:0005476);; Cellular Component: mitochondrial inner membrane (GO:0005743);; Biological Process: proline biosynthetic process (GO:0006561);; Biological Process: mitocho…	K15109|5.59532e-167|osa:4326735|K15109 solute carrier family 25 (mitochondrial carnitine/acylcarnitine transporter), member 20/29 | (RefSeq) P0443E07.1; mitochondrial arginine transporter BAC2	--
TraesCS3A01G153000	K1	-1.09962	0.141473	-0.507186	1.46533	Molecular Function: monooxygenase activity (GO:0004497);; Molecular Function: iron ion binding (GO:0005506);; Molecular Function: electron carrier activity (GO:0009055);; Cellular Component: cytoplasmic vesicle (GO:0016023);; Molecular Function: oxidoreductase activity, acting on paired donors, with incorporation or reduction of molecular oxygen (GO:0016705);; Molecular Function: heme binding (GO…	--	--
TraesCS3A01G154900	K1	-0.111926	-0.0556525	-0.0602247	0.227803	Cellular Component: ubiquitin ligase complex (GO:0000151);; Molecular Function: ubiquitin-protein transferase activity (GO:0004842);; Biological Process: protein ubiquitination (GO:0016567);;	--	--
TraesCS3A01G157300	K1	-0.43231	-0.15393	-0.0313495	0.617589	Molecular Function: acid-amino acid ligase activity (GO:0016881);;	K10581|1.88448e-179|bdi:100822941|K10581 ubiquitin-conjugating enzyme E2 O [EC:2.3.2.24] | (RefSeq) putative ubiquitin-conjugating enzyme E2 38	Ubiquitin mediated proteolysis (ko04120)
TraesCS3A01G175400	K1	-0.767054	-0.202831	0.235382	0.734504	Biological Process: response to stress (GO:0006950);;	--	--
TraesCS3A01G180600	K1	-1.41949	0.455397	-0.0757586	1.03986	Molecular Function: DNA binding (GO:0003677);; Biological Process: regulation of transcription, DNA-templated (GO:0006355);;	--	--
TraesCS3A01G184700	K1	-0.620288	-0.0297547	0.19482	0.455222	Biological Process: response to nematode (GO:0009624);; Cellular Component: plant-type vacuole membrane (GO:0009705);; Biological Process: response to zinc ion (GO:0010043);; Cellular Component: integral component of membrane (GO:0016021);; Biological Process: zinc ion homeostasis (GO:0055069);; Biological Process: transmembrane transport (GO:0055085);; Biological Process: response to karrikin (G…	--	--
TraesCS3A01G188000	K1	-0.829985	0.164263	-0.254499	0.92022	--	--	--
TraesCS3A01G204800	K1	-0.73646	-0.860453	-0.131138	1.72805	Cellular Component: nucleus (GO:0005634);; Molecular Function: protein dimerization activity (GO:0046983);;	--	--
TraesCS3A01G209800	K1	-0.868795	-0.954504	0.271111	1.55219	Molecular Function: transcription factor activity, sequence-specific DNA binding (GO:0003700);; Biological Process: regulation of transcription, DNA-templated (GO:0006355);; Molecular Function: sequence-specific DNA binding (GO:0043565);;	--	--
TraesCS3A01G212300	K1	-0.485683	-0.253293	-0.553339	1.29231	Biological Process: phenylpropanoid biosynthetic process (GO:0009699);; Molecular Function: coniferyl-aldehyde dehydrogenase activity (GO:0050269);; Biological Process: oxidation-reduction process (GO:0055114);;	K12355|0|bdi:100832456|K12355 coniferyl-aldehyde dehydrogenase [EC:1.2.1.68] | (RefSeq) aldehyde dehydrogenase family 2 member C4-like	Phenylpropanoid biosynthesis (ko00940)
TraesCS3A01G242500	K1	-1.33481	-0.301916	0.3466	1.29013	Molecular Function: transcription factor activity, sequence-specific DNA binding (GO:0003700);; Cellular Component: mitochondrion (GO:0005739);; Biological Process: regulation of transcription, DNA-templated (GO:0006355);; Molecular Function: sequence-specific DNA binding (GO:0043565);;	--	--
TraesCS3A01G246200	K1	-0.344332	-0.234506	-0.106403	0.68524	Molecular Function: protein serine/threonine kinase activity (GO:0004674);; Molecular Function: ATP binding (GO:0005524);; Biological Process: protein phosphorylation (GO:0006468);; Cellular Component: cytoplasmic vesicle (GO:0016023);; Biological Process: recognition of pollen (GO:0048544);;	--	--
TraesCS3A01G248200	K1	-1.3345	0.485705	-0.0349109	0.883705	--	--	--
TraesCS3A01G261800	K1	-0.526069	-0.118622	-0.247502	0.892193	Molecular Function: protein serine/threonine kinase activity (GO:0004674);; Molecular Function: ATP binding (GO:0005524);; Biological Process: protein phosphorylation (GO:0006468);; Cellular Component: cytoplasmic vesicle (GO:0016023);;	K04733|0|bdi:100837475|K04733 interleukin-1 receptor-associated kinase 4 [EC:2.7.11.1] | (RefSeq) probable receptor-like protein kinase At1g67000	--
TraesCS3A01G262300	K1	-0.441918	-0.302529	-0.119556	0.864003	Molecular Function: nucleotide binding (GO:0000166);; Molecular Function: protein kinase activity (GO:0004672);; Cellular Component: mitochondrion (GO:0005739);; Cellular Component: cytoplasmic vesicle (GO:0016023);; Biological Process: phosphorylation (GO:0016310);;	K04733|6.71097e-100|bdi:100837475|K04733 interleukin-1 receptor-associated kinase 4 [EC:2.7.11.1] | (RefSeq) probable receptor-like protein kinase At1g67000	--
TraesCS3A01G265400	K1	-0.617718	-0.0418747	-0.234744	0.894337	Cellular Component: membrane (GO:0016020);;	--	--
TraesCS3A01G275400	K1	-1.25453	0.533619	-0.469013	1.18992	Biological Process: phosphorelay signal transduction system (GO:0000160);; Cellular Component: nucleus (GO:0005634);; Cellular Component: mitochondrion (GO:0005739);; Molecular Function: histidine phosphotransfer kinase activity (GO:0009927);; Cellular Component: cytoplasmic vesicle (GO:0016023);; Biological Process: regulation of cytokinin-activated signaling pathway (GO:0080036);;	K14490|4.57548e-77|bdi:100828495|K14490 histidine-containing phosphotransfer peotein | (RefSeq) pseudo histidine-containing phosphotransfer protein 1	Plant hormone signal transduction (ko04075)
TraesCS3A01G279100	K1	-1.14627	0.834259	-0.469164	0.781174	Biological Process: metabolic process (GO:0008152);; Molecular Function: transferase activity, transferring hexosyl groups (GO:0016758);;	--	--
TraesCS3A01G279600	K1	-0.242734	-0.112983	-0.285178	0.640894	Biological Process: metabolic process (GO:0008152);; Molecular Function: transferase activity, transferring hexosyl groups (GO:0016758);;	--	--
TraesCS3A01G281900	K1	-0.441457	-0.166426	-0.570988	1.17887	Molecular Function: transcription factor activity, sequence-specific DNA binding (GO:0003700);; Biological Process: regulation of transcription, DNA-templated (GO:0006355);; Biological Process: iron ion transport (GO:0006826);; Biological Process: cellular response to iron ion starvation (GO:0010106);; Biological Process: response to nitrate (GO:0010167);; Biological Process: nitrate transport (G…	--	--
TraesCS3A01G283700	K1	-0.567144	-0.0144333	-0.440761	1.02234	--	--	--
TraesCS3A01G284000	K1	-0.365627	0.0581836	-0.122334	0.429777	Molecular Function: serine-type endopeptidase activity (GO:0004252);; Biological Process: proteolysis (GO:0006508);; Cellular Component: cytoplasmic vesicle (GO:0016023);; Molecular Function: identical protein binding (GO:0042802);; Biological Process: negative regulation of catalytic activity (GO:0043086);;	--	--
TraesCS3A01G287200	K1	-0.355093	-0.0964061	-0.270775	0.722274	Molecular Function: ADP binding (GO:0043531);;	--	--
TraesCS3A01G287400	K1	-1.52979	0.521631	-0.132855	1.14101	Cellular Component: cytosol (GO:0005829);; Biological Process: cysteine biosynthetic process from serine (GO:0006535);; Biological Process: protein targeting to membrane (GO:0006612);; Molecular Function: serine O-acetyltransferase activity (GO:0009001);; Biological Process: response to wounding (GO:0009611);; Biological Process: response to fungus (GO:0009620);; Biological Process: jasmonic acid…	K00640|1.01142e-176|bdi:100828794|K00640 serine O-acetyltransferase [EC:2.3.1.30] | (RefSeq) probable serine acetyltransferase 1	Cysteine and methionine metabolism (ko00270);; Sulfur metabolism (ko00920);; Carbon metabolism (ko01200);; Biosynthesis of amino acids (ko01230)
TraesCS3A01G288000	K1	-1.24688	0.543535	-0.241433	0.944782	Molecular Function: serine-type carboxypeptidase activity (GO:0004185);; Biological Process: proteolysis (GO:0006508);; Cellular Component: cytoplasmic vesicle (GO:0016023);; Molecular Function: transferase activity, transferring acyl groups (GO:0016746);;	K16296|0|bdi:100823690|K16296 serine carboxypeptidase-like clade I [EC:3.4.16.-] | (RefSeq) serine carboxypeptidase-like 18	--
TraesCS3A01G291400	K1	-0.58718	-0.100258	-0.398238	1.08568	--	--	--
TraesCS3A01G302600	K1	-0.794482	-0.209708	-0.0874451	1.09163	Cellular Component: exocyst (GO:0000145);; Biological Process: exocytosis (GO:0006887);;	K07195|0|bdi:100832333|K07195 exocyst complex component 7 | (RefSeq) exocyst complex component EXO70B1	--
TraesCS3A01G316800	K1	-0.465574	0.231035	0.166837	0.0677028	Biological Process: defense response (GO:0006952);; Cellular Component: cytoplasmic vesicle (GO:0016023);; Molecular Function: ADP binding (GO:0043531);;	--	--
TraesCS3A01G320500	K1	-0.817111	0.0569386	-0.301934	1.06211	--	--	--
TraesCS3A01G327300	K1	-0.349705	0.014376	-0.118887	0.454215	Molecular Function: serine-type endopeptidase activity (GO:0004252);; Cellular Component: cell wall (GO:0005618);; Biological Process: proteolysis (GO:0006508);; Cellular Component: cytoplasmic vesicle (GO:0016023);; Molecular Function: identical protein binding (GO:0042802);; Biological Process: negative regulation of catalytic activity (GO:0043086);;	--	--
TraesCS3A01G329400	K1	-0.720754	-0.0816622	0.153715	0.648701	Molecular Function: ATP binding (GO:0005524);;	--	--
TraesCS3A01G331300	K1	-0.550301	-0.0957742	0.550227	0.0958479	Biological Process: auxin-activated signaling pathway (GO:0009734);; Cellular Component: integral component of membrane (GO:0016021);; Biological Process: transmembrane transport (GO:0055085);;	K13947|0|bdi:100840806|K13947 auxin efflux carrier family | (RefSeq) probable auxin efflux carrier component 5	--
TraesCS3A01G338800	K1	-1.03572	-0.00960261	-0.0910101	1.13633	Molecular Function: structural constituent of ribosome (GO:0003735);; Cellular Component: ribosome (GO:0005840);; Biological Process: translation (GO:0006412);; Cellular Component: cytoplasmic vesicle (GO:0016023);;	--	--
TraesCS3A01G340300	K1	-1.03802	-0.193172	0.447429	0.783767	Cellular Component: mitochondrion (GO:0005739);;	K20858|8.07571e-136|bdi:100834479|K20858 calcium uniporter protein, mitochondrial | (RefSeq) calcium uniporter protein 6, mitochondrial-like	--
TraesCS3A01G340400	K1	-0.377091	-0.302595	-0.304912	0.984598	Cellular Component: integral component of membrane (GO:0016021);;	--	--
TraesCS3A01G343600	K1	-0.267764	-0.264262	0.507722	0.0243039	Molecular Function: DNA binding (GO:0003677);;	--	--
TraesCS3A01G347000	K1	-1.58607	0.545812	-0.309586	1.34985	--	--	--
TraesCS3A01G347500	K1	-1.47735	-0.81603	0.770722	1.52266	Molecular Function: transcription factor activity, sequence-specific DNA binding (GO:0003700);; Biological Process: regulation of transcription, DNA-templated (GO:0006355);; Molecular Function: sequence-specific DNA binding (GO:0043565);;	K13424|0|bdi:100845575|K13424 WRKY transcription factor 33 | (RefSeq) probable WRKY transcription factor 33	Plant-pathogen interaction (ko04626)
TraesCS3A01G361100	K1	-0.376885	0.303491	0.298074	-0.22468	Molecular Function: copper ion binding (GO:0005507);; Biological Process: response to water deprivation (GO:0009414);; Biological Process: lignin catabolic process (GO:0046274);; Cellular Component: apoplast (GO:0048046);; Molecular Function: hydroquinone:oxygen oxidoreductase activity (GO:0052716);; Biological Process: oxidation-reduction process (GO:0055114);;	K05909|0|bdi:100845373|K05909 laccase [EC:1.10.3.2] | (RefSeq) putative laccase-5	--
TraesCS3A01G362500	K1	-0.337522	-0.16058	-0.144766	0.642868	Cellular Component: plant-type vacuole (GO:0000325);; Molecular Function: ATP binding (GO:0005524);; Cellular Component: vacuolar membrane (GO:0005774);; Cellular Component: plasma membrane (GO:0005886);; Biological Process: obsolete ATP catabolic process (GO:0006200);; Molecular Function: electron carrier activity (GO:0009055);; Molecular Function: chlorophyll catabolite transmembrane transporte…	--	--
TraesCS3A01G363500	K1	-0.818762	0.2715	0.00555383	0.541708	Cellular Component: nucleus (GO:0005634);; Cellular Component: cytosol (GO:0005829);; Molecular Function: oxidoreductase activity (GO:0016491);; Biological Process: response to cadmium ion (GO:0046686);; Biological Process: oxidation-reduction process (GO:0055114);;	--	--
TraesCS3A01G377300	K1	-1.07165	0.383472	-0.615332	1.30351	Molecular Function: ATP binding (GO:0005524);; Cellular Component: cytoplasm (GO:0005737);; Cellular Component: cytoskeleton (GO:0005856);;	K10355|0|bdi:100821905|K10355 actin, other eukaryote | (RefSeq) actin-7	--
TraesCS3A01G379900	K1	-0.563569	-0.412665	-0.220199	1.19643	Molecular Function: DNA binding (GO:0003677);; Molecular Function: transcription factor activity, sequence-specific DNA binding (GO:0003700);; Cellular Component: nucleus (GO:0005634);; Biological Process: regulation of transcription, DNA-templated (GO:0006355);;	--	--
TraesCS3A01G396100	K1	-1.07371	0.494325	-0.770804	1.35019	Cellular Component: mitochondrion (GO:0005739);;	--	--
TraesCS3A01G400400	K1	-1.06355	-0.0907743	0.381078	0.773249	Molecular Function: transcription cofactor activity (GO:0003712);; Molecular Function: histone acetyltransferase activity (GO:0004402);; Molecular Function: calmodulin binding (GO:0005516);; Cellular Component: nucleus (GO:0005634);; Biological Process: regulation of transcription, DNA-templated (GO:0006355);; Molecular Function: zinc ion binding (GO:0008270);; Biological Process: embryo sac deve…	--	--
TraesCS3A01G400900	K1	-0.9756	0.57707	-0.759288	1.15782	Cellular Component: cytoplasmic vesicle (GO:0016023);; Molecular Function: transferase activity, transferring phosphorus-containing groups (GO:0016772);;	--	--
TraesCS3A01G411800	K1	-0.686841	-0.417878	-0.521872	1.62659	--	K12581|5.48626e-67|sbi:SORBI_01g028710|K12581 CCR4-NOT transcription complex subunit 7/8 | (RefSeq) SORBIDRAFT_01g028710, Sb01g028710; hypothetical protein	RNA degradation (ko03018)
TraesCS3A01G413700	K1	-1.3998	0.255983	-0.114872	1.25868	Molecular Function: transcription cofactor activity (GO:0003712);; Molecular Function: histone acetyltransferase activity (GO:0004402);; Cellular Component: nucleus (GO:0005634);; Cellular Component: cytoplasm (GO:0005737);; Biological Process: regulation of transcription, DNA-templated (GO:0006355);; Biological Process: circadian rhythm (GO:0007623);; Molecular Function: zinc ion binding (GO:000…	--	--
TraesCS3A01G414900	K1	-0.76035	-0.187212	0.225698	0.721864	Cellular Component: mitochondrion (GO:0005739);;	--	--
TraesCS3A01G426700	K1	-1.44684	0.372612	-0.155011	1.22924	Cellular Component: endoplasmic reticulum (GO:0005783);; Biological Process: auxin-activated signaling pathway (GO:0009734);; Biological Process: auxin homeostasis (GO:0010252);; Cellular Component: integral component of membrane (GO:0016021);; Biological Process: transmembrane transport (GO:0055085);; Molecular Function: auxin transmembrane transporter activity (GO:0080161);; Biological Process:…	K13947|3.43611e-179|zma:100281763|K13947 auxin efflux carrier family | (RefSeq) auxin efflux carrier component 6	--
TraesCS3A01G440900	K1	-1.33092	-0.156675	0.278594	1.209	--	--	--
TraesCS3A01G445900	K1	-0.909761	-0.391665	0.513881	0.787544	Molecular Function: protein serine/threonine kinase activity (GO:0004674);; Molecular Function: protein tyrosine kinase activity (GO:0004713);; Molecular Function: ATP binding (GO:0005524);; Biological Process: protein phosphorylation (GO:0006468);; Cellular Component: integral component of membrane (GO:0016021);; Cellular Component: cytoplasmic vesicle (GO:0016023);;	--	--
TraesCS3A01G456200	K1	-0.974392	0.232113	-0.339646	1.08192	Molecular Function: carboxylic ester hydrolase activity (GO:0004091);; Cellular Component: cytoplasmic vesicle (GO:0016023);;	K08233|9.60798e-125|sbi:SORBI_03g045110|K08233 polyneuridine-aldehyde esterase [EC:3.1.1.78] | (RefSeq) SORBIDRAFT_03g045110, Sb03g045110; hypothetical protein	--
TraesCS3A01G477500	K1	-0.532369	-0.589067	-0.239424	1.36086	Cellular Component: cytoplasm (GO:0005737);; Cellular Component: plasma membrane (GO:0005886);; Biological Process: translational termination (GO:0006415);; Molecular Function: translation release factor activity, codon specific (GO:0016149);;	K03265|0|bdi:100824892|K03265 peptide chain release factor subunit 1 | (RefSeq) eukaryotic peptide chain release factor subunit 1-2-like	mRNA surveillance pathway (ko03015)
TraesCS3A01G483100	K1	-0.367344	-0.413585	-0.180724	0.961653	Biological Process: carbohydrate metabolic process (GO:0005975);; Biological Process: defense response (GO:0006952);; Molecular Function: glucan endo-1,3-beta-D-glucosidase activity (GO:0042973);;	--	--
TraesCS3A01G483400	K1	-0.20234	-0.157026	-0.159432	0.518798	--	--	--
TraesCS3A01G484600	K1	-0.648972	-0.0609865	-0.226054	0.936012	Biological Process: amino acid transmembrane transport (GO:0003333);; Molecular Function: amino acid transmembrane transporter activity (GO:0015171);; Cellular Component: integral component of membrane (GO:0016021);;	--	--
TraesCS3A01G488300	K1	-0.387999	-0.2822	-0.297327	0.967526	--	K00799|1.24416e-64|sita:101767763|K00799 glutathione S-transferase [EC:2.5.1.18] | (RefSeq) probable glutathione S-transferase	Glutathione metabolism (ko00480)
TraesCS3A01G510000	K1	-1.02579	-0.172841	-0.292964	1.49159	--	--	--
TraesCS3A01G510900	K1	-1.02167	0.277943	-0.364493	1.10822	Molecular Function: peroxidase activity (GO:0004601);; Cellular Component: vacuole (GO:0005773);; Biological Process: response to oxidative stress (GO:0006979);; Cellular Component: plant-type cell wall (GO:0009505);; Cellular Component: membrane (GO:0016020);; Cellular Component: cytoplasmic vesicle (GO:0016023);; Molecular Function: heme binding (GO:0020037);; Molecular Function: metal ion bind…	K00430|2.19252e-179|bdi:100840057|K00430 peroxidase [EC:1.11.1.7] | (RefSeq) cationic peroxidase SPC4-like	Phenylpropanoid biosynthesis (ko00940)
TraesCS3A01G516400	K1	-1.04895	0.0683835	-0.491764	1.47233	Molecular Function: ATP binding (GO:0005524);; Cellular Component: mitochondrion (GO:0005739);; Biological Process: obsolete ATP catabolic process (GO:0006200);; Biological Process: fatty acid beta-oxidation (GO:0006635);; Biological Process: positive regulation of seed germination (GO:0010030);; Biological Process: fatty-acyl-CoA transport (GO:0015916);; Cellular Component: integral component of…	--	--
TraesCS3A01G525100	K1	-1.25195	0.424219	-0.485963	1.31369	--	--	--
TraesCS3A01G529400	K1	-0.706599	-0.199664	-0.276561	1.18282	Biological Process: metabolic process (GO:0008152);; Molecular Function: transferase activity, transferring hexosyl groups (GO:0016758);;	--	--
TraesCS3A01G530800	K1	-1.70227	0.631369	-0.227602	1.2985	--	--	--
TraesCS3B01G004200	K1	-0.952293	0.762513	-0.790304	0.980083	Molecular Function: serine-type endopeptidase activity (GO:0004252);; Cellular Component: cell wall (GO:0005618);; Biological Process: proteolysis (GO:0006508);; Cellular Component: cytoplasmic vesicle (GO:0016023);; Molecular Function: identical protein binding (GO:0042802);; Biological Process: negative regulation of catalytic activity (GO:0043086);;	--	--
TraesCS3B01G004500	K1	-0.607198	-0.184238	-0.192657	0.984093	Cellular Component: mitochondrion (GO:0005739);; Cellular Component: plasma membrane (GO:0005886);; Biological Process: response to oxidative stress (GO:0006979);; Biological Process: response to cadmium ion (GO:0046686);;	--	--
TraesCS3B01G004600	K1	-1.34558	0.628139	-0.628456	1.3459	Molecular Function: serine-type endopeptidase activity (GO:0004252);; Cellular Component: cell wall (GO:0005618);; Biological Process: proteolysis (GO:0006508);; Cellular Component: cytoplasmic vesicle (GO:0016023);; Molecular Function: identical protein binding (GO:0042802);; Biological Process: negative regulation of catalytic activity (GO:0043086);;	--	--
TraesCS3B01G005100	K1	-0.958091	-0.00559231	-0.283458	1.24714	Molecular Function: binding (GO:0005488);; Molecular Function: kinase activity (GO:0016301);;	--	--
TraesCS3B01G006600	K1	-0.639336	0.228268	-0.435253	0.846321	Molecular Function: monooxygenase activity (GO:0004497);; Molecular Function: iron ion binding (GO:0005506);; Molecular Function: electron carrier activity (GO:0009055);; Molecular Function: oxidoreductase activity, acting on paired donors, with incorporation or reduction of molecular oxygen (GO:0016705);; Molecular Function: heme binding (GO:0020037);; Biological Process: oxidation-reduction pro…	--	--
TraesCS3B01G006700	K1	-0.721191	0.29098	-0.644031	1.07424	Molecular Function: diacylglycerol O-acyltransferase activity (GO:0004144);; Biological Process: glycerolipid biosynthetic process (GO:0045017);;	--	--
TraesCS3B01G011800	K1	-0.764374	0.44804	-0.571127	0.88746	Molecular Function: diacylglycerol O-acyltransferase activity (GO:0004144);; Biological Process: glycerolipid biosynthetic process (GO:0045017);;	--	--
TraesCS3B01G016800	K1	-0.491222	-0.0964418	0.0203956	0.567268	Molecular Function: transferase activity, transferring acyl groups other than amino-acyl groups (GO:0016747);;	--	--
TraesCS3B01G029900	K1	-0.685522	-0.443002	-0.522769	1.65129	Molecular Function: diacylglycerol O-acyltransferase activity (GO:0004144);; Biological Process: glycerolipid biosynthetic process (GO:0045017);;	--	--
TraesCS3B01G030500	K1	-0.632654	0.0613663	-0.222551	0.793839	Molecular Function: protein serine/threonine kinase activity (GO:0004674);; Molecular Function: protein tyrosine kinase activity (GO:0004713);; Molecular Function: ATP binding (GO:0005524);; Biological Process: protein phosphorylation (GO:0006468);; Cellular Component: cytoplasmic vesicle (GO:0016023);;	--	--
TraesCS3B01G039100	K1	-0.662938	-0.232772	-0.641188	1.5369	Molecular Function: binding (GO:0005488);;	K09422|6.497e-92|sbi:SORBI_03g007360|K09422 myb proto-oncogene protein, plant | (RefSeq) SORBIDRAFT_03g007360, Sb03g007360; hypothetical protein	--
TraesCS3B01G042700	K1	-0.684883	0.591411	-0.556702	0.650174	Molecular Function: aspartic-type endopeptidase activity (GO:0004190);; Biological Process: proteolysis (GO:0006508);;	--	--
TraesCS3B01G050400	K1	-0.258832	-0.0756309	-0.18001	0.514473	Molecular Function: ATP binding (GO:0005524);; Biological Process: apoptotic process (GO:0006915);;	--	--
TraesCS3B01G050500	K1	-1.603	0.165838	0.14624	1.29092	Molecular Function: ATP:ADP antiporter activity (GO:0005471);; Cellular Component: mitochondrial inner membrane (GO:0005743);; Cellular Component: endoplasmic reticulum membrane (GO:0005789);; Cellular Component: integral component of membrane (GO:0016021);; Biological Process: seed development (GO:0048316);; Biological Process: root development (GO:0048364);; Biological Process: adenine nucleoti…	K05863|0|bdi:100829369|K05863 solute carrier family 25 (mitochondrial adenine nucleotide translocator), member 4/5/6/31 | (RefSeq) ADP,ATP carrier protein ER-ANT1	--
TraesCS3B01G055700	K1	-1.13	0.12944	0.035549	0.965014	Molecular Function: protein serine/threonine kinase activity (GO:0004674);; Molecular Function: ATP binding (GO:0005524);; Biological Process: protein phosphorylation (GO:0006468);; Cellular Component: cytoplasmic vesicle (GO:0016023);; Molecular Function: polysaccharide binding (GO:0030247);;	--	--
TraesCS3B01G056100	K1	-0.271245	-0.181957	-0.0696096	0.522811	Molecular Function: protein serine/threonine kinase activity (GO:0004674);; Molecular Function: protein tyrosine kinase activity (GO:0004713);; Molecular Function: ATP binding (GO:0005524);; Biological Process: protein phosphorylation (GO:0006468);; Molecular Function: polysaccharide binding (GO:0030247);;	--	--
TraesCS3B01G059500	K1	-0.659422	-0.221177	-0.375608	1.25621	Biological Process: glutamine metabolic process (GO:0006541);; Molecular Function: hydrolase activity (GO:0016787);;	--	--
TraesCS3B01G059600	K1	-0.516805	-0.583431	-0.386705	1.48694	Biological Process: metabolic process (GO:0008152);; Cellular Component: chloroplast (GO:0009507);; Molecular Function: isomerase activity (GO:0016853);;	--	--
TraesCS3B01G076900	K1	-0.973597	-0.127155	0.0906715	1.01008	Molecular Function: protein serine/threonine kinase activity (GO:0004674);; Molecular Function: ATP binding (GO:0005524);; Biological Process: protein phosphorylation (GO:0006468);; Cellular Component: cytoplasmic vesicle (GO:0016023);;	--	--
TraesCS3B01G081500	K1	-0.9533	0.129566	0.042376	0.781359	Molecular Function: ATP binding (GO:0005524);; Biological Process: apoptotic process (GO:0006915);; Biological Process: defense response (GO:0006952);;	--	--
TraesCS3B01G093300	K1	-1.02874	0.026178	-0.480849	1.48341	Molecular Function: DNA binding (GO:0003677);; Biological Process: regulation of transcription, DNA-templated (GO:0006355);;	--	--
TraesCS3B01G099900	K1	-1.35345	0.628226	-0.191114	0.916339	Molecular Function: monooxygenase activity (GO:0004497);; Molecular Function: iron ion binding (GO:0005506);; Molecular Function: electron carrier activity (GO:0009055);; Molecular Function: oxidoreductase activity, acting on paired donors, with incorporation or reduction of molecular oxygen (GO:0016705);; Molecular Function: heme binding (GO:0020037);; Biological Process: oxidation-reduction pro…	--	--
TraesCS3B01G105600	K1	-1.57628	0.271842	0.19427	1.11017	Cellular Component: membrane (GO:0016020);; Cellular Component: cytoplasmic vesicle (GO:0016023);;	--	--
TraesCS3B01G108000	K1	-1.02358	0.251693	-0.642054	1.41394	Molecular Function: hydrolase activity, hydrolyzing O-glycosyl compounds (GO:0004553);; Biological Process: sucrose biosynthetic process (GO:0005986);; Biological Process: galactose metabolic process (GO:0006012);; Biological Process: response to water deprivation (GO:0009414);; Cellular Component: chloroplast (GO:0009507);; Biological Process: response to abscisic acid (GO:0009737);; Biological …	K06617|0|sita:101762997|K06617 raffinose synthase [EC:2.4.1.82] | (RefSeq) galactinol--sucrose galactosyltransferase	Galactose metabolism (ko00052)
TraesCS3B01G110100	K1	-0.246882	-0.172685	-0.292105	0.711672	Molecular Function: transferase activity (GO:0016740);;	--	--
TraesCS3B01G112300	K1	-0.851528	0.0914131	-0.376922	1.13704	Molecular Function: protein serine/threonine kinase activity (GO:0004674);; Molecular Function: ATP binding (GO:0005524);; Biological Process: protein phosphorylation (GO:0006468);;	--	--
TraesCS3B01G119400	K1	-1.36499	0.263055	-0.045416	1.14735	Cellular Component: plastid (GO:0009536);; Biological Process: chlorophyll catabolic process (GO:0015996);; Cellular Component: cytoplasmic vesicle (GO:0016023);; Molecular Function: chlorophyllase activity (GO:0047746);;	K08099|0|bdi:100839712|K08099 chlorophyllase [EC:3.1.1.14] | (RefSeq) chlorophyllase-2, chloroplastic-like	Porphyrin and chlorophyll metabolism (ko00860)
TraesCS3B01G137300	K1	-1.06032	0.539901	-0.729078	1.2495	Cellular Component: membrane (GO:0016020);;	--	--
TraesCS3B01G141500	K1	-0.560185	-0.0993181	-0.422636	1.08214	Molecular Function: protein serine/threonine kinase activity (GO:0004674);; Molecular Function: ATP binding (GO:0005524);; Biological Process: protein phosphorylation (GO:0006468);; Cellular Component: cytoplasmic vesicle (GO:0016023);; Molecular Function: polysaccharide binding (GO:0030247);;	--	--
TraesCS3B01G142200	K1	-0.555549	-0.2622	-0.416646	1.23439	Cellular Component: plant-type vacuole (GO:0000325);; Molecular Function: ATP binding (GO:0005524);; Cellular Component: vacuolar membrane (GO:0005774);; Cellular Component: plasma membrane (GO:0005886);; Biological Process: obsolete ATP catabolic process (GO:0006200);; Cellular Component: integral component of membrane (GO:0016021);; Molecular Function: ATPase activity, coupled to transmembrane …	--	--
TraesCS3B01G155100	K1	-0.63148	0.701519	-0.438433	0.368394	Cellular Component: mitochondrion (GO:0005739);; Cellular Component: membrane (GO:0016020);;	--	--
TraesCS3B01G158500	K1	-1.25604	0.252616	-0.232326	1.23575	Molecular Function: acetylglucosaminyltransferase activity (GO:0008375);; Cellular Component: membrane (GO:0016020);;	--	--
TraesCS3B01G162000	K1	-0.616038	-0.351037	-0.397403	1.36448	--	K16223|5.11813e-103|bdi:100838275|K16223 protein FLOWERING LOCUS T | (RefSeq) FTL1; protein HEADING DATE 3A-like	Circadian rhythm - plant (ko04712)
TraesCS3B01G162600	K1	-0.367249	-0.0544955	-0.0686012	0.490346	--	--	--
TraesCS3B01G164700	K1	-1.41668	0.203671	0.0348642	1.17814	--	--	--
TraesCS3B01G172600	K1	-0.8865	-0.0739433	0.258676	0.701768	--	K07466|8.20775e-64|osa:4334834|K07466 replication factor A1 | (RefSeq) replication protein A 70 kDa DNA-binding subunit B	DNA replication (ko03030);; Nucleotide excision repair (ko03420);; Mismatch repair (ko03430);; Homologous recombination (ko03440)
TraesCS3B01G174500	K1	-1.44016	-0.00408777	0.074257	1.36999	Biological Process: systemic acquired resistance (GO:0009627);; Biological Process: regulation of defense response (GO:0031347);;	--	--
TraesCS3B01G179600	K1	-0.408336	0.244555	-0.126822	0.290603	Molecular Function: monooxygenase activity (GO:0004497);; Molecular Function: iron ion binding (GO:0005506);; Molecular Function: electron carrier activity (GO:0009055);; Cellular Component: cytoplasmic vesicle (GO:0016023);; Molecular Function: oxidoreductase activity, acting on paired donors, with incorporation or reduction of molecular oxygen (GO:0016705);; Molecular Function: heme binding (GO…	--	--
TraesCS3B01G181200	K1	-0.865244	-0.357494	0.156776	1.06596	Cellular Component: ubiquitin ligase complex (GO:0000151);; Molecular Function: ubiquitin-protein transferase activity (GO:0004842);; Biological Process: protein ubiquitination (GO:0016567);;	--	--
TraesCS3B01G185700	K1	-1.33572	0.398036	-0.218257	1.15594	Molecular Function: iron ion binding (GO:0005506);; Cellular Component: plasma membrane (GO:0005886);; Biological Process: transport (GO:0006810);; Molecular Function: NADH dehydrogenase (ubiquinone) activity (GO:0008137);; Cellular Component: chloroplast thylakoid membrane (GO:0009535);; Biological Process: photosynthesis, light reaction (GO:0019684);; Molecular Function: quinone binding (GO:004…	K05582|2.8076e-96|osa:3131459|K05582 NAD(P)H-quinone oxidoreductase subunit K [EC:1.6.5.3] | (RefSeq) ndhK, OrsajCp029; NADH dehydrogenase 27 kDa subunit	Oxidative phosphorylation (ko00190)
TraesCS3B01G188800	K1	-1.10643	0.742119	-0.341161	0.705467	Molecular Function: NADH dehydrogenase (ubiquinone) activity (GO:0008137);; Cellular Component: chloroplast thylakoid membrane (GO:0009535);; Cellular Component: integral component of membrane (GO:0016021);; Biological Process: ATP synthesis coupled electron transport (GO:0042773);; Molecular Function: quinone binding (GO:0048038);;	K05575|0|bdi:6439837|K05575 NAD(P)H-quinone oxidoreductase subunit 4 [EC:1.6.5.3] | (RefSeq) ndhD, BrdiC_p075; NADH dehydrogenase subunit 4	Oxidative phosphorylation (ko00190)
TraesCS3B01G231200	K1	-0.346529	-0.346529	-0.346529	1.03959	Molecular Function: protein serine/threonine kinase activity (GO:0004674);; Molecular Function: protein tyrosine kinase activity (GO:0004713);; Molecular Function: ATP binding (GO:0005524);; Cellular Component: mitochondrion (GO:0005739);; Biological Process: protein phosphorylation (GO:0006468);;	--	--
TraesCS3B01G234100	K1	-1.24584	0.265173	-0.219847	1.20051	Cellular Component: mitochondrion (GO:0005739);; Biological Process: glutathione metabolic process (GO:0006749);; Cellular Component: chloroplast (GO:0009507);; Biological Process: de-etiolation (GO:0009704);; Molecular Function: transferase activity (GO:0016740);; Biological Process: response to cadmium ion (GO:0046686);; Biological Process: lateral root development (GO:0048527);; Biological Pro…	K00799|2.43681e-127|bdi:100838684|K00799 glutathione S-transferase [EC:2.5.1.18] | (RefSeq) probable glutathione S-transferase GSTU6	Glutathione metabolism (ko00480)
TraesCS3B01G238100	K1	-1.18156	-0.057591	-0.23268	1.47183	Biological Process: metal ion transport (GO:0030001);; Molecular Function: metal ion binding (GO:0046872);;	--	--
TraesCS3B01G240200	K1	-1.01343	-0.862161	0.424313	1.45128	Molecular Function: transcription factor activity, sequence-specific DNA binding (GO:0003700);; Biological Process: regulation of transcription, DNA-templated (GO:0006355);; Molecular Function: sequence-specific DNA binding (GO:0043565);;	--	--
TraesCS3B01G256800	K1	-1.47286	0.033132	0.299354	1.14037	Molecular Function: uroporphyrin-III C-methyltransferase activity (GO:0004851);; Biological Process: threonine catabolic process (GO:0006567);; Cellular Component: chloroplast (GO:0009507);; Biological Process: siroheme biosynthetic process (GO:0019354);; Biological Process: methylation (GO:0032259);; Molecular Function: precorrin-2 dehydrogenase activity (GO:0043115);; Biological Process: oxidat…	--	--
TraesCS3B01G261500	K1	-0.348463	-0.372535	-0.458838	1.17984	Molecular Function: translation elongation factor activity (GO:0003746);; Molecular Function: GTPase activity (GO:0003924);; Molecular Function: copper ion binding (GO:0005507);; Molecular Function: GTP binding (GO:0005525);; Cellular Component: nucleolus (GO:0005730);; Cellular Component: cytosol (GO:0005829);; Cellular Component: plasma membrane (GO:0005886);; Biological Process: obsolete GTP c…	K03234|0|bdi:100827163|K03234 elongation factor 2 | (RefSeq) elongation factor 2-like	--
TraesCS3B01G264900	K1	-0.720523	-0.0825892	-0.233942	1.03705	Biological Process: lipid metabolic process (GO:0006629);; Molecular Function: hydrolase activity, acting on ester bonds (GO:0016788);;	--	--
TraesCS3B01G266000	K1	-0.60521	-0.388111	-0.0621338	1.05545	Molecular Function: protein kinase activity (GO:0004672);; Molecular Function: structural molecule activity (GO:0005198);; Molecular Function: ATP binding (GO:0005524);; Biological Process: protein phosphorylation (GO:0006468);; Cellular Component: chloroplast (GO:0009507);;	--	--
TraesCS3B01G266200	K1	-1.11322	0.704427	-0.230847	0.639639	Molecular Function: protein serine/threonine phosphatase activity (GO:0004722);; Biological Process: protein dephosphorylation (GO:0006470);; Molecular Function: metal ion binding (GO:0046872);;	K14497|2.66202e-165|bdi:100838998|K14497 protein phosphatase 2C [EC:3.1.3.16] | (RefSeq) probable protein phosphatase 2C 8	Plant hormone signal transduction (ko04075)
TraesCS3B01G271300	K1	-1.50639	0.409695	0.00703628	1.08966	Cellular Component: chloroplast thylakoid membrane (GO:0009535);;	--	--
TraesCS3B01G276600	K1	-0.687331	0.145179	-0.217946	0.760098	Cellular Component: mitochondrial outer membrane (GO:0005741);; Biological Process: anion transport (GO:0006820);; Cellular Component: chloroplast (GO:0009507);; Biological Process: response to bacterium (GO:0009617);; Molecular Function: channel activity (GO:0015267);; Cellular Component: integral component of membrane (GO:0016021);; Biological Process: transmembrane transport (GO:0055085);; Cel…	K15040|1.04291e-119|bdi:100821813|K15040 voltage-dependent anion channel protein 2 | (RefSeq) mitochondrial outer membrane protein porin 2-like	--
TraesCS3B01G287000	K1	-1.5251	0.184516	0.250462	1.09012	Molecular Function: transporter activity (GO:0005215);; Cellular Component: intracellular (GO:0005622);; Biological Process: transport (GO:0006810);;	--	--
TraesCS3B01G287100	K1	-0.928568	0.481437	-0.401671	0.848802	Molecular Function: S-adenosylmethionine-dependent methyltransferase activity (GO:0008757);; Biological Process: methylation (GO:0032259);;	--	--
TraesCS3B01G290600	K1	-0.811885	0.137551	-0.0225173	0.696851	Molecular Function: DNA binding (GO:0003677);; Molecular Function: chromatin binding (GO:0003682);; Molecular Function: transcription factor activity, sequence-specific DNA binding (GO:0003700);; Biological Process: regulation of transcription, DNA-templated (GO:0006355);; Biological Process: seed germination (GO:0009845);; Biological Process: trichome morphogenesis (GO:0010090);; Biological Proc…	K09422|2.06677e-100|bdi:100842335|K09422 myb proto-oncogene protein, plant | (RefSeq) transcription repressor MYB5-like	--
TraesCS3B01G291900	K1	-0.360457	0.010515	-0.0822858	0.432228	Molecular Function: protein serine/threonine kinase activity (GO:0004674);; Molecular Function: protein tyrosine kinase activity (GO:0004713);; Molecular Function: ATP binding (GO:0005524);; Biological Process: protein phosphorylation (GO:0006468);; Cellular Component: membrane (GO:0016020);; Cellular Component: cytoplasmic vesicle (GO:0016023);; Biological Process: recognition of pollen (GO:0048…	K04733|0|sita:101778944|K04733 interleukin-1 receptor-associated kinase 4 [EC:2.7.11.1] | (RefSeq) G-type lectin S-receptor-like serine/threonine-protein kinase RLK1	--
TraesCS3B01G295500	K1	-0.941251	-0.572397	0.137198	1.37645	Molecular Function: protein serine/threonine kinase activity (GO:0004674);; Molecular Function: ATP binding (GO:0005524);; Biological Process: protein phosphorylation (GO:0006468);; Cellular Component: cytoplasmic vesicle (GO:0016023);;	--	--
TraesCS3B01G309300	K1	-0.286945	-0.0263876	-0.121311	0.434644	Biological Process: malate metabolic process (GO:0006108);; Molecular Function: malate dehydrogenase (decarboxylating) (NAD+) activity (GO:0016619);; Molecular Function: metal ion binding (GO:0046872);; Molecular Function: NAD binding (GO:0051287);; Biological Process: oxidation-reduction process (GO:0055114);;	K00029|0|bdi:100827888|K00029 malate dehydrogenase (oxaloacetate-decarboxylating)(NADP+) [EC:1.1.1.40] | (RefSeq) NADP-dependent malic enzyme	Pyruvate metabolism (ko00620);; Carbon fixation in photosynthetic organisms (ko00710);; Carbon metabolism (ko01200)
TraesCS3B01G310000	K1	-0.752625	-0.556393	-0.110199	1.41922	Molecular Function: protein serine/threonine kinase activity (GO:0004674);; Molecular Function: ATP binding (GO:0005524);; Biological Process: protein phosphorylation (GO:0006468);; Cellular Component: integral component of membrane (GO:0016021);; Cellular Component: cytoplasmic vesicle (GO:0016023);;	--	--
TraesCS3B01G316800	K1	-0.50405	0.246086	-0.42533	0.683293	Cellular Component: plastid (GO:0009536);;	--	--
TraesCS3B01G317400	K1	-1.07497	-0.0331795	-0.360998	1.46915	--	--	--
TraesCS3B01G320400	K1	-1.06328	0.140877	-0.428554	1.35096	--	--	--
TraesCS3B01G321100	K1	-0.709771	-0.183069	-0.484499	1.37734	Molecular Function: ADP binding (GO:0043531);;	--	--
TraesCS3B01G321400	K1	-0.882586	0.187641	-0.288078	0.983023	Molecular Function: ADP binding (GO:0043531);;	--	--
TraesCS3B01G330600	K1	-1.3802	0.365704	-0.306854	1.32134	Molecular Function: protein serine/threonine kinase activity (GO:0004674);; Molecular Function: ATP binding (GO:0005524);; Biological Process: protein phosphorylation (GO:0006468);; Biological Process: signal transduction (GO:0007165);; Cellular Component: plastid (GO:0009536);;	--	--
TraesCS3B01G334300	K1	-1.32676	0.0668235	0.364613	0.895326	Molecular Function: glutathione transferase activity (GO:0004364);;	K00799|6.06368e-132|bdi:100831129|K00799 glutathione S-transferase [EC:2.5.1.18] | (RefSeq) glutathione S-transferase 1	Glutathione metabolism (ko00480)
TraesCS3B01G335300	K1	-0.370846	-0.0684284	-0.417314	0.856588	Biological Process: response to light stimulus (GO:0009416);; Biological Process: response to auxin (GO:0009733);; Molecular Function: indole-3-acetic acid amido synthetase activity (GO:0010279);; Cellular Component: cytoplasmic vesicle (GO:0016023);; Biological Process: secretion by cell (GO:0032940);;	K14487|0|bdi:100833271|K14487 auxin responsive GH3 gene family | (RefSeq) probable indole-3-acetic acid-amido synthetase GH3.2	Plant hormone signal transduction (ko04075)
TraesCS3B01G335800	K1	-0.603956	-0.157442	-0.346233	1.10763	Molecular Function: serine-type endopeptidase inhibitor activity (GO:0004867);; Biological Process: negative regulation of endopeptidase activity (GO:0010951);; Biological Process: regulation of proteolysis (GO:0030162);;	K13963|1.40736e-156|bdi:100834500|K13963 serpin B | (RefSeq) serpin-Z1-like	--
TraesCS3B01G336100	K1	-0.610627	0.0396885	-0.46496	1.0359	Cellular Component: vacuole (GO:0005773);; Cellular Component: plasma membrane (GO:0005886);; Biological Process: drug transmembrane transport (GO:0006855);; Biological Process: response to nematode (GO:0009624);; Molecular Function: drug transmembrane transporter activity (GO:0015238);; Molecular Function: antiporter activity (GO:0015297);;	K03327|0|bdi:100834801|K03327 multidrug resistance protein, MATE family | (RefSeq) protein DETOXIFICATION 33-like	--
TraesCS3B01G355900	K1	-1.41067	0.664225	-0.226845	0.973289	Molecular Function: catechol oxidase activity (GO:0004097);; Cellular Component: cytoplasmic vesicle (GO:0016023);; Molecular Function: metal ion binding (GO:0046872);; Biological Process: oxidation-reduction process (GO:0055114);;	K00422|0|bdi:100825583|K00422 polyphenol oxidase [EC:1.10.3.1] | (RefSeq) polyphenol oxidase I, chloroplastic-like	Tyrosine metabolism (ko00350);; Isoquinoline alkaloid biosynthesis (ko00950)
TraesCS3B01G359600	K1	-0.328389	-0.305871	-0.0244199	0.658679	Molecular Function: ATP binding (GO:0005524);;	--	--
TraesCS3B01G378700	K1	-1.46734	0.57226	-0.282172	1.17726	--	--	--
TraesCS3B01G380600	K1	-0.632493	-0.0427171	-0.715892	1.3911	Molecular Function: oxidoreductase activity (GO:0016491);; Biological Process: cellular biosynthetic process (GO:0044249);; Biological Process: secondary metabolite biosynthetic process (GO:0044550);; Molecular Function: coenzyme binding (GO:0050662);; Biological Process: organic substance biosynthetic process (GO:1901576);;	--	--
TraesCS3B01G382900	K1	-0.809918	-0.153968	-0.409972	1.37386	Cellular Component: mitochondrion (GO:0005739);; Biological Process: response to freezing (GO:0050826);;	--	--
TraesCS3B01G384000	K1	-0.652061	-0.176031	-0.411428	1.23952	Molecular Function: protein serine/threonine kinase activity (GO:0004674);; Molecular Function: ATP binding (GO:0005524);; Cellular Component: cytoplasm (GO:0005737);; Biological Process: protein phosphorylation (GO:0006468);;	--	--
TraesCS3B01G395800	K1	-0.923823	0.130079	-0.0867428	0.880486	Cellular Component: plastid (GO:0009536);; Cellular Component: membrane (GO:0016020);; Biological Process: vesicle-mediated transport (GO:0016192);; Biological Process: single-organism transport (GO:0044765);; Biological Process: intracellular transport (GO:0046907);;	K20393|5.90183e-70|obr:102709323|K20393 PRA1 family protein 3 | (RefSeq) PRA1 family protein A1-like	--
TraesCS3B01G399600	K1	-0.664389	0.177574	-0.574506	1.06132	Molecular Function: transferase activity, transferring acyl groups other than amino-acyl groups (GO:0016747);;	--	--
TraesCS3B01G403100	K1	-0.392057	-0.155845	0.195601	0.352301	Molecular Function: protein serine/threonine kinase activity (GO:0004674);; Molecular Function: ATP binding (GO:0005524);; Biological Process: protein phosphorylation (GO:0006468);; Cellular Component: cytoplasmic vesicle (GO:0016023);; Biological Process: cell wall macromolecule catabolic process (GO:0016998);;	--	--
TraesCS3B01G407000	K1	-0.724652	-0.222425	-0.403922	1.351	Molecular Function: alcohol O-acetyltransferase activity (GO:0004026);; Biological Process: alcohol metabolic process (GO:0006066);;	--	--
TraesCS3B01G408900	K1	-1.47069	0.0214709	0.292739	1.15648	Molecular Function: urate oxidase activity (GO:0004846);; Cellular Component: mitochondrion (GO:0005739);; Cellular Component: peroxisome (GO:0005777);; Biological Process: purine nucleobase metabolic process (GO:0006144);; Biological Process: fatty acid beta-oxidation (GO:0006635);; Biological Process: urate catabolic process (GO:0019628);;	K00365|0|bdi:100845980|K00365 urate oxidase [EC:1.7.3.3] | (RefSeq) uricase	Purine metabolism (ko00230);; Caffeine metabolism (ko00232)
TraesCS3B01G411100	K1	-0.680298	-0.229794	-0.37468	1.28477	--	--	--
TraesCS3B01G412500	K1	-1.04438	-0.594588	0.186369	1.4526	Molecular Function: DNA binding (GO:0003677);; Molecular Function: transcription factor activity, sequence-specific DNA binding (GO:0003700);; Cellular Component: nucleus (GO:0005634);; Biological Process: regulation of transcription, DNA-templated (GO:0006355);;	--	--
TraesCS3B01G413200	K1	-0.27662	-0.14767	-0.237705	0.661994	Cellular Component: plasma membrane (GO:0005886);; Molecular Function: magnesium ion transmembrane transporter activity (GO:0015095);; Biological Process: magnesium ion transport (GO:0015693);; Cellular Component: integral component of membrane (GO:0016021);;	--	--
TraesCS3B01G414900	K1	-1.51842	0.231417	-0.0955765	1.38258	Molecular Function: transporter activity (GO:0005215);; Cellular Component: mitochondrion (GO:0005739);; Cellular Component: plasma membrane (GO:0005886);; Biological Process: transport (GO:0006810);; Biological Process: response to nematode (GO:0009624);;	--	--
TraesCS3B01G434900	K1	-0.776402	-0.346935	-0.510198	1.63354	Molecular Function: oxidoreductase activity (GO:0016491);; Biological Process: oxidation-reduction process (GO:0055114);;	--	--
TraesCS3B01G440600	K1	-1.31108	-0.0726457	0.220109	1.16361	Cellular Component: nucleus (GO:0005634);; Biological Process: heat acclimation (GO:0010286);; Cellular Component: SCF ubiquitin ligase complex (GO:0019005);; Biological Process: SCF-dependent proteasomal ubiquitin-dependent protein catabolic process (GO:0031146);; Biological Process: positive regulation of cell division (GO:0051781);;	K03875|0|bdi:100822312|K03875 F-box and leucine-rich repeat protein 1 (S-phase kinase-associated protein 2) | (RefSeq) F-box protein SKP2A	Ubiquitin mediated proteolysis (ko04120)
TraesCS3B01G462900	K1	-0.83984	-0.00296746	-0.104858	0.947666	Cellular Component: endoplasmic reticulum (GO:0005783);; Biological Process: auxin-activated signaling pathway (GO:0009734);; Biological Process: auxin homeostasis (GO:0010252);; Cellular Component: integral component of membrane (GO:0016021);; Biological Process: transmembrane transport (GO:0055085);; Molecular Function: auxin transmembrane transporter activity (GO:0080161);; Biological Process:…	K13947|0|obr:102704851|K13947 auxin efflux carrier family | (RefSeq) probable auxin efflux carrier component 6	--
TraesCS3B01G465200	K1	-0.21135	-0.223908	-0.241373	0.676631	--	--	--
TraesCS3B01G475000	K1	-1.48121	-0.17858	0.278385	1.3814	--	--	--
TraesCS3B01G478200	K1	-0.474357	-0.0967346	-0.228126	0.799218	Molecular Function: acetylglucosaminyltransferase activity (GO:0008375);; Cellular Component: membrane (GO:0016020);;	--	--
TraesCS3B01G481800	K1	-1.06105	-0.14298	-0.299146	1.50318	Molecular Function: potassium:sodium symporter activity (GO:0009674);; Cellular Component: integral component of membrane (GO:0016021);; Biological Process: potassium ion transmembrane transport (GO:0071805);;	K03549|0|bdi:100837465|K03549 KUP system potassium uptake protein | (RefSeq) potassium transporter 5	--
TraesCS3B01G498500	K1	-0.385249	0.895565	-0.272764	-0.237552	--	--	--
TraesCS3B01G510100	K1	-0.491329	-0.376332	-0.653078	1.52074	Cellular Component: mitochondrion (GO:0005739);; Biological Process: metabolic process (GO:0008152);; Molecular Function: UDP-glucosyltransferase activity (GO:0035251);;	--	--
TraesCS3B01G512600	K1	-0.775827	0.10436	0.363807	0.30766	--	--	--
TraesCS3B01G520500	K1	-0.555401	-0.228755	-0.474235	1.25839	Cellular Component: plastid (GO:0009536);; Biological Process: cellular metabolic process (GO:0044237);; Molecular Function: metal ion binding (GO:0046872);;	--	--
TraesCS3B01G525000	K1	-0.285985	-0.221299	-0.285985	0.79327	Cellular Component: cell wall (GO:0005618);; Cellular Component: vacuole (GO:0005773);; Cellular Component: plasma membrane (GO:0005886);; Biological Process: carbohydrate metabolic process (GO:0005975);; Biological Process: response to cold (GO:0009409);; Biological Process: response to bacterium (GO:0009617);; Biological Process: response to salt stress (GO:0009651);; Biological Process: defens…	--	--
TraesCS3B01G526000	K1	-0.372318	-0.372318	-0.372318	1.11695	Cellular Component: cell wall (GO:0005618);; Cellular Component: vacuole (GO:0005773);; Cellular Component: plasma membrane (GO:0005886);; Biological Process: carbohydrate metabolic process (GO:0005975);; Biological Process: response to cold (GO:0009409);; Biological Process: response to bacterium (GO:0009617);; Biological Process: response to salt stress (GO:0009651);; Biological Process: defens…	--	--
TraesCS3B01G526700	K1	-0.610895	-0.552296	-0.399385	1.56258	Biological Process: carbohydrate metabolic process (GO:0005975);; Biological Process: defense response (GO:0006952);; Biological Process: response to abiotic stimulus (GO:0009628);; Cellular Component: cytoplasmic vesicle (GO:0016023);; Molecular Function: glucan endo-1,3-beta-D-glucosidase activity (GO:0042973);; Biological Process: response to other organism (GO:0051707);; Cellular Component: c…	--	--
TraesCS3B01G529300	K1	-0.361273	-0.323201	-0.405799	1.09027	Biological Process: carbohydrate metabolic process (GO:0005975);; Biological Process: defense response (GO:0006952);; Molecular Function: glucan endo-1,3-beta-D-glucosidase activity (GO:0042973);;	--	--
TraesCS3B01G531700	K1	-0.240363	-0.170064	-0.0758534	0.486281	Biological Process: amino acid transmembrane transport (GO:0003333);; Molecular Function: amino acid transmembrane transporter activity (GO:0015171);; Cellular Component: integral component of membrane (GO:0016021);;	--	--
TraesCS3B01G544700	K1	-0.267887	-0.233135	-0.219402	0.720424	Molecular Function: protein serine/threonine kinase activity (GO:0004674);; Molecular Function: protein tyrosine kinase activity (GO:0004713);; Molecular Function: ATP binding (GO:0005524);; Biological Process: protein phosphorylation (GO:0006468);;	K07198|0|bdi:100832804|K07198 5'-AMP-activated protein kinase, catalytic alpha subunit [EC:2.7.11.11] | (RefSeq) carbon catabolite-derepressing protein kinase-like	Regulation of autophagy (ko04140)
TraesCS3B01G553500	K1	-0.491855	-0.329023	0.00711297	0.813765	Molecular Function: calcium ion binding (GO:0005509);;	K13448|1.44293e-59|bdi:100842218|K13448 calcium-binding protein CML | (RefSeq) probable calcium-binding protein CML31	Plant-pathogen interaction (ko04626)
TraesCS3B01G555600	K1	-0.237188	-0.0967613	0.288182	0.0457667	Molecular Function: protein serine/threonine kinase activity (GO:0004674);; Molecular Function: ATP binding (GO:0005524);; Biological Process: protein phosphorylation (GO:0006468);;	--	--
TraesCS3B01G555800	K1	-0.783462	-0.226699	-0.100098	1.11026	Molecular Function: protein serine/threonine kinase activity (GO:0004674);; Molecular Function: ATP binding (GO:0005524);; Biological Process: protein phosphorylation (GO:0006468);;	--	--
TraesCS3B01G556500	K1	-0.967573	0.18041	-0.583797	1.37096	Molecular Function: transferase activity, transferring glycosyl groups (GO:0016757);;	--	--
TraesCS3B01G563800	K1	-0.896891	0.161527	0.0696913	0.665673	Molecular Function: monooxygenase activity (GO:0004497);; Molecular Function: iron ion binding (GO:0005506);; Molecular Function: electron carrier activity (GO:0009055);; Molecular Function: oxidoreductase activity, acting on paired donors, with incorporation or reduction of molecular oxygen (GO:0016705);; Molecular Function: heme binding (GO:0020037);; Biological Process: oxidation-reduction pro…	--	--
TraesCS3B01G565500	K1	-1.10929	-0.256621	-0.110234	1.47614	--	--	--
TraesCS3B01G565600	K1	-0.881639	-0.875059	0.184547	1.57215	--	--	--
TraesCS3B01G572200	K1	-0.344581	-0.170546	0.0221214	0.493006	Molecular Function: binding (GO:0005488);;	--	--
TraesCS3B01G578500	K1	-0.885519	-0.141277	-0.390017	1.41681	--	--	--
TraesCS3B01G587400	K1	-0.571831	-0.209762	-0.143535	0.925128	Biological Process: defense response (GO:0006952);; Molecular Function: ADP binding (GO:0043531);;	--	--
TraesCS3B01G598200	K1	-0.415687	-0.35621	-0.435157	1.20706	Biological Process: metabolic process (GO:0008152);; Molecular Function: transferase activity, transferring hexosyl groups (GO:0016758);;	--	--
TraesCS3B01G609400	K1	-0.537661	-0.472852	-0.566468	1.57698	Molecular Function: monooxygenase activity (GO:0004497);; Molecular Function: iron ion binding (GO:0005506);; Cellular Component: mitochondrion (GO:0005739);; Cellular Component: endoplasmic reticulum (GO:0005783);; Molecular Function: electron carrier activity (GO:0009055);; Molecular Function: oxidoreductase activity, acting on paired donors, with incorporation or reduction of molecular oxygen …	--	--
TraesCS3B01G609600	K1	-0.40074	-0.40074	-0.388874	1.19035	Molecular Function: monooxygenase activity (GO:0004497);; Molecular Function: iron ion binding (GO:0005506);; Cellular Component: mitochondrion (GO:0005739);; Cellular Component: endoplasmic reticulum (GO:0005783);; Molecular Function: electron carrier activity (GO:0009055);; Molecular Function: oxidoreductase activity, acting on paired donors, with incorporation or reduction of molecular oxygen …	--	--
TraesCS3D01G013900	K1	-0.506521	-0.446046	-0.0865638	1.03913	Molecular Function: nucleotide binding (GO:0000166);; Molecular Function: protein kinase activity (GO:0004672);; Cellular Component: cytoplasmic vesicle (GO:0016023);; Biological Process: phosphorylation (GO:0016310);;	--	--
TraesCS3D01G014600	K1	-0.298022	-0.146494	-0.0969304	0.541446	Molecular Function: protein serine/threonine kinase activity (GO:0004674);; Molecular Function: protein tyrosine kinase activity (GO:0004713);; Molecular Function: ATP binding (GO:0005524);; Biological Process: protein phosphorylation (GO:0006468);; Cellular Component: plastid (GO:0009536);; Cellular Component: cytoplasmic vesicle (GO:0016023);;	--	--
TraesCS3D01G019300	K1	-0.392412	-0.101998	-0.0724592	0.566869	Molecular Function: transferase activity, transferring acyl groups other than amino-acyl groups (GO:0016747);;	--	--
TraesCS3D01G020600	K1	-1.01992	0.117691	-0.308863	1.21109	Molecular Function: alpha-L-fucosidase activity (GO:0004560);; Cellular Component: mitochondrion (GO:0005739);; Biological Process: lipid metabolic process (GO:0006629);; Cellular Component: plant-type cell wall (GO:0009505);; Cellular Component: cytoplasmic vesicle (GO:0016023);; Molecular Function: hydrolase activity, acting on ester bonds (GO:0016788);;	--	--
TraesCS3D01G020700	K1	-1.22489	0.379772	-0.550053	1.39517	Molecular Function: alpha-L-fucosidase activity (GO:0004560);; Cellular Component: mitochondrion (GO:0005739);; Biological Process: lipid metabolic process (GO:0006629);; Cellular Component: plant-type cell wall (GO:0009505);; Cellular Component: cytoplasmic vesicle (GO:0016023);; Molecular Function: hydrolase activity, acting on ester bonds (GO:0016788);;	--	--
TraesCS3D01G025100	K1	-0.802245	0.01736	-0.106287	0.891172	Molecular Function: protein serine/threonine kinase activity (GO:0004674);; Molecular Function: ATP binding (GO:0005524);; Biological Process: protein phosphorylation (GO:0006468);; Cellular Component: cytoplasmic vesicle (GO:0016023);;	--	--
TraesCS3D01G025300	K1	-0.817408	0.114686	0.129718	0.573004	Molecular Function: protein serine/threonine kinase activity (GO:0004674);; Molecular Function: ATP binding (GO:0005524);; Biological Process: protein phosphorylation (GO:0006468);; Cellular Component: cytoplasmic vesicle (GO:0016023);;	--	--
TraesCS3D01G030600	K1	-0.746536	-0.410596	0.654702	0.50243	Molecular Function: nucleotide binding (GO:0000166);; Molecular Function: protein kinase activity (GO:0004672);; Biological Process: phosphorylation (GO:0016310);;	--	--
TraesCS3D01G031000	K1	-0.715463	-0.298496	-0.438665	1.45262	Molecular Function: ATP binding (GO:0005524);; Biological Process: apoptotic process (GO:0006915);;	--	--
TraesCS3D01G036200	K1	-0.747274	-0.0938369	-0.719557	1.56067	Molecular Function: DNA binding (GO:0003677);; Molecular Function: chromatin binding (GO:0003682);;	K09422|7.33326e-89|osa:4325992|K09422 myb proto-oncogene protein, plant | (RefSeq) transcription factor MYB108	--
TraesCS3D01G036600	K1	-0.759952	0.136836	-0.649566	1.27268	--	--	--
TraesCS3D01G038000	K1	-1.34887	-0.342835	0.383249	1.30845	Cellular Component: vacuolar membrane (GO:0005774);; Cellular Component: plasma membrane (GO:0005886);; Biological Process: cation transport (GO:0006812);; Molecular Function: cation transmembrane transporter activity (GO:0008324);; Cellular Component: integral component of membrane (GO:0016021);; Biological Process: transmembrane transport (GO:0055085);;	--	--
TraesCS3D01G047500	K1	-0.47863	-0.19628	-0.43944	1.11435	--	--	--
TraesCS3D01G048000	K1	-0.55096	-0.364591	-0.176164	1.09172	Molecular Function: protein serine/threonine kinase activity (GO:0004674);; Molecular Function: ATP binding (GO:0005524);; Biological Process: protein phosphorylation (GO:0006468);; Molecular Function: polysaccharide binding (GO:0030247);;	--	--
TraesCS3D01G048800	K1	-0.453873	0.0709348	0.157409	0.225529	Molecular Function: protein serine/threonine kinase activity (GO:0004674);; Molecular Function: ATP binding (GO:0005524);; Biological Process: protein phosphorylation (GO:0006468);; Cellular Component: cytoplasmic vesicle (GO:0016023);; Molecular Function: polysaccharide binding (GO:0030247);;	--	--
TraesCS3D01G049300	K1	-0.452192	0.184697	-0.0671711	0.334666	Molecular Function: protein serine/threonine kinase activity (GO:0004674);; Molecular Function: ATP binding (GO:0005524);; Biological Process: protein phosphorylation (GO:0006468);; Cellular Component: cytoplasmic vesicle (GO:0016023);; Molecular Function: polysaccharide binding (GO:0030247);;	--	--
TraesCS3D01G049700	K1	-0.17767	-0.121729	-0.17767	0.477069	Molecular Function: protein serine/threonine kinase activity (GO:0004674);; Molecular Function: ATP binding (GO:0005524);; Biological Process: protein phosphorylation (GO:0006468);; Molecular Function: polysaccharide binding (GO:0030247);;	--	--
TraesCS3D01G061700	K1	-0.315055	-0.303164	-0.179737	0.797955	Molecular Function: monooxygenase activity (GO:0004497);; Molecular Function: iron ion binding (GO:0005506);; Molecular Function: electron carrier activity (GO:0009055);; Molecular Function: oxidoreductase activity, acting on paired donors, with incorporation or reduction of molecular oxygen (GO:0016705);; Molecular Function: heme binding (GO:0020037);; Biological Process: oxidation-reduction pro…	--	--
TraesCS3D01G064700	K1	-0.721193	-0.373869	-0.150641	1.2457	Molecular Function: protein serine/threonine kinase activity (GO:0004674);; Molecular Function: ATP binding (GO:0005524);; Biological Process: protein phosphorylation (GO:0006468);; Cellular Component: cytoplasmic vesicle (GO:0016023);;	--	--
TraesCS3D01G104000	K1	0.236021	-0.365069	-0.442597	0.571645	Molecular Function: transmembrane receptor protein serine/threonine kinase activity (GO:0004675);; Molecular Function: ATP binding (GO:0005524);; Cellular Component: mitochondrion (GO:0005739);; Cellular Component: plasma membrane (GO:0005886);; Biological Process: protein phosphorylation (GO:0006468);; Biological Process: transmembrane receptor protein serine/threonine kinase signaling pathway (…	--	--
TraesCS3D01G104500	K1	-0.530335	-0.0127172	-0.306533	0.849586	Molecular Function: magnesium ion binding (GO:0000287);; Molecular Function: pyruvate decarboxylase activity (GO:0004737);; Biological Process: response to stress (GO:0006950);; Biological Process: metabolic process (GO:0008152);; Molecular Function: thiamine pyrophosphate binding (GO:0030976);;	K01568|0|sita:101775698|K01568 pyruvate decarboxylase [EC:4.1.1.1] | (RefSeq) pyruvate decarboxylase 1-like	Glycolysis / Gluconeogenesis (ko00010)
TraesCS3D01G105000	K1	-0.401358	0.264958	-0.519071	0.655471	Biological Process: carbohydrate transport (GO:0008643);; Cellular Component: integral component of membrane (GO:0016021);; Molecular Function: substrate-specific transmembrane transporter activity (GO:0022891);; Biological Process: transmembrane transport (GO:0055085);;	--	--
TraesCS3D01G107500	K1	-0.491705	-0.328183	0.30138	0.518508	--	K14508|0|osa:4327315|K14508 regulatory protein NPR1 | (RefSeq) NPR1, NPR2, PR2; regulatory protein NPR1	Plant hormone signal transduction (ko04075)
TraesCS3D01G108700	K1	-0.471264	0.0491625	-0.166695	0.588797	Biological Process: amino acid transport (GO:0006865);; Molecular Function: transaminase activity (GO:0008483);; Biological Process: ethylene biosynthetic process (GO:0009693);; Molecular Function: 1-aminocyclopropane-1-carboxylate synthase activity (GO:0016847);; Molecular Function: pyridoxal phosphate binding (GO:0030170);; Biological Process: 1-aminocyclopropane-1-carboxylate biosynthetic proc…	K01762|0|obr:102701486|K01762 1-aminocyclopropane-1-carboxylate synthase [EC:4.4.1.14] | (RefSeq) 1-aminocyclopropane-1-carboxylate synthase 7	Cysteine and methionine metabolism (ko00270)
TraesCS3D01G127300	K1	-1.50721	-0.0705297	0.158439	1.4193	Molecular Function: inorganic anion exchanger activity (GO:0005452);; Cellular Component: plasma membrane (GO:0005886);; Cellular Component: integral component of membrane (GO:0016021);; Biological Process: borate transport (GO:0046713);; Molecular Function: borate efflux transmembrane transporter activity (GO:0080139);;	--	--
TraesCS3D01G127800	K1	-0.443644	0.0128974	0.0191744	0.411572	--	--	--
TraesCS3D01G133200	K1	-1.62723	0.407884	-0.080893	1.30023	Molecular Function: glutathione transferase activity (GO:0004364);;	K00799|1.53572e-96|osa:4325707|K00799 glutathione S-transferase [EC:2.5.1.18] | (RefSeq) probable glutathione S-transferase GSTF1	Glutathione metabolism (ko00480)
TraesCS3D01G137500	K1	-0.599957	-0.060731	-0.295819	0.956507	Molecular Function: dodecenoyl-CoA delta-isomerase activity (GO:0004165);; Cellular Component: peroxisome (GO:0005777);; Biological Process: fatty acid beta-oxidation (GO:0006635);; Biological Process: toxin catabolic process (GO:0009407);; Biological Process: response to water deprivation (GO:0009414);; Biological Process: response to ethylene (GO:0009723);; Biological Process: abscisic acid-act…	--	--
TraesCS3D01G144500	K1	-0.528522	-0.413999	-0.481434	1.42395	Molecular Function: transcription factor activity, sequence-specific DNA binding (GO:0003700);; Biological Process: regulation of transcription, DNA-templated (GO:0006355);; Molecular Function: phosphatidylethanolamine binding (GO:0008429);; Biological Process: inflorescence development (GO:0010229);; Biological Process: regulation of timing of transition from vegetative to reproductive phase (GO…	K16223|1.02136e-109|bdi:100838275|K16223 protein FLOWERING LOCUS T | (RefSeq) FTL1; protein HEADING DATE 3A-like	Circadian rhythm - plant (ko04712)
TraesCS3D01G144900	K1	-1.01729	0.435342	-0.290996	0.872942	Cellular Component: mitochondrion (GO:0005739);; Cellular Component: vacuole (GO:0005773);; Cellular Component: plasma membrane (GO:0005886);; Cellular Component: chloroplast (GO:0009507);; Biological Process: response to cadmium ion (GO:0046686);;	K03152|3.82998e-167|sita:101779618|K03152 4-methyl-5(b-hydroxyethyl)-thiazole monophosphate biosynthesis | (RefSeq) protein DJ-1 homolog A-like	--
TraesCS3D01G145200	K1	-1.24352	0.155619	0.283646	0.804251	--	--	--
TraesCS3D01G145900	K1	-0.540971	0.302666	-0.407631	0.645937	Biological Process: lipid metabolic process (GO:0006629);; Cellular Component: cytoplasmic vesicle (GO:0016023);; Molecular Function: hydrolase activity, acting on ester bonds (GO:0016788);;	K21026|0|obr:102714500|K21026 acetylajmaline esterase [EC:3.1.1.80] | (RefSeq) GDSL esterase/lipase At1g28590-like	--
TraesCS3D01G147200	K1	-0.374153	-0.302939	-0.232997	0.910088	--	--	--
TraesCS3D01G155800	K1	-1.5349	0.034051	0.0580697	1.44278	Biological Process: systemic acquired resistance (GO:0009627);; Biological Process: regulation of defense response (GO:0031347);;	--	--
TraesCS3D01G157400	K1	-1.04326	0.0840196	-0.061313	1.02055	Biological Process: transport (GO:0006810);; Cellular Component: integral component of membrane (GO:0016021);;	K15119|0|bdi:100833056|K15119 solute carrier family 25, member 39/40 | (RefSeq) mitochondrial carrier protein MTM1-like	--
TraesCS3D01G160200	K1	-1.17663	0.0728065	-0.38454	1.48836	Molecular Function: monooxygenase activity (GO:0004497);; Molecular Function: iron ion binding (GO:0005506);; Molecular Function: electron carrier activity (GO:0009055);; Cellular Component: cytoplasmic vesicle (GO:0016023);; Molecular Function: oxidoreductase activity, acting on paired donors, with incorporation or reduction of molecular oxygen (GO:0016705);; Molecular Function: heme binding (GO…	K07408|3.44318e-163|sita:101775282|K07408 cytochrome P450 family 1 subfamily A polypeptide 1 [EC:1.14.14.1] | (RefSeq) cytochrome P450 71A1-like	--
TraesCS3D01G160300	K1	-0.488122	0.180022	-0.481978	0.790078	Molecular Function: monooxygenase activity (GO:0004497);; Molecular Function: iron ion binding (GO:0005506);; Molecular Function: electron carrier activity (GO:0009055);; Cellular Component: cytoplasmic vesicle (GO:0016023);; Molecular Function: oxidoreductase activity, acting on paired donors, with incorporation or reduction of molecular oxygen (GO:0016705);; Molecular Function: heme binding (GO…	--	--
TraesCS3D01G164700	K1	-0.400861	-0.0756015	0.0514786	0.424984	Molecular Function: protein serine/threonine kinase activity (GO:0004674);; Molecular Function: ATP binding (GO:0005524);; Cellular Component: plasma membrane (GO:0005886);; Biological Process: protein phosphorylation (GO:0006468);; Biological Process: pollen tube growth (GO:0009860);;	--	--
TraesCS3D01G164900	K1	-1.30448	-0.300574	0.268744	1.33631	Molecular Function: acid-amino acid ligase activity (GO:0016881);;	K10581|0|bdi:100822941|K10581 ubiquitin-conjugating enzyme E2 O [EC:2.3.2.24] | (RefSeq) putative ubiquitin-conjugating enzyme E2 38	Ubiquitin mediated proteolysis (ko04120)
TraesCS3D01G171800	K1	-1.08568	0.0457963	-0.135506	1.17539	Molecular Function: triglyceride lipase activity (GO:0004806);; Biological Process: lipid metabolic process (GO:0006629);;	--	--
TraesCS3D01G185500	K1	-1.05572	0.123271	-0.118426	1.05087	Molecular Function: DNA binding (GO:0003677);; Biological Process: regulation of transcription, DNA-templated (GO:0006355);;	--	--
TraesCS3D01G191700	K1	-0.881308	0.100352	-0.367806	1.14876	--	--	--
TraesCS3D01G208800	K1	-1.19628	0.19887	0.111409	0.886006	--	--	--
TraesCS3D01G210600	K1	-1.00409	-0.799734	0.219811	1.58401	Cellular Component: nucleus (GO:0005634);; Molecular Function: protein dimerization activity (GO:0046983);;	--	--
TraesCS3D01G212700	K1	-0.663081	-0.622202	0.26016	1.02512	Molecular Function: transcription factor activity, sequence-specific DNA binding (GO:0003700);; Biological Process: regulation of transcription, DNA-templated (GO:0006355);; Molecular Function: sequence-specific DNA binding (GO:0043565);;	--	--
TraesCS3D01G220900	K1	-0.362699	-0.378656	-0.367849	1.1092	Molecular Function: translation elongation factor activity (GO:0003746);; Molecular Function: GTPase activity (GO:0003924);; Molecular Function: copper ion binding (GO:0005507);; Molecular Function: GTP binding (GO:0005525);; Cellular Component: nucleolus (GO:0005730);; Cellular Component: cytosol (GO:0005829);; Cellular Component: plasma membrane (GO:0005886);; Biological Process: obsolete GTP c…	K03234|0|bdi:100827163|K03234 elongation factor 2 | (RefSeq) elongation factor 2-like	--
TraesCS3D01G225100	K1	-1.05323	-0.676623	0.760711	0.969146	--	--	--
TraesCS3D01G228100	K1	-0.498837	-0.0983029	-0.172569	0.769709	Molecular Function: ATP binding (GO:0005524);; Molecular Function: nucleoside-triphosphatase activity (GO:0017111);;	--	--
TraesCS3D01G230300	K1	-1.16623	0.292135	-0.453559	1.32765	Molecular Function: RNA binding (GO:0003723);; Molecular Function: ATP binding (GO:0005524);; Molecular Function: ATP-dependent helicase activity (GO:0008026);; Biological Process: response to cold (GO:0009409);; Biological Process: response to water deprivation (GO:0009414);; Cellular Component: chloroplast (GO:0009507);; Biological Process: response to salt stress (GO:0009651);;	--	--
TraesCS3D01G234300	K1	-0.965679	-0.715899	0.159118	1.52246	Molecular Function: ATP binding (GO:0005524);; Biological Process: obsolete ATP catabolic process (GO:0006200);; Biological Process: transport (GO:0006810);; Cellular Component: integral component of membrane (GO:0016021);; Molecular Function: ATPase activity (GO:0016887);;	--	--
TraesCS3D01G238300	K1	-0.738525	-0.388194	0.536873	0.589846	Molecular Function: transcription factor activity, sequence-specific DNA binding (GO:0003700);; Biological Process: regulation of transcription, DNA-templated (GO:0006355);; Molecular Function: sequence-specific DNA binding (GO:0043565);;	--	--
TraesCS3D01G246900	K1	-1.50546	0.0878154	0.172575	1.24507	Cellular Component: plastid (GO:0009536);; Biological Process: phosphatidylinositol dephosphorylation (GO:0046856);;	--	--
TraesCS3D01G247000	K1	-1.31505	0.33765	-0.226985	1.20438	Molecular Function: methyltransferase activity (GO:0008168);; Cellular Component: plastid (GO:0009536);; Biological Process: sterol biosynthetic process (GO:0016126);; Biological Process: methylation (GO:0032259);;	--	--
TraesCS3D01G256000	K1	-0.773935	-0.0356924	-0.499481	1.30911	Molecular Function: S-adenosylmethionine-dependent methyltransferase activity (GO:0008757);; Biological Process: methylation (GO:0032259);;	--	--
TraesCS3D01G257400	K1	-0.269598	-0.276912	-0.266393	0.812903	Molecular Function: nucleic acid binding (GO:0003676);; Molecular Function: methyltransferase activity (GO:0008168);; Molecular Function: transferase activity, transferring hexosyl groups (GO:0016758);; Biological Process: methylation (GO:0032259);;	--	--
TraesCS3D01G261800	K1	-0.560516	0.255508	-0.283891	0.588898	Molecular Function: protein serine/threonine kinase activity (GO:0004674);; Molecular Function: ATP binding (GO:0005524);; Biological Process: protein phosphorylation (GO:0006468);; Cellular Component: cytoplasmic vesicle (GO:0016023);;	--	--
TraesCS3D01G267000	K1	-1.2712	-0.124443	-0.0515383	1.44718	Molecular Function: diacylglycerol O-acyltransferase activity (GO:0004144);; Cellular Component: plastid (GO:0009536);; Biological Process: glycerolipid biosynthetic process (GO:0045017);;	--	--
TraesCS3D01G272200	K1	-0.319174	-0.296576	-0.30199	0.91774	Molecular Function: ATP binding (GO:0005524);; Biological Process: obsolete ATP catabolic process (GO:0006200);; Biological Process: transport (GO:0006810);; Cellular Component: integral component of membrane (GO:0016021);; Molecular Function: ATPase activity (GO:0016887);;	--	--
TraesCS3D01G274300	K1	-0.235808	-0.17585	-0.209832	0.62149	--	--	--
TraesCS3D01G276200	K1	-1.06694	-0.510821	0.111357	1.46641	Molecular Function: protein serine/threonine kinase activity (GO:0004674);; Molecular Function: ATP binding (GO:0005524);; Biological Process: protein phosphorylation (GO:0006468);; Cellular Component: integral component of membrane (GO:0016021);; Cellular Component: cytoplasmic vesicle (GO:0016023);;	--	--
TraesCS3D01G281900	K1	-0.465458	-0.104788	-0.437789	1.00803	Molecular Function: transcription factor activity, sequence-specific DNA binding (GO:0003700);; Biological Process: regulation of transcription, DNA-templated (GO:0006355);; Biological Process: iron ion transport (GO:0006826);; Biological Process: cellular response to iron ion starvation (GO:0010106);; Biological Process: response to nitrate (GO:0010167);; Biological Process: nitrate transport (G…	--	--
TraesCS3D01G283100	K1	-0.994203	0.480175	-0.11041	0.624438	Cellular Component: plastid (GO:0009536);;	--	--
TraesCS3D01G286600	K1	-1.19626	0.141506	-0.378064	1.43282	Molecular Function: ADP binding (GO:0043531);;	--	--
TraesCS3D01G286900	K1	-1.46486	0.451519	-0.310563	1.3239	Cellular Component: cytosol (GO:0005829);; Biological Process: cysteine biosynthetic process from serine (GO:0006535);; Biological Process: protein targeting to membrane (GO:0006612);; Molecular Function: serine O-acetyltransferase activity (GO:0009001);; Biological Process: response to wounding (GO:0009611);; Biological Process: response to fungus (GO:0009620);; Biological Process: jasmonic acid…	K00640|4.0521e-176|bdi:100828794|K00640 serine O-acetyltransferase [EC:2.3.1.30] | (RefSeq) probable serine acetyltransferase 1	Cysteine and methionine metabolism (ko00270);; Sulfur metabolism (ko00920);; Carbon metabolism (ko01200);; Biosynthesis of amino acids (ko01230)
TraesCS3D01G287800	K1	-1.13334	0.155285	-0.520211	1.49826	Molecular Function: serine-type carboxypeptidase activity (GO:0004185);; Biological Process: proteolysis (GO:0006508);; Cellular Component: cytoplasmic vesicle (GO:0016023);; Molecular Function: transferase activity, transferring acyl groups (GO:0016746);;	K16296|0|bdi:100823690|K16296 serine carboxypeptidase-like clade I [EC:3.4.16.-] | (RefSeq) serine carboxypeptidase-like 18	--
TraesCS3D01G290800	K1	-0.781711	-0.230282	-0.384574	1.39657	--	--	--
TraesCS3D01G291100	K1	-0.746725	-0.284969	-0.160167	1.19186	--	--	--
TraesCS3D01G299700	K1	-1.30623	0.35982	-0.381187	1.32759	Molecular Function: glutathione transferase activity (GO:0004364);;	K00799|1.37712e-129|bdi:100831129|K00799 glutathione S-transferase [EC:2.5.1.18] | (RefSeq) glutathione S-transferase 1	Glutathione metabolism (ko00480)
TraesCS3D01G301400	K1	-0.537064	0.310308	-0.547468	0.774224	Cellular Component: vacuole (GO:0005773);; Cellular Component: plasma membrane (GO:0005886);; Biological Process: drug transmembrane transport (GO:0006855);; Biological Process: response to nematode (GO:0009624);; Molecular Function: drug transmembrane transporter activity (GO:0015238);; Molecular Function: antiporter activity (GO:0015297);;	K03327|0|bdi:100834801|K03327 multidrug resistance protein, MATE family | (RefSeq) protein DETOXIFICATION 33-like	--
TraesCS3D01G314400	K1	-0.429113	0.00786225	0.0446213	0.37663	Biological Process: defense response (GO:0006952);; Cellular Component: cytoplasmic vesicle (GO:0016023);; Molecular Function: ADP binding (GO:0043531);;	--	--
TraesCS3D01G332600	K1	-0.494194	-0.0296943	0.0433608	0.480527	Molecular Function: zinc ion binding (GO:0008270);;	--	--
TraesCS3D01G340600	K1	-1.49271	0.71389	-0.236795	1.01562	--	--	--
TraesCS3D01G341000	K1	-0.983593	-0.621204	0.151323	1.45347	Cellular Component: cytoplasm (GO:0005737);; Biological Process: metal ion transport (GO:0030001);; Molecular Function: metal ion binding (GO:0046872);;	--	--
TraesCS3D01G344400	K1	-0.876736	0.2264	-0.742427	1.39276	Cellular Component: mitochondrion (GO:0005739);; Biological Process: response to freezing (GO:0050826);;	--	--
TraesCS3D01G352900	K1	-0.207763	-0.114465	-0.10438	0.426608	Cellular Component: mitochondrion (GO:0005739);;	--	--
TraesCS3D01G358900	K1	-1.65765	0.139489	0.253882	1.26428	--	--	--
TraesCS3D01G362800	K1	-0.965924	-0.11618	0.40037	0.681734	Molecular Function: carbohydrate binding (GO:0030246);;	--	--
TraesCS3D01G368600	K1	-1.09007	-0.525779	0.75836	0.857493	--	--	--
TraesCS3D01G371700	K1	-0.75978	-0.269123	-0.528408	1.55731	--	--	--
TraesCS3D01G372900	K1	-0.731394	-0.407387	0.211798	0.926983	Molecular Function: DNA binding (GO:0003677);; Molecular Function: transcription factor activity, sequence-specific DNA binding (GO:0003700);; Cellular Component: nucleus (GO:0005634);; Biological Process: regulation of transcription, DNA-templated (GO:0006355);;	--	--
TraesCS3D01G373600	K1	-0.568819	-0.00680934	0.546107	0.0295216	Molecular Function: magnesium ion transmembrane transporter activity (GO:0015095);; Biological Process: magnesium ion transport (GO:0015693);; Cellular Component: membrane (GO:0016020);;	--	--
TraesCS3D01G390200	K1	-0.298741	-0.244418	-0.292115	0.835274	Biological Process: response to stress (GO:0006950);; Biological Process: response to water (GO:0009415);;	--	--
TraesCS3D01G394800	K1	-0.518674	-0.48369	-0.32864	1.331	Molecular Function: transcription cofactor activity (GO:0003712);; Molecular Function: histone acetyltransferase activity (GO:0004402);; Molecular Function: calmodulin binding (GO:0005516);; Cellular Component: nucleus (GO:0005634);; Biological Process: regulation of transcription, DNA-templated (GO:0006355);; Molecular Function: zinc ion binding (GO:0008270);; Biological Process: embryo sac deve…	--	--
TraesCS3D01G400800	K1	-0.867616	0.244659	0.29838	0.324577	--	--	--
TraesCS3D01G403600	K1	-0.168576	-0.0374909	-0.0548286	0.260895	Molecular Function: nucleic acid binding (GO:0003676);; Molecular Function: helicase activity (GO:0004386);; Molecular Function: metal ion binding (GO:0046872);;	K11643|0|bdi:100822021|K11643 chromodomain-helicase-DNA-binding protein 4 [EC:3.6.4.12] | (RefSeq) CHD3-type chromatin-remodeling factor PICKLE-like	--
TraesCS3D01G406100	K1	-0.377366	-0.285564	-0.393921	1.05685	--	K12581|1.22494e-63|sbi:SORBI_01g028710|K12581 CCR4-NOT transcription complex subunit 7/8 | (RefSeq) SORBIDRAFT_01g028710, Sb01g028710; hypothetical protein	RNA degradation (ko03018)
TraesCS3D01G408000	K1	-1.28125	-0.0877671	0.00975029	1.35927	Molecular Function: transcription cofactor activity (GO:0003712);; Molecular Function: histone acetyltransferase activity (GO:0004402);; Cellular Component: nucleus (GO:0005634);; Cellular Component: cytoplasm (GO:0005737);; Biological Process: regulation of transcription, DNA-templated (GO:0006355);; Biological Process: circadian rhythm (GO:0007623);; Molecular Function: zinc ion binding (GO:000…	--	--
TraesCS3D01G417700	K1	-0.674332	0.269506	-0.507906	0.912733	Molecular Function: iron ion binding (GO:0005506);; Molecular Function: oxidoreductase activity, acting on paired donors, with incorporation or reduction of molecular oxygen, 2-oxoglutarate as one donor, and incorporation of one atom each of oxygen into both donors (GO:0016706);; Biological Process: oxidation-reduction process (GO:0055114);;	--	--
TraesCS3D01G419600	K1	-0.372273	0.846201	-0.28672	-0.187208	Molecular Function: monooxygenase activity (GO:0004497);; Molecular Function: iron ion binding (GO:0005506);; Molecular Function: electron carrier activity (GO:0009055);; Cellular Component: membrane (GO:0016020);; Molecular Function: oxidoreductase activity, acting on paired donors, with incorporation or reduction of molecular oxygen (GO:0016705);; Molecular Function: heme binding (GO:0020037);;…	--	--
TraesCS3D01G421600	K1	-1.15876	0.198336	-0.0445947	1.00502	Cellular Component: endoplasmic reticulum (GO:0005783);; Biological Process: auxin-activated signaling pathway (GO:0009734);; Biological Process: auxin homeostasis (GO:0010252);; Cellular Component: integral component of membrane (GO:0016021);; Biological Process: transmembrane transport (GO:0055085);; Molecular Function: auxin transmembrane transporter activity (GO:0080161);; Biological Process:…	K13947|3.73399e-172|obr:102704851|K13947 auxin efflux carrier family | (RefSeq) probable auxin efflux carrier component 6	--
TraesCS3D01G431500	K1	-0.722211	-0.568991	-0.0419141	1.33312	Biological Process: lipid metabolic process (GO:0006629);; Cellular Component: cytoplasmic vesicle (GO:0016023);; Molecular Function: hydrolase activity, acting on ester bonds (GO:0016788);; Cellular Component: apoplast (GO:0048046);;	--	--
TraesCS3D01G434200	K1	-0.60181	-0.458677	-0.54237	1.60286	Molecular Function: transferase activity, transferring acyl groups other than amino-acyl groups (GO:0016747);;	--	--
TraesCS3D01G438600	K1	-1.813	-0.564596	0.894957	1.48264	Molecular Function: protein serine/threonine kinase activity (GO:0004674);; Molecular Function: ATP binding (GO:0005524);; Biological Process: protein phosphorylation (GO:0006468);; Cellular Component: integral component of membrane (GO:0016021);; Cellular Component: cytoplasmic vesicle (GO:0016023);;	--	--
TraesCS3D01G451000	K1	-1.24241	0.478647	-0.316184	1.07995	Molecular Function: iron ion binding (GO:0005506);; Cellular Component: mitochondrial respiratory chain complex III (GO:0005750);; Cellular Component: vacuole (GO:0005773);; Cellular Component: plasma membrane (GO:0005886);; Biological Process: mitochondrial electron transport, ubiquinol to cytochrome c (GO:0006122);; Cellular Component: plastid (GO:0009536);; Molecular Function: heme binding (GO…	K00413|0|osa:4326795|K00413 ubiquinol-cytochrome c reductase cytochrome c1 subunit | (RefSeq) cytochrome c1-2, heme protein, mitochondrial	Oxidative phosphorylation (ko00190)
TraesCS3D01G451200	K1	-0.514403	0.0344976	-0.829828	1.30973	--	--	--
TraesCS3D01G472000	K1	-0.333832	-0.325178	-0.316735	0.975744	Molecular Function: nucleotide binding (GO:0000166);; Molecular Function: protein kinase activity (GO:0004672);; Cellular Component: cytoplasmic vesicle (GO:0016023);; Biological Process: phosphorylation (GO:0016310);;	--	--
TraesCS3D01G475800	K1	-0.835496	-0.275086	0.500305	0.610277	Cellular Component: extracellular space (GO:0005615);; Cellular Component: vacuole (GO:0005773);; Molecular Function: UDP-N-acetylmuramate dehydrogenase activity (GO:0008762);; Biological Process: cytokinin metabolic process (GO:0009690);; Cellular Component: cytoplasmic vesicle (GO:0016023);; Molecular Function: cytokinin dehydrogenase activity (GO:0019139);; Biological Process: electron transpo…	K00279|0|bdi:100826954|K00279 cytokinin dehydrogenase [EC:1.5.99.12] | (RefSeq) cytokinin dehydrogenase 4	Zeatin biosynthesis (ko00908)
TraesCS3D01G477300	K1	-0.614414	-0.640791	-0.455559	1.71077	Biological Process: carbohydrate metabolic process (GO:0005975);; Biological Process: defense response (GO:0006952);; Biological Process: response to abiotic stimulus (GO:0009628);; Molecular Function: glucan endo-1,3-beta-D-glucosidase activity (GO:0042973);; Biological Process: response to other organism (GO:0051707);; Cellular Component: cell periphery (GO:0071944);;	--	--
TraesCS3D01G478300	K1	-0.759828	-0.256446	-0.615959	1.63223	Biological Process: carbohydrate metabolic process (GO:0005975);; Biological Process: defense response (GO:0006952);; Molecular Function: glucan endo-1,3-beta-D-glucosidase activity (GO:0042973);;	--	--
TraesCS3D01G481200	K1	-0.20627	-0.123491	-0.197849	0.52761	Molecular Function: protein kinase activity (GO:0004672);; Biological Process: cellular process (GO:0009987);; Cellular Component: membrane (GO:0016020);; Cellular Component: cytoplasmic vesicle (GO:0016023);;	--	--
TraesCS3D01G481300	K1	-0.414382	0.0631237	-0.275297	0.626555	Cellular Component: nuclear chromosome, telomeric region (GO:0000784);; Molecular Function: nucleic acid binding (GO:0003676);; Biological Process: telomere capping (GO:0016233);; Biological Process: post-translational protein modification (GO:0043687);; Biological Process: positive regulation of transcription, DNA-templated (GO:0045893);;	--	--
TraesCS3D01G492900	K1	-0.431487	-0.286335	-0.344764	1.06259	Molecular Function: orotate phosphoribosyltransferase activity (GO:0004588);; Molecular Function: orotidine-5'-phosphate decarboxylase activity (GO:0004590);; Biological Process: 'de novo' pyrimidine nucleobase biosynthetic process (GO:0006207);; Biological Process: 'de novo' UMP biosynthetic process (GO:0044205);; Biological Process: response to stimulus (GO:0050896);;	K13421|5.36856e-109|bdi:100836940|K13421 uridine monophosphate synthetase [EC:2.4.2.10 4.1.1.23] | (RefSeq) uridine 5'-monophosphate synthase-like	Pyrimidine metabolism (ko00240)
TraesCS3D01G497000	K1	-1.43976	0.0686411	0.183436	1.18768	Cellular Component: plasma membrane (GO:0005886);; Biological Process: double fertilization forming a zygote and endosperm (GO:0009567);; Biological Process: pollen tube guidance (GO:0010183);; Biological Process: synergid death (GO:0010198);; Biological Process: pollen tube reception (GO:0010483);; Cellular Component: cytoplasmic vesicle (GO:0016023);;	--	--
TraesCS3D01G498000	K1	-0.754321	-0.223443	-0.0423824	1.02015	Molecular Function: protein serine/threonine kinase activity (GO:0004674);; Molecular Function: ATP binding (GO:0005524);; Biological Process: protein phosphorylation (GO:0006468);;	--	--
TraesCS3D01G500000	K1	-0.575565	-0.731609	-0.00594518	1.31312	Molecular Function: calcium ion binding (GO:0005509);;	K13448|4.5629e-57|bdi:100842218|K13448 calcium-binding protein CML | (RefSeq) probable calcium-binding protein CML31	Plant-pathogen interaction (ko04626)
TraesCS3D01G509700	K1	-0.463671	-0.258845	-0.150661	0.873177	--	--	--
TraesCS3D01G515500	K1	-0.258021	0.0998333	0.0740001	0.0841871	Molecular Function: ATP binding (GO:0005524);; Biological Process: apoptotic process (GO:0006915);; Biological Process: defense response (GO:0006952);;	--	--
TraesCS3D01G523200	K1	-1.09183	1.17604	-0.730264	0.64605	Molecular Function: glutamate decarboxylase activity (GO:0004351);; Biological Process: glutamate metabolic process (GO:0006536);; Molecular Function: pyridoxal phosphate binding (GO:0030170);;	K01580|0|bdi:100827187|K01580 glutamate decarboxylase [EC:4.1.1.15] | (RefSeq) glutamate decarboxylase-like	Alanine, aspartate and glutamate metabolism (ko00250);; beta-Alanine metabolism (ko00410);; Taurine and hypotaurine metabolism (ko00430);; Butanoate metabolism (ko00650)
TraesCS3D01G524100	K1	-0.862549	-0.0169416	-0.173732	1.05322	Molecular Function: ATP binding (GO:0005524);; Cellular Component: mitochondrion (GO:0005739);; Biological Process: obsolete ATP catabolic process (GO:0006200);; Biological Process: fatty acid beta-oxidation (GO:0006635);; Biological Process: positive regulation of seed germination (GO:0010030);; Biological Process: fatty-acyl-CoA transport (GO:0015916);; Cellular Component: integral component of…	--	--
TraesCS3D01G530300	K1	-1.12641	0.422984	-0.294836	0.998267	--	--	--
TraesCS3D01G531500	K1	-0.577859	-0.173889	-0.370408	1.12216	Biological Process: metal ion transport (GO:0030001);; Molecular Function: metal ion binding (GO:0046872);;	--	--
TraesCS3D01G534800	K1	-1.16183	0.00207973	-0.287572	1.44732	Biological Process: metabolic process (GO:0008152);; Molecular Function: transferase activity, transferring hexosyl groups (GO:0016758);;	--	--
TraesCS3D01G541900	K1	-0.305365	-0.327715	-0.29314	0.92622	--	--	--
TraesCS3D01G542600	K1	-0.500996	-0.293115	-0.33179	1.1259	Cellular Component: membrane (GO:0016020);;	--	--
TraesCS4A01G001300	K1	-0.376024	-0.53007	-0.301461	1.20756	Biological Process: transcription, DNA-templated (GO:0006351);;	--	--
TraesCS4A01G005500	K1	-1.21102	0.366085	-0.0607362	0.905672	Molecular Function: DNA binding (GO:0003677);; Molecular Function: transcription factor activity, sequence-specific DNA binding (GO:0003700);; Cellular Component: nucleus (GO:0005634);; Biological Process: regulation of transcription, DNA-templated (GO:0006355);;	--	--
TraesCS4A01G006800	K1	-1.46386	0.13386	0.189516	1.14049	--	--	--
TraesCS4A01G017700	K1	-1.44989	0.54377	-0.390659	1.29678	Molecular Function: DNA binding (GO:0003677);; Biological Process: regulation of transcription, DNA-templated (GO:0006355);;	--	--
TraesCS4A01G023600	K1	-0.698048	0.631482	-0.145637	0.212204	--	--	--
TraesCS4A01G031400	K1	-1.20478	0.431166	-0.53881	1.31243	Cellular Component: mitochondrion (GO:0005739);; Biological Process: fatty acid biosynthetic process (GO:0006633);; Cellular Component: membrane (GO:0016020);; Molecular Function: transferase activity, transferring acyl groups other than amino-acyl groups (GO:0016747);;	K15397|0|bdi:100839378|K15397 3-ketoacyl-CoA synthase [EC:2.3.1.199] | (RefSeq) 3-ketoacyl-CoA synthase 6-like	Fatty acid elongation (ko00062)
TraesCS4A01G035100	K1	-0.237413	-0.202589	-0.210545	0.650546	Molecular Function: oxidoreductase activity (GO:0016491);; Biological Process: oxidation-reduction process (GO:0055114);;	--	--
TraesCS4A01G040600	K1	-0.808197	0.0933699	0.036523	0.678304	Molecular Function: transcription regulatory region sequence-specific DNA binding (GO:0000976);; Molecular Function: transcription factor activity, sequence-specific DNA binding (GO:0003700);; Cellular Component: nucleus (GO:0005634);; Biological Process: regulation of transcription, DNA-templated (GO:0006355);;	K09338|8.34001e-61|sbi:SORBI_01g043910|K09338 homeobox-leucine zipper protein | (RefSeq) SORBIDRAFT_01g043910, Sb01g043910; hypothetical protein	--
TraesCS4A01G053800	K1	-0.635161	0.0896518	-0.102586	0.648095	--	--	--
TraesCS4A01G064800	K1	-0.491559	0.153907	-0.460461	0.798113	Molecular Function: protein serine/threonine kinase activity (GO:0004674);; Molecular Function: ATP binding (GO:0005524);; Biological Process: protein phosphorylation (GO:0006468);; Cellular Component: cytoplasmic vesicle (GO:0016023);; Biological Process: recognition of pollen (GO:0048544);;	--	--
TraesCS4A01G066800	K1	-1.02819	0.243776	0.195307	0.589104	Biological Process: drug transmembrane transport (GO:0006855);; Molecular Function: drug transmembrane transporter activity (GO:0015238);; Molecular Function: antiporter activity (GO:0015297);; Cellular Component: membrane (GO:0016020);;	--	--
TraesCS4A01G073900	K1	-0.521132	-0.210583	-0.20063	0.932345	Biological Process: phosphatidylinositol dephosphorylation (GO:0046856);;	--	--
TraesCS4A01G076100	K1	-0.995215	-0.0779665	-0.269621	1.3428	Molecular Function: transporter activity (GO:0005215);; Biological Process: oligopeptide transport (GO:0006857);; Cellular Component: integral component of membrane (GO:0016021);;	--	--
TraesCS4A01G078000	K1	-0.728588	-0.320068	-0.179407	1.22806	Molecular Function: iron ion binding (GO:0005506);; Cellular Component: endoplasmic reticulum (GO:0005783);; Molecular Function: electron carrier activity (GO:0009055);; Biological Process: unidimensional cell growth (GO:0009826);; Biological Process: jasmonic acid mediated signaling pathway (GO:0009867);; Molecular Function: steroid 22-alpha hydroxylase activity (GO:0010012);; Biological Process…	K09587|0|bdi:100837605|K09587 steroid 22-alpha-hydroxylase [EC:1.14.13.-] | (RefSeq) cytochrome P450 90B1	Brassinosteroid biosynthesis (ko00905)
TraesCS4A01G081500	K1	-0.594949	-0.394254	-0.621197	1.6104	Molecular Function: DNA binding (GO:0003677);; Molecular Function: catalytic activity (GO:0003824);; Cellular Component: nucleus (GO:0005634);; Biological Process: transcription initiation from RNA polymerase II promoter (GO:0006367);; Biological Process: positive regulation of transcription, DNA-templated (GO:0045893);;	K03138|0|bdi:100843935|K03138 transcription initiation factor TFIIF subunit alpha | (RefSeq) transcription initiation factor IIF subunit alpha-like	Basal transcription factors (ko03022)
TraesCS4A01G102900	K1	-0.858203	-0.714602	-0.0828754	1.65568	Molecular Function: protein serine/threonine kinase activity (GO:0004674);; Molecular Function: ATP binding (GO:0005524);; Cellular Component: mitochondrion (GO:0005739);; Biological Process: protein phosphorylation (GO:0006468);; Cellular Component: cytoplasmic vesicle (GO:0016023);;	--	--
TraesCS4A01G107200	K1	-1.55971	0.355365	-0.107776	1.31212	Cellular Component: intracellular (GO:0005622);; Biological Process: transport (GO:0006810);;	--	--
TraesCS4A01G114000	K1	-1.49565	-0.571961	0.584311	1.4833	--	--	--
TraesCS4A01G126400	K1	0.705117	-1.11453	-0.731932	1.14135	--	--	--
TraesCS4A01G136500	K1	-1.22773	-0.106632	-0.135924	1.47028	Molecular Function: protein serine/threonine kinase activity (GO:0004674);; Molecular Function: ATP binding (GO:0005524);; Biological Process: protein phosphorylation (GO:0006468);; Biological Process: signal transduction (GO:0007165);;	--	--
TraesCS4A01G137000	K1	-0.83251	-0.40738	0.58958	0.65031	Cellular Component: mitochondrion (GO:0005739);; Biological Process: metabolic process (GO:0008152);; Molecular Function: transaminase activity (GO:0008483);; Molecular Function: pyridoxal phosphate binding (GO:0030170);;	K00827|0|bdi:100821851|K00827 alanine-glyoxylate transaminase / (R)-3-amino-2-methylpropionate-pyruvate transaminase [EC:2.6.1.44 2.6.1.40] | (RefSeq) alanine--glyoxylate aminotransferase 2 homolog 3, mitochondrial-like	Alanine, aspartate and glutamate metabolism (ko00250);; Glycine, serine and threonine metabolism (ko00260);; Cysteine and methionine metabolism (ko00270);; Valine, leucine and isoleucine degradation (ko00280)
TraesCS4A01G140600	K1	-1.05218	0.266269	-0.55646	1.34237	Cellular Component: mitochondrion (GO:0005739);; Molecular Function: zinc ion binding (GO:0008270);;	--	--
TraesCS4A01G169700	K1	-0.445739	-0.172422	-0.00270393	0.620865	Molecular Function: binding (GO:0005488);;	K10406|0|bdi:100826059|K10406 kinesin family member C2/C3 | (RefSeq) kinesin-4-like	--
TraesCS4A01G172200	K1	-0.921629	-0.242498	-0.122117	1.28624	Molecular Function: DNA binding (GO:0003677);; Molecular Function: chromatin binding (GO:0003682);;	K09422|3.24836e-102|osa:4351131|K09422 myb proto-oncogene protein, plant | (RefSeq) transcription factor MYB108	--
TraesCS4A01G180000	K1	-1.26387	0.239974	-0.0495383	1.07344	Biological Process: GPI anchor metabolic process (GO:0006505);; Biological Process: intracellular protein transport (GO:0006886);; Molecular Function: O-acyltransferase activity (GO:0008374);; Molecular Function: hydrolase activity, acting on ester bonds (GO:0016788);; Cellular Component: intrinsic component of endoplasmic reticulum membrane (GO:0031227);;	--	--
TraesCS4A01G186700	K1	-0.294876	-0.100996	-0.229717	0.625588	Molecular Function: protein serine/threonine kinase activity (GO:0004674);; Molecular Function: ATP binding (GO:0005524);; Cellular Component: mitochondrion (GO:0005739);; Biological Process: protein phosphorylation (GO:0006468);; Cellular Component: membrane (GO:0016020);; Cellular Component: cytoplasmic vesicle (GO:0016023);; Biological Process: recognition of pollen (GO:0048544);;	--	--
TraesCS4A01G202200	K1	-0.419086	0.106494	-0.246029	0.558621	Molecular Function: alcohol dehydrogenase (NAD) activity (GO:0004022);; Cellular Component: cytoplasm (GO:0005737);; Molecular Function: zinc ion binding (GO:0008270);; Biological Process: oxidation-reduction process (GO:0055114);;	K18857|0|bdi:100840260|K18857 alcohol dehydrogenase class-P [EC:1.1.1.1] | (RefSeq) alcohol dehydrogenase 3	Glycolysis / Gluconeogenesis (ko00010);; Fatty acid degradation (ko00071);; Tyrosine metabolism (ko00350);; alpha-Linolenic acid metabolism (ko00592)
TraesCS4A01G226400	K1	-1.32753	0.129373	0.0331829	1.16497	Molecular Function: glucosylceramidase activity (GO:0004348);; Cellular Component: vacuole (GO:0005773);; Cellular Component: plasma membrane (GO:0005886);; Biological Process: glucosylceramide catabolic process (GO:0006680);; Cellular Component: integral component of membrane (GO:0016021);;	K17108|0|bdi:100824639|K17108 non-lysosomal glucosylceramidase [EC:3.2.1.45] | (RefSeq) non-lysosomal glucosylceramidase	Other glycan degradation (ko00511);; Sphingolipid metabolism (ko00600)
TraesCS4A01G230900	K1	-0.220397	-0.256365	-0.303696	0.780458	Cellular Component: mitochondrion (GO:0005739);;	--	--
TraesCS4A01G239800	K1	-1.55196	0.190331	0.22892	1.13271	--	--	--
TraesCS4A01G257300	K1	-0.452408	-0.356338	-0.397088	1.20583	--	--	--
TraesCS4A01G259400	K1	-0.407429	1.00896	-0.315996	-0.285531	Cellular Component: mitochondrion (GO:0005739);; Molecular Function: transferase activity, transferring acyl groups other than amino-acyl groups (GO:0016747);;	--	--
TraesCS4A01G269200	K1	-0.514594	0.000606242	-0.223736	0.737724	Biological Process: DNA-dependent DNA replication (GO:0006261);; Biological Process: double-strand break repair (GO:0006302);; Biological Process: response to gamma radiation (GO:0010332);; Biological Process: chiasma assembly (GO:0051026);;	--	--
TraesCS4A01G275400	K1	-0.548406	-0.0416659	0.248437	0.341634	Cellular Component: spliceosomal complex (GO:0005681);; Cellular Component: mitochondrion (GO:0005739);; Biological Process: RNA splicing (GO:0008380);;	K12817|1.05289e-162|bdi:100841185|K12817 pre-mRNA-splicing factor 18 | (RefSeq) pre-mRNA-splicing factor 18	Spliceosome (ko03040)
TraesCS4A01G290800	K1	-1.3365	-0.281868	0.207353	1.41102	--	--	--
TraesCS4A01G293700	K1	-0.766777	0.242601	-0.43621	0.960387	Molecular Function: zinc ion binding (GO:0008270);;	K19042|1.75326e-34|sita:101772536|K19042 E3 ubiquitin-protein ligase BOI and related proteins [EC:2.3.2.27] | (RefSeq) probable BOI-related E3 ubiquitin-protein ligase 3	--
TraesCS4A01G301600	K1	-1.1839	0.0360132	-0.259958	1.40785	Biological Process: phosphatidylglycerol biosynthetic process (GO:0006655);; Cellular Component: chloroplast inner membrane (GO:0009706);; Biological Process: vitamin E biosynthetic process (GO:0010189);; Biological Process: plastoquinone biosynthetic process (GO:0010236);; Cellular Component: integral component of membrane (GO:0016021);; Biological Process: isopentenyl diphosphate biosynthetic p…	K12502|1.97523e-159|bdi:100831760|K12502 MPBQ/MSBQ methyltransferase [EC:2.1.1.295] | (RefSeq) 2-methyl-6-phytyl-1,4-hydroquinone methyltransferase 2, chloroplastic-like	Ubiquinone and other terpenoid-quinone biosynthesis (ko00130)
TraesCS4A01G315200	K1	-0.703745	-0.397159	0.252709	0.848195	--	--	--
TraesCS4A01G316000	K1	-0.800279	-0.250456	-0.555885	1.60662	--	--	--
TraesCS4A01G317600	K1	-0.508936	-0.0533357	0.0456869	0.516585	Molecular Function: protein serine/threonine kinase activity (GO:0004674);; Molecular Function: ATP binding (GO:0005524);; Biological Process: protein phosphorylation (GO:0006468);;	--	--
TraesCS4A01G318300	K1	-0.260382	-0.164191	-0.13896	0.563533	Cellular Component: cytoplasmic vesicle (GO:0016023);;	--	--
TraesCS4A01G318400	K1	-0.646743	-0.138512	-0.674361	1.45962	Molecular Function: ATP binding (GO:0005524);; Molecular Function: nucleoside-triphosphatase activity (GO:0017111);;	--	--
TraesCS4A01G326400	K1	-0.504782	-0.377223	-0.43972	1.32173	Molecular Function: DNA binding (GO:0003677);; Molecular Function: transcription factor activity, sequence-specific DNA binding (GO:0003700);; Cellular Component: nucleus (GO:0005634);; Biological Process: regulation of transcription, DNA-templated (GO:0006355);;	K14516|2.54058e-78|bdi:100840669|K14516 ethylene-responsive transcription factor 1 | (RefSeq) ethylene-responsive transcription factor 1B-like	Plant hormone signal transduction (ko04075)
TraesCS4A01G330000	K1	-0.223866	-0.202179	-0.298684	0.724729	Molecular Function: protein serine/threonine kinase activity (GO:0004674);; Molecular Function: ATP binding (GO:0005524);; Cellular Component: mitochondrion (GO:0005739);; Biological Process: protein phosphorylation (GO:0006468);; Cellular Component: integral component of membrane (GO:0016021);; Cellular Component: cytoplasmic vesicle (GO:0016023);;	--	--
TraesCS4A01G330100	K1	-0.292045	-0.24794	-0.326668	0.866652	Molecular Function: protein serine/threonine kinase activity (GO:0004674);; Molecular Function: ATP binding (GO:0005524);; Cellular Component: mitochondrion (GO:0005739);; Biological Process: protein phosphorylation (GO:0006468);; Cellular Component: integral component of membrane (GO:0016021);; Cellular Component: cytoplasmic vesicle (GO:0016023);;	--	--
TraesCS4A01G342500	K1	-0.390016	-0.100633	-0.336956	0.827604	Molecular Function: protein serine/threonine kinase activity (GO:0004674);; Molecular Function: ATP binding (GO:0005524);; Cellular Component: mitochondrion (GO:0005739);; Biological Process: protein phosphorylation (GO:0006468);; Cellular Component: integral component of membrane (GO:0016021);; Cellular Component: cytoplasmic vesicle (GO:0016023);; Biological Process: recognition of pollen (GO:0…	--	--
TraesCS4A01G349700	K1	-0.398345	0.0103988	-0.53227	0.920216	Molecular Function: glutathione transferase activity (GO:0004364);; Cellular Component: cytoplasmic vesicle (GO:0016023);;	K00799|9.56149e-115|osa:4325704|K00799 glutathione S-transferase [EC:2.5.1.18] | (RefSeq) P0493G01.3; glutathione S-transferase 4	Glutathione metabolism (ko00480)
TraesCS4A01G352700	K1	-1.43153	-0.834005	0.887604	1.37793	Molecular Function: nucleic acid binding (GO:0003676);; Molecular Function: metal ion binding (GO:0046872);;	--	--
TraesCS4A01G358200	K1	-0.725809	0.1602	-0.332971	0.89858	Molecular Function: binding (GO:0005488);; Molecular Function: oxidoreductase activity (GO:0016491);;	--	--
TraesCS4A01G365700	K1	-1.12539	-0.346629	0.586888	0.885131	Cellular Component: membrane (GO:0016020);;	--	--
TraesCS4A01G368600	K1	-0.667491	-0.285688	-0.361098	1.31428	Cellular Component: extracellular region (GO:0005576);; Biological Process: carbohydrate metabolic process (GO:0005975);; Cellular Component: cytoplasmic vesicle (GO:0016023);; Molecular Function: mannan endo-1,4-beta-mannosidase activity (GO:0016985);;	K19355|0|bdi:100831892|K19355 mannan endo-1,4-beta-mannosidase [EC:3.2.1.78] | (RefSeq) mannan endo-1,4-beta-mannosidase 3-like	Fructose and mannose metabolism (ko00051)
TraesCS4A01G380300	K1	-0.161769	-0.0292894	-0.139473	0.330532	Biological Process: metabolic process (GO:0008152);; Biological Process: cellular process (GO:0009987);; Molecular Function: kinase activity (GO:0016301);;	--	--
TraesCS4A01G384600	K1	-0.662848	-0.351844	-0.396381	1.41107	Molecular Function: transmembrane receptor protein serine/threonine kinase activity (GO:0004675);; Molecular Function: ATP binding (GO:0005524);; Cellular Component: mitochondrion (GO:0005739);; Cellular Component: plasma membrane (GO:0005886);; Biological Process: protein phosphorylation (GO:0006468);; Biological Process: transmembrane receptor protein serine/threonine kinase signaling pathway (…	--	--
TraesCS4A01G384900	K1	-0.54608	-0.164575	-0.379393	1.09005	Molecular Function: sugar:proton symporter activity (GO:0005351);; Cellular Component: integral component of membrane (GO:0016021);; Biological Process: carbohydrate transmembrane transport (GO:0034219);;	--	--
TraesCS4A01G396800	K1	-0.602414	-0.190286	0.608521	0.18418	Molecular Function: nucleotide binding (GO:0000166);; Biological Process: mRNA splicing, via spliceosome (GO:0000398);; Molecular Function: snRNA binding (GO:0017069);;	--	--
TraesCS4A01G397700	K1	-0.321434	-0.277061	0.00565092	0.592844	Molecular Function: protein serine/threonine kinase activity (GO:0004674);; Molecular Function: ATP binding (GO:0005524);; Biological Process: protein phosphorylation (GO:0006468);; Cellular Component: integral component of membrane (GO:0016021);;	--	--
TraesCS4A01G398300	K1	-0.697834	-0.165696	-0.00368522	0.867215	Biological Process: polysaccharide biosynthetic process (GO:0000271);; Cellular Component: cytoplasm (GO:0005737);; Biological Process: pattern specification process (GO:0007389);; Biological Process: regulation of cell size (GO:0008361);; Biological Process: multidimensional cell growth (GO:0009825);; Biological Process: auxin polar transport (GO:0009926);; Biological Process: cell tip growth (G…	K18787|0|bdi:100829809|K18787 thermospermine synthase [EC:2.5.1.79] | (RefSeq) thermospermine synthase ACAULIS5	--
TraesCS4A01G399300	K1	-1.24794	-0.510699	0.343556	1.41509	Biological Process: lipid metabolic process (GO:0006629);; Cellular Component: cytoplasmic vesicle (GO:0016023);; Molecular Function: hydrolase activity, acting on ester bonds (GO:0016788);; Cellular Component: apoplast (GO:0048046);;	--	--
TraesCS4A01G402100	K1	-0.936622	0.176263	-0.342883	1.10324	Molecular Function: ADP binding (GO:0043531);;	--	--
TraesCS4A01G414700	K1	-0.970182	-0.516901	-0.120271	1.60735	Molecular Function: protein serine/threonine kinase activity (GO:0004674);; Molecular Function: ATP binding (GO:0005524);; Biological Process: protein phosphorylation (GO:0006468);; Biological Process: pollen development (GO:0009555);;	--	--
TraesCS4A01G435300	K1	-0.412581	-0.129196	-0.394549	0.936325	Molecular Function: glutathione transferase activity (GO:0004364);; Biological Process: glutathione metabolic process (GO:0006749);; Cellular Component: chloroplast (GO:0009507);; Biological Process: de-etiolation (GO:0009704);; Biological Process: response to cadmium ion (GO:0046686);; Biological Process: lateral root development (GO:0048527);; Biological Process: response to growth hormone (GO:…	K00799|2.6363e-102|bdi:100841867|K00799 glutathione S-transferase [EC:2.5.1.18] | (RefSeq) uncharacterized LOC100841867	Glutathione metabolism (ko00480)
TraesCS4A01G445100	K1	-0.349672	-0.384464	-0.342988	1.07712	--	--	--
TraesCS4A01G445500	K1	-0.822823	0.760062	-0.551488	0.614249	Molecular Function: protein tyrosine kinase activity (GO:0004713);; Molecular Function: ATP binding (GO:0005524);; Biological Process: protein phosphorylation (GO:0006468);; Cellular Component: cytoplasmic vesicle (GO:0016023);;	--	--
TraesCS4A01G463400	K1	-0.849505	1.88278	-1.26149	0.228219	Molecular Function: methyltransferase activity (GO:0008168);;	--	--
TraesCS4A01G469900	K1	-0.363605	0.0891934	-0.201651	0.476062	Molecular Function: transcription factor activity, sequence-specific DNA binding (GO:0003700);; Cellular Component: nucleus (GO:0005634);; Biological Process: regulation of transcription, DNA-templated (GO:0006355);; Molecular Function: sequence-specific DNA binding (GO:0043565);;	K16670|2.04151e-141|bdi:100844103|K16670 homeobox protein Meis2 | (RefSeq) homeobox protein BEL1 homolog	--
TraesCS4A01G475000	K1	-0.457294	-0.00829471	-0.237766	0.703354	--	K17302|2.09529e-87|sbi:SORBI_05g026175|K17302 coatomer subunit beta' | (RefSeq) SORBIDRAFT_05g026175, Sb05g026175; hypothetical protein	--
TraesCS4A01G485000	K1	-0.70846	-0.256688	0.207503	0.757645	Molecular Function: hydrolase activity, hydrolyzing O-glycosyl compounds (GO:0004553);; Biological Process: carbohydrate metabolic process (GO:0005975);; Molecular Function: sucrose 1F-fructosyltransferase activity (GO:0050306);;	K01193|0|obr:102701886|K01193 beta-fructofuranosidase [EC:3.2.1.26] | (RefSeq) sucrose:sucrose 1-fructosyltransferase-like	Galactose metabolism (ko00052);; Starch and sucrose metabolism (ko00500)
TraesCS4A01G491400	K1	-0.411184	-0.270754	0.806301	-0.124364	Cellular Component: cytoplasmic vesicle (GO:0016023);; Molecular Function: transferase activity (GO:0016740);;	--	--
TraesCS4A01G493800	K1	-1.37568	-0.160855	0.35336	1.18317	Cellular Component: peroxisome (GO:0005777);;	--	--
TraesCS4A01G495500	K1	-1.16198	0.0558102	-0.270419	1.37659	Molecular Function: nucleotide binding (GO:0000166);; Molecular Function: RNA binding (GO:0003723);; Cellular Component: nucleus (GO:0005634);;	--	--
TraesCS4B01G000800	K1	-0.840705	-0.242816	-0.1756	1.25912	--	--	--
TraesCS4B01G002000	K1	-0.69865	-0.391456	-0.0506111	1.14072	Biological Process: transcription, DNA-templated (GO:0006351);;	--	--
TraesCS4B01G022400	K1	-0.898326	0.0406717	-0.204017	1.06167	Cellular Component: plasma membrane (GO:0005886);; Cellular Component: cytoplasmic vesicle (GO:0016023);; Molecular Function: adenyl nucleotide binding (GO:0030554);;	K16302|0|bdi:100833345|K16302 metal transporter CNNM | (RefSeq) DUF21 domain-containing protein At2g14520	--
TraesCS4B01G023200	K1	-1.54092	-0.668523	0.842793	1.36664	--	--	--
TraesCS4B01G033600	K1	0.663884	0.401167	-2.34885	1.2838	Cellular Component: cell wall (GO:0005618);; Cellular Component: cytoplasm (GO:0005737);; Biological Process: response to stress (GO:0006950);; Molecular Function: manganese ion binding (GO:0030145);; Molecular Function: nutrient reservoir activity (GO:0045735);; Cellular Component: apoplast (GO:0048046);; Molecular Function: oxalate oxidase activity (GO:0050162);; Biological Process: oxidation-r…	--	--
TraesCS4B01G044800	K1	-0.467066	-0.19083	-0.212729	0.870626	Cellular Component: mitochondrion (GO:0005739);;	--	--
TraesCS4B01G044900	K1	-0.247857	-0.0307054	-0.0231083	0.301671	Molecular Function: protein kinase activity (GO:0004672);; Cellular Component: plastid (GO:0009536);; Biological Process: phosphorylation (GO:0016310);;	K08827|0|sita:101762555|K08827 serine/threonine-protein kinase PRP4 [EC:2.7.11.1] | (RefSeq) serine/threonine-protein kinase prpf4B-like	--
TraesCS4B01G048300	K1	-0.3914	0.0801764	-0.0334279	0.344651	Molecular Function: binding (GO:0005488);; Cellular Component: plastid (GO:0009536);;	K03260|4.14474e-40|osa:4341164|K03260 translation initiation factor 4G | (RefSeq) OsC3H43; zinc finger CCCH domain-containing protein 43	RNA transport (ko03013)
TraesCS4B01G053900	K1	-1.33474	0.336883	-0.398325	1.39618	Cellular Component: mitochondrion (GO:0005739);;	--	--
TraesCS4B01G054900	K1	-0.206224	-0.193163	-0.206224	0.60561	Molecular Function: nucleic acid binding (GO:0003676);; Molecular Function: alanine-tRNA ligase activity (GO:0004813);; Molecular Function: ATP binding (GO:0005524);; Cellular Component: mitochondrion (GO:0005739);; Biological Process: alanyl-tRNA aminoacylation (GO:0006419);; Cellular Component: chloroplast (GO:0009507);; Biological Process: response to cadmium ion (GO:0046686);;	K01872|0|bdi:100837273|K01872 alanyl-tRNA synthetase [EC:6.1.1.7] | (RefSeq) alanine--tRNA ligase	Aminoacyl-tRNA biosynthesis (ko00970)
TraesCS4B01G055000	K1	-1.39752	0.49305	-0.0015578	0.906029	Molecular Function: transporter activity (GO:0005215);; Cellular Component: intracellular (GO:0005622);; Biological Process: transport (GO:0006810);;	--	--
TraesCS4B01G070000	K1	-0.420554	0.0586232	-0.459149	0.82108	Cellular Component: vacuole (GO:0005773);; Cellular Component: plasma membrane (GO:0005886);; Biological Process: drug transmembrane transport (GO:0006855);; Biological Process: response to nematode (GO:0009624);; Molecular Function: drug transmembrane transporter activity (GO:0015238);; Molecular Function: antiporter activity (GO:0015297);; Cellular Component: cytoplasmic vesicle (GO:0016023);;	K03327|0|bdi:100822819|K03327 multidrug resistance protein, MATE family | (RefSeq) protein DETOXIFICATION 29	--
TraesCS4B01G072200	K1	-1.2023	0.282761	-0.0321556	0.951699	--	--	--
TraesCS4B01G085100	K1	-1.02217	-0.711664	0.264265	1.46957	Cellular Component: membrane (GO:0016020);; Cellular Component: cytoplasmic vesicle (GO:0016023);;	--	--
TraesCS4B01G094600	K1	-0.236642	-0.0479573	-0.0294117	0.314011	Biological Process: mitotic G2 phase (GO:0000085);; Biological Process: mRNA splicing, via spliceosome (GO:0000398);; Molecular Function: nucleic acid binding (GO:0003676);; Molecular Function: RNA helicase activity (GO:0003724);; Molecular Function: ATP binding (GO:0005524);; Cellular Component: cytosol (GO:0005829);; Biological Process: cell adhesion (GO:0007155);; Molecular Function: ATP-depen…	K12598|0|bdi:100834961|K12598 ATP-dependent RNA helicase DOB1 [EC:3.6.4.13] | (RefSeq) protein HUA ENHANCER 2	RNA degradation (ko03018)
TraesCS4B01G104100	K1	-0.609597	-0.189424	-0.680419	1.47944	--	--	--
TraesCS4B01G117200	K1	-0.736557	-0.304228	-0.341011	1.3818	--	--	--
TraesCS4B01G117400	K1	-0.651938	0.466331	-0.210979	0.396586	Molecular Function: transcription factor activity, sequence-specific DNA binding (GO:0003700);; Cellular Component: nucleus (GO:0005634);; Biological Process: regulation of transcription, DNA-templated (GO:0006355);; Cellular Component: plastid (GO:0009536);; Molecular Function: sequence-specific DNA binding (GO:0043565);; Molecular Function: protein dimerization activity (GO:0046983);;	--	--
TraesCS4B01G132100	K1	-0.310831	-0.00561654	-0.243393	0.55984	Molecular Function: protein serine/threonine kinase activity (GO:0004674);; Molecular Function: ATP binding (GO:0005524);; Cellular Component: mitochondrion (GO:0005739);; Biological Process: protein phosphorylation (GO:0006468);; Cellular Component: membrane (GO:0016020);; Cellular Component: cytoplasmic vesicle (GO:0016023);; Biological Process: recognition of pollen (GO:0048544);;	--	--
TraesCS4B01G135200	K1	-0.998363	-0.0383754	-0.223976	1.26071	Molecular Function: iron ion binding (GO:0005506);; Molecular Function: electron carrier activity (GO:0009055);; Molecular Function: alkane 1-monooxygenase activity (GO:0018685);; Molecular Function: heme binding (GO:0020037);; Biological Process: oxidation-reduction process (GO:0055114);;	--	--
TraesCS4B01G143700	K1	-0.613238	0.0846415	-0.223355	0.751952	Molecular Function: DNA binding (GO:0003677);; Molecular Function: chromatin binding (GO:0003682);; Cellular Component: nucleus (GO:0005634);; Biological Process: regulation of transcription, DNA-templated (GO:0006355);;	K09422|3.21654e-136|bdi:100842686|K09422 myb proto-oncogene protein, plant | (RefSeq) myb-related protein MYBAS1-like	--
TraesCS4B01G169700	K1	-0.51166	0.332537	-0.443668	0.622791	Cellular Component: mitochondrion (GO:0005739);; Cellular Component: plasmodesma (GO:0009506);; Molecular Function: nutrient reservoir activity (GO:0045735);;	--	--
TraesCS4B01G170500	K1	-0.723472	-0.488956	-0.148058	1.36049	--	--	--
TraesCS4B01G173600	K1	-0.903221	-0.0922772	-0.530201	1.5257	Molecular Function: DNA binding (GO:0003677);; Biological Process: regulation of transcription, DNA-templated (GO:0006355);;	--	--
TraesCS4B01G174800	K1	-1.15118	0.274847	-0.118077	0.994412	Molecular Function: zinc ion binding (GO:0008270);;	K11982|1.03538e-86|bdi:100838213|K11982 E3 ubiquitin-protein ligase RNF115/126 [EC:2.3.2.27] | (RefSeq) E3 ubiquitin-protein ligase RING1-like	--
TraesCS4B01G178500	K1	-0.170381	-0.493404	-0.546804	1.21059	--	--	--
TraesCS4B01G190100	K1	-1.1622	-0.243845	0.0771766	1.32886	--	--	--
TraesCS4B01G191400	K1	-1.67098	0.478125	-0.154725	1.34758	Cellular Component: cytoplasmic vesicle (GO:0016023);;	K08059|1.27483e-105|sita:101781210|K08059 interferon, gamma-inducible protein 30 | (RefSeq) gamma-interferon-inducible lysosomal thiol reductase-like	--
TraesCS4B01G197100	K1	-0.584065	-0.442554	-0.530731	1.55735	Cellular Component: mitochondrion (GO:0005739);; Cellular Component: plastid (GO:0009536);;	--	--
TraesCS4B01G197200	K1	-1.07491	0.117582	0.101199	0.856129	Cellular Component: intracellular (GO:0005622);; Biological Process: transport (GO:0006810);;	--	--
TraesCS4B01G202000	K1	-0.254327	-0.254327	-0.254327	0.762982	Molecular Function: monooxygenase activity (GO:0004497);; Molecular Function: iron ion binding (GO:0005506);; Cellular Component: mitochondrion (GO:0005739);; Cellular Component: endoplasmic reticulum (GO:0005783);; Molecular Function: electron carrier activity (GO:0009055);; Biological Process: response to light stimulus (GO:0009416);; Biological Process: unidimensional cell growth (GO:0009826);…	--	--
TraesCS4B01G222300	K1	-0.509108	-0.473322	-0.646894	1.62932	Molecular Function: DNA binding (GO:0003677);; Molecular Function: catalytic activity (GO:0003824);; Cellular Component: nucleus (GO:0005634);; Biological Process: transcription initiation from RNA polymerase II promoter (GO:0006367);; Cellular Component: thylakoid (GO:0009579);; Cellular Component: membrane part (GO:0044425);; Biological Process: positive regulation of transcription, DNA-templat…	K03138|0|bdi:100843935|K03138 transcription initiation factor TFIIF subunit alpha | (RefSeq) transcription initiation factor IIF subunit alpha-like	Basal transcription factors (ko03022)
TraesCS4B01G225200	K1	-0.369594	-0.275683	-0.786925	1.4322	Biological Process: glutathione metabolic process (GO:0006749);; Cellular Component: chloroplast (GO:0009507);; Biological Process: de-etiolation (GO:0009704);; Molecular Function: transferase activity (GO:0016740);; Biological Process: response to cadmium ion (GO:0046686);; Biological Process: lateral root development (GO:0048527);; Biological Process: response to growth hormone (GO:0060416);; B…	K00799|8.40169e-112|bdi:100844797|K00799 glutathione S-transferase [EC:2.5.1.18] | (RefSeq) probable glutathione S-transferase GSTU6	Glutathione metabolism (ko00480)
TraesCS4B01G226300	K1	-1.07102	-0.213616	-0.216919	1.50155	Cellular Component: plastid (GO:0009536);;	--	--
TraesCS4B01G230100	K1	-0.804015	-0.361783	-0.264349	1.43015	Biological Process: phosphatidylinositol dephosphorylation (GO:0046856);;	--	--
TraesCS4B01G242200	K1	-0.586286	0.386693	-0.496039	0.695632	Molecular Function: protein serine/threonine kinase activity (GO:0004674);; Molecular Function: ATP binding (GO:0005524);; Biological Process: protein phosphorylation (GO:0006468);; Cellular Component: cytoplasmic vesicle (GO:0016023);; Biological Process: recognition of pollen (GO:0048544);;	--	--
TraesCS4B01G244400	K1	-0.673981	0.576497	-0.204148	0.301632	Biological Process: drug transmembrane transport (GO:0006855);; Molecular Function: drug transmembrane transporter activity (GO:0015238);; Molecular Function: antiporter activity (GO:0015297);; Cellular Component: membrane (GO:0016020);;	--	--
TraesCS4B01G254700	K1	-1.55067	0.250177	0.221449	1.07905	Molecular Function: protein serine/threonine phosphatase activity (GO:0004722);; Biological Process: protein dephosphorylation (GO:0006470);; Molecular Function: metal ion binding (GO:0046872);;	--	--
TraesCS4B01G255500	K1	-1.551	0.472101	0.0271203	1.05178	--	--	--
TraesCS4B01G262900	K1	-1.29523	0.0716741	0.230419	0.993137	Cellular Component: integral component of membrane (GO:0016021);; Molecular Function: substrate-specific transmembrane transporter activity (GO:0022891);; Biological Process: transmembrane transport (GO:0055085);;	--	--
TraesCS4B01G270100	K1	-1.16662	0.412062	-0.707534	1.46209	Molecular Function: monooxygenase activity (GO:0004497);; Biological Process: oxidation-reduction process (GO:0055114);;	--	--
TraesCS4B01G285200	K1	-0.308287	-0.139579	-0.226051	0.673917	--	--	--
TraesCS4B01G286400	K1	-1.31082	0.534717	-0.367747	1.14385	Molecular Function: DNA binding (GO:0003677);; Biological Process: regulation of transcription, DNA-templated (GO:0006355);;	--	--
TraesCS4B01G286600	K1	-0.32832	-0.146551	-0.119383	0.594255	Biological Process: lipid metabolic process (GO:0006629);; Cellular Component: plastid (GO:0009536);; Molecular Function: hydrolase activity (GO:0016787);;	--	--
TraesCS4B01G294900	K1	-0.401587	-0.114242	-0.273096	0.788925	Cellular Component: cytosol (GO:0005829);; Cellular Component: chloroplast stroma (GO:0009570);;	--	--
TraesCS4B01G299600	K1	-0.751403	-0.473049	-0.113671	1.33812	Molecular Function: DNA binding (GO:0003677);; Molecular Function: transcription factor activity, sequence-specific DNA binding (GO:0003700);; Cellular Component: nucleus (GO:0005634);; Biological Process: regulation of transcription, DNA-templated (GO:0006355);;	--	--
TraesCS4B01G317500	K1	-0.961614	0.397027	-0.120554	0.685141	--	--	--
TraesCS4B01G319600	K1	-0.6844	0.00237524	-0.402494	1.08452	Molecular Function: binding (GO:0005488);;	--	--
TraesCS4B01G322700	K1	-0.92344	-0.146064	-0.235635	1.30514	Molecular Function: calmodulin binding (GO:0005516);; Biological Process: defense response (GO:0006952);; Biological Process: cell death (GO:0008219);; Biological Process: response to biotic stimulus (GO:0009607);; Cellular Component: integral component of membrane (GO:0016021);;	K08472|0|bdi:100830665|K08472 mlo protein | (RefSeq) protein MLO	--
TraesCS4B01G327800	K1	-1.31984	-0.641086	0.489921	1.47101	Molecular Function: peroxidase activity (GO:0004601);; Molecular Function: calcium ion binding (GO:0005509);; Cellular Component: vacuole (GO:0005773);; Cellular Component: integral component of plasma membrane (GO:0005887);; Biological Process: aerobic respiration (GO:0009060);; Biological Process: response to heat (GO:0009408);; Biological Process: root epidermal cell differentiation (GO:001005…	K13447|0|bdi:100826490|K13447 respiratory burst oxidase [EC:1.6.3.- 1.11.1.-] | (RefSeq) respiratory burst oxidase homolog protein B	Plant-pathogen interaction (ko04626)
TraesCS4B01G328400	K1	-0.809825	-0.422985	-0.207501	1.44031	Molecular Function: chitinase activity (GO:0004568);; Molecular Function: protein serine/threonine kinase activity (GO:0004674);; Molecular Function: ATP binding (GO:0005524);; Biological Process: chitin catabolic process (GO:0006032);; Biological Process: protein phosphorylation (GO:0006468);; Cellular Component: cytoplasmic vesicle (GO:0016023);; Biological Process: cell wall macromolecule cata…	--	--
TraesCS4B01G329100	K1	-0.861825	-0.346423	0.406925	0.801322	Molecular Function: DNA binding (GO:0003677);; Biological Process: regulation of transcription, DNA-templated (GO:0006355);; Biological Process: single-organism process (GO:0044699);;	--	--
TraesCS4B01G333800	K1	-1.32906	-0.0279265	0.245582	1.11141	Cellular Component: plasma membrane (GO:0005886);; Molecular Function: peptide-methionine (R)-S-oxide reductase activity (GO:0033743);; Biological Process: oxidation-reduction process (GO:0055114);;	--	--
TraesCS4B01G341000	K1	-1.24678	0.474014	-0.509959	1.28272	Cellular Component: membrane (GO:0016020);; Biological Process: transmembrane transport (GO:0055085);;	--	--
TraesCS4B01G344100	K1	-0.506941	-0.339182	-0.39649	1.24261	Cellular Component: mitochondrion (GO:0005739);; Cellular Component: plasma membrane (GO:0005886);; Molecular Function: zinc ion binding (GO:0008270);;	--	--
TraesCS4B01G344200	K1	-0.20679	-0.153183	-0.126505	0.486477	Molecular Function: zinc ion binding (GO:0008270);;	--	--
TraesCS4B01G345100	K1	-0.880095	0.00801303	0.346436	0.525646	--	--	--
TraesCS4B01G346900	K1	0.477794	-1.6339	0.0725509	1.08355	Molecular Function: oxidoreductase activity, acting on paired donors, with incorporation or reduction of molecular oxygen, 2-oxoglutarate as one donor, and incorporation of one atom each of oxygen into both donors (GO:0016706);; Biological Process: oxidation-reduction process (GO:0055114);;	--	--
TraesCS4B01G356100	K1	-0.426431	0.0164628	-0.355207	0.765175	Molecular Function: FMN binding (GO:0010181);; Molecular Function: oxidoreductase activity (GO:0016491);; Biological Process: oxidation-reduction process (GO:0055114);;	K05894|0|bdi:100827259|K05894 12-oxophytodienoic acid reductase [EC:1.3.1.42] | (RefSeq) putative 12-oxophytodienoate reductase 11	alpha-Linolenic acid metabolism (ko00592)
TraesCS4B01G358000	K1	-0.613368	-0.192407	0.689932	0.115843	Cellular Component: vacuole (GO:0005773);; Biological Process: cellular protein modification process (GO:0006464);; Molecular Function: palmitoyl-(protein) hydrolase activity (GO:0008474);; Cellular Component: cytoplasmic vesicle (GO:0016023);;	K01074|3.54852e-170|bdi:100846454|K01074 palmitoyl-protein thioesterase [EC:3.1.2.22] | (RefSeq) palmitoyl-protein thioesterase 1-like	Fatty acid elongation (ko00062);; Fatty acid metabolism (ko01212)
TraesCS4D01G013700	K1	-0.734352	-0.360384	-0.166907	1.26164	--	--	--
TraesCS4D01G021000	K1	-1.28746	-0.238606	0.304999	1.22107	--	--	--
TraesCS4D01G054100	K1	-1.44306	0.178049	-0.0101839	1.27519	Cellular Component: mitochondrion (GO:0005739);; Cellular Component: chloroplast (GO:0009507);;	--	--
TraesCS4D01G055200	K1	-1.14351	0.382828	-0.396203	1.15688	Molecular Function: transporter activity (GO:0005215);; Cellular Component: intracellular (GO:0005622);; Biological Process: transport (GO:0006810);;	--	--
TraesCS4D01G055300	K1	-0.542235	-0.0521376	-0.161763	0.756135	Molecular Function: transporter activity (GO:0005215);; Cellular Component: intracellular (GO:0005622);; Biological Process: transport (GO:0006810);;	--	--
TraesCS4D01G055600	K1	-0.265675	-0.315592	-0.343951	0.925218	Cellular Component: mitochondrion (GO:0005739);; Molecular Function: transferase activity, transferring acyl groups other than amino-acyl groups (GO:0016747);;	--	--
TraesCS4D01G061900	K1	-1.26389	0.116652	0.176131	0.971102	Biological Process: carbohydrate transport (GO:0008643);; Cellular Component: integral component of membrane (GO:0016021);; Molecular Function: substrate-specific transmembrane transporter activity (GO:0022891);; Biological Process: transmembrane transport (GO:0055085);;	--	--
TraesCS4D01G063500	K1	-1.36033	-0.392044	0.636285	1.11609	--	--	--
TraesCS4D01G068800	K1	-0.460652	-0.0696998	-0.28407	0.814422	Cellular Component: vacuole (GO:0005773);; Cellular Component: plasma membrane (GO:0005886);; Biological Process: drug transmembrane transport (GO:0006855);; Biological Process: response to nematode (GO:0009624);; Molecular Function: drug transmembrane transporter activity (GO:0015238);; Molecular Function: antiporter activity (GO:0015297);; Cellular Component: cytoplasmic vesicle (GO:0016023);;	K03327|0|bdi:100822819|K03327 multidrug resistance protein, MATE family | (RefSeq) protein DETOXIFICATION 29	--
TraesCS4D01G069300	K1	-1.11617	0.142237	-0.482159	1.45609	Molecular Function: phosphatidylinositol-4,5-bisphosphate 5-phosphatase activity (GO:0004439);; Cellular Component: mitochondrion (GO:0005739);; Biological Process: response to auxin (GO:0009733);; Biological Process: response to abscisic acid (GO:0009737);; Biological Process: response to jasmonic acid (GO:0009753);; Molecular Function: phosphatidylinositol-3,4,5-trisphosphate 5-phosphatase acti…	--	--
TraesCS4D01G071000	K1	-0.891157	0.24378	-0.326558	0.973935	--	--	--
TraesCS4D01G083000	K1	-0.28696	-0.256428	-0.29743	0.840818	Cellular Component: mitochondrion (GO:0005739);;	--	--
TraesCS4D01G083100	K1	-1.20534	-0.226518	0.212442	1.21941	Cellular Component: membrane (GO:0016020);; Cellular Component: cytoplasmic vesicle (GO:0016023);;	--	--
TraesCS4D01G089300	K1	-0.201083	-0.175835	-0.221272	0.59819	Molecular Function: protein serine/threonine kinase activity (GO:0004674);; Molecular Function: structural molecule activity (GO:0005198);; Molecular Function: ATP binding (GO:0005524);; Biological Process: protein phosphorylation (GO:0006468);;	K17302|0|bdi:100845829|K17302 coatomer subunit beta' | (RefSeq) uncharacterized LOC100845829	--
TraesCS4D01G095000	K1	-0.241646	-0.152347	-0.199411	0.593403	Cellular Component: ubiquitin ligase complex (GO:0000151);; Molecular Function: protein tyrosine kinase activity (GO:0004713);; Molecular Function: ubiquitin-protein transferase activity (GO:0004842);; Molecular Function: ATP binding (GO:0005524);; Biological Process: protein phosphorylation (GO:0006468);; Cellular Component: cytoplasmic vesicle (GO:0016023);; Biological Process: protein ubiquiti…	--	--
TraesCS4D01G101100	K1	-0.540605	-0.300245	-0.514529	1.35538	--	--	--
TraesCS4D01G102100	K1	-0.837145	0.347436	0.051975	0.437734	Molecular Function: DNA binding (GO:0003677);; Molecular Function: chromatin binding (GO:0003682);; Molecular Function: transcription factor activity, sequence-specific DNA binding (GO:0003700);; Cellular Component: plastid (GO:0009536);; Biological Process: positive regulation of transcription, DNA-templated (GO:0045893);; Biological Process: regulation of secondary cell wall biogenesis (GO:2000…	K09422|1.12269e-82|bdi:100835565|K09422 myb proto-oncogene protein, plant | (RefSeq) transcription factor MYB44	--
TraesCS4D01G115000	K1	-0.668174	-0.0869392	-0.562809	1.31792	--	--	--
TraesCS4D01G115200	K1	-0.767123	0.334281	0.139086	0.293756	Molecular Function: transcription factor activity, sequence-specific DNA binding (GO:0003700);; Cellular Component: nucleus (GO:0005634);; Biological Process: regulation of transcription, DNA-templated (GO:0006355);; Cellular Component: plastid (GO:0009536);; Molecular Function: sequence-specific DNA binding (GO:0043565);; Molecular Function: protein dimerization activity (GO:0046983);;	--	--
TraesCS4D01G126800	K1	-0.364114	-0.182589	-0.348455	0.895159	Molecular Function: protein serine/threonine kinase activity (GO:0004674);; Molecular Function: ATP binding (GO:0005524);; Biological Process: protein phosphorylation (GO:0006468);; Cellular Component: membrane (GO:0016020);; Cellular Component: cytoplasmic vesicle (GO:0016023);; Biological Process: recognition of pollen (GO:0048544);;	--	--
TraesCS4D01G126900	K1	-0.31634	-0.110943	-0.221705	0.648988	Molecular Function: protein serine/threonine kinase activity (GO:0004674);; Molecular Function: ATP binding (GO:0005524);; Cellular Component: mitochondrion (GO:0005739);; Biological Process: protein phosphorylation (GO:0006468);; Cellular Component: membrane (GO:0016020);; Cellular Component: cytoplasmic vesicle (GO:0016023);; Biological Process: recognition of pollen (GO:0048544);;	--	--
TraesCS4D01G141500	K1	-0.660861	-0.177379	-0.240667	1.07891	Molecular Function: metal ion binding (GO:0046872);;	--	--
TraesCS4D01G142300	K1	-0.569205	-0.0830412	-0.0504352	0.702681	Molecular Function: DNA binding (GO:0003677);; Molecular Function: chromatin binding (GO:0003682);; Cellular Component: nucleus (GO:0005634);; Biological Process: regulation of transcription, DNA-templated (GO:0006355);;	K09422|4.8684e-126|bdi:100842686|K09422 myb proto-oncogene protein, plant | (RefSeq) myb-related protein MYBAS1-like	--
TraesCS4D01G142900	K1	-1.22715	-0.127844	-0.140278	1.49527	Molecular Function: DNA binding (GO:0003677);; Molecular Function: chromatin binding (GO:0003682);;	K09422|1.93037e-100|obr:102720835|K09422 myb proto-oncogene protein, plant | (RefSeq) transcription factor MYB108-like	--
TraesCS4D01G147600	K1	-0.658829	-0.0867	-0.597101	1.34263	Biological Process: sodium ion transport (GO:0006814);; Biological Process: regulation of pH (GO:0006885);; Molecular Function: sodium:proton antiporter activity (GO:0015385);; Cellular Component: integral component of membrane (GO:0016021);; Biological Process: transmembrane transport (GO:0055085);;	--	--
TraesCS4D01G176500	K1	-0.687213	0.465669	-0.367221	0.588765	Molecular Function: DNA binding (GO:0003677);; Molecular Function: chromatin binding (GO:0003682);; Cellular Component: mitochondrion (GO:0005739);;	--	--
TraesCS4D01G176700	K1	-1.07848	0.251453	-0.289674	1.1167	Molecular Function: zinc ion binding (GO:0008270);;	K11982|7.18142e-84|bdi:100838213|K11982 E3 ubiquitin-protein ligase RNF115/126 [EC:2.3.2.27] | (RefSeq) E3 ubiquitin-protein ligase RING1-like	--
TraesCS4D01G177300	K1	-0.772801	0.151397	0.0123152	0.609089	--	--	--
TraesCS4D01G194100	K1	-0.623717	-0.121206	-0.218493	0.963415	Molecular Function: 6-phosphofructo-2-kinase activity (GO:0003873);; Molecular Function: ATP binding (GO:0005524);; Biological Process: fructose metabolic process (GO:0006000);; Biological Process: fructose 2,6-bisphosphate metabolic process (GO:0006003);; Cellular Component: chloroplast envelope (GO:0009941);;	--	--
TraesCS4D01G197500	K1	-1.08835	0.129837	0.00920303	0.949313	Cellular Component: intracellular (GO:0005622);; Biological Process: transport (GO:0006810);;	--	--
TraesCS4D01G197900	K1	-1.08836	-0.376913	0.334687	1.13058	Molecular Function: nucleotide binding (GO:0000166);; Biological Process: systemic acquired resistance, salicylic acid mediated signaling pathway (GO:0009862);; Cellular Component: Cul4-RING E3 ubiquitin ligase complex (GO:0080008);;	K11804|0|osa:4332480|K11804 WD repeat-containing protein 42A | (RefSeq) DDB1- and CUL4-associated factor 8	--
TraesCS4D01G212100	K1	-0.24266	-0.201909	-0.22687	0.671438	--	--	--
TraesCS4D01G212500	K1	-0.746418	-0.273209	0.349069	0.670558	Cellular Component: nucleus (GO:0005634);; Cellular Component: cytoplasm (GO:0005737);; Biological Process: response to heat (GO:0009408);; Biological Process: response to hydrogen peroxide (GO:0042542);; Biological Process: response to ethanol (GO:0045471);; Biological Process: response to arsenic-containing substance (GO:0046685);; Biological Process: response to cadmium ion (GO:0046686);; Biol…	K13993|5.58595e-79|bdi:100842589|K13993 HSP20 family protein | (RefSeq) 17.4 kDa class I heat shock protein	Protein processing in endoplasmic reticulum (ko04141)
TraesCS4D01G225800	K1	0.638696	-0.0660777	-1.43261	0.859991	Biological Process: glutathione metabolic process (GO:0006749);; Cellular Component: chloroplast (GO:0009507);; Biological Process: de-etiolation (GO:0009704);; Molecular Function: transferase activity (GO:0016740);; Biological Process: response to cadmium ion (GO:0046686);; Biological Process: lateral root development (GO:0048527);; Biological Process: response to growth hormone (GO:0060416);; B…	K00799|1.0896e-115|bdi:100844797|K00799 glutathione S-transferase [EC:2.5.1.18] | (RefSeq) probable glutathione S-transferase GSTU6	Glutathione metabolism (ko00480)
TraesCS4D01G231500	K1	-0.706629	-0.125705	-0.501889	1.33422	Biological Process: phosphatidylinositol dephosphorylation (GO:0046856);;	--	--
TraesCS4D01G235200	K1	-1.10083	-0.222018	-0.0120042	1.33485	Molecular Function: iron ion binding (GO:0005506);; Cellular Component: endoplasmic reticulum (GO:0005783);; Molecular Function: electron carrier activity (GO:0009055);; Biological Process: unidimensional cell growth (GO:0009826);; Biological Process: jasmonic acid mediated signaling pathway (GO:0009867);; Molecular Function: steroid 22-alpha hydroxylase activity (GO:0010012);; Biological Process…	K09587|0|bdi:100837605|K09587 steroid 22-alpha-hydroxylase [EC:1.14.13.-] | (RefSeq) cytochrome P450 90B1	Brassinosteroid biosynthesis (ko00905)
TraesCS4D01G245000	K1	-0.81404	0.577588	-0.320633	0.557084	Biological Process: drug transmembrane transport (GO:0006855);; Molecular Function: drug transmembrane transporter activity (GO:0015238);; Molecular Function: antiporter activity (GO:0015297);; Cellular Component: membrane (GO:0016020);;	--	--
TraesCS4D01G254500	K1	-1.52152	0.0794895	0.279381	1.16265	Molecular Function: protein serine/threonine phosphatase activity (GO:0004722);; Biological Process: protein dephosphorylation (GO:0006470);; Molecular Function: metal ion binding (GO:0046872);;	--	--
TraesCS4D01G262900	K1	-0.307476	-0.220719	-0.225423	0.753618	Biological Process: carbohydrate transport (GO:0008643);; Cellular Component: integral component of membrane (GO:0016021);; Molecular Function: substrate-specific transmembrane transporter activity (GO:0022891);; Biological Process: transmembrane transport (GO:0055085);;	--	--
TraesCS4D01G264500	K1	-0.395496	-0.089949	-0.39332	0.878765	Molecular Function: L-aspartate:2-oxoglutarate aminotransferase activity (GO:0004069);; Biological Process: lysine biosynthetic process via diaminopimelate (GO:0009089);; Biological Process: ethylene biosynthetic process (GO:0009693);; Biological Process: systemic acquired resistance, salicylic acid mediated signaling pathway (GO:0009862);; Biological Process: leaf senescence (GO:0010150);; Molec…	K10206|0|bdi:100839748|K10206 LL-diaminopimelate aminotransferase [EC:2.6.1.83] | (RefSeq) aminotransferase ALD1 homolog	Lysine biosynthesis (ko00300);; Biosynthesis of amino acids (ko01230)
TraesCS4D01G265100	K1	-0.47717	-0.47717	-0.410639	1.36498	Cellular Component: integral component of membrane (GO:0016021);; Cellular Component: cytoplasmic vesicle (GO:0016023);;	--	--
TraesCS4D01G282500	K1	-0.654039	-0.624178	-0.44056	1.71878	Cellular Component: plastid (GO:0009536);; Biological Process: response to absence of light (GO:0009646);;	--	--
TraesCS4D01G293200	K1	-0.599799	0.143609	-0.0658772	0.522067	Molecular Function: protein serine/threonine kinase activity (GO:0004674);; Molecular Function: ATP binding (GO:0005524);; Biological Process: protein phosphorylation (GO:0006468);; Cellular Component: plastid (GO:0009536);;	--	--
TraesCS4D01G305100	K1	-1.10184	-0.771167	0.382461	1.49055	Cellular Component: Golgi membrane (GO:0000139);; Molecular Function: GTP binding (GO:0005525);; Cellular Component: mitochondrion (GO:0005739);; Cellular Component: endosome (GO:0005768);; Cellular Component: vacuolar membrane (GO:0005774);; Cellular Component: trans-Golgi network (GO:0005802);; Cellular Component: cytosol (GO:0005829);; Cellular Component: plasma membrane (GO:0005886);; Biologi…	K07893|2.27935e-133|bdi:100845124|K07893 Ras-related protein Rab-6A | (RefSeq) ras-related protein RABH1e-like	--
TraesCS4D01G310900	K1	-0.97467	0.149097	0.220524	0.605049	Molecular Function: protein serine/threonine kinase activity (GO:0004674);; Molecular Function: ATP binding (GO:0005524);; Biological Process: protein phosphorylation (GO:0006468);;	--	--
TraesCS4D01G319100	K1	-1.10212	-0.0310431	-0.330286	1.46345	Molecular Function: calmodulin binding (GO:0005516);; Biological Process: defense response (GO:0006952);; Biological Process: cell death (GO:0008219);; Biological Process: response to biotic stimulus (GO:0009607);; Cellular Component: integral component of membrane (GO:0016021);;	K08472|0|bdi:100830665|K08472 mlo protein | (RefSeq) protein MLO	--
TraesCS4D01G324800	K1	-1.09129	-1.06507	0.502312	1.65405	Molecular Function: peroxidase activity (GO:0004601);; Molecular Function: calcium ion binding (GO:0005509);; Cellular Component: vacuole (GO:0005773);; Cellular Component: integral component of plasma membrane (GO:0005887);; Biological Process: aerobic respiration (GO:0009060);; Biological Process: response to heat (GO:0009408);; Biological Process: root epidermal cell differentiation (GO:001005…	K13447|0|bdi:100826490|K13447 respiratory burst oxidase [EC:1.6.3.- 1.11.1.-] | (RefSeq) respiratory burst oxidase homolog protein B	Plant-pathogen interaction (ko04626)
TraesCS4D01G326900	K1	-0.19985	-0.180857	-0.19985	0.580558	Molecular Function: inorganic anion exchanger activity (GO:0005452);; Cellular Component: plasma membrane (GO:0005886);; Biological Process: anion transport (GO:0006820);; Cellular Component: integral component of membrane (GO:0016021);; Molecular Function: borate efflux transmembrane transporter activity (GO:0080139);;	--	--
TraesCS4D01G339300	K1	-0.193044	-0.0947426	-0.199182	0.486969	Molecular Function: zinc ion binding (GO:0008270);;	--	--
TraesCS4D01G347800	K1	-0.964842	0.121699	-0.4035	1.24664	Biological Process: response to gibberellin (GO:0009739);; Biological Process: positive regulation of flower development (GO:0009911);;	--	--
TraesCS5A01G003400	K1	-0.994665	0.042341	-0.297899	1.25022	Cellular Component: integral component of membrane (GO:0016021);; Biological Process: transmembrane transport (GO:0055085);;	--	--
TraesCS5A01G003700	K1	-0.224279	-0.22605	-0.0668732	0.517203	Molecular Function: ATP binding (GO:0005524);; Molecular Function: nucleoside-triphosphatase activity (GO:0017111);; Biological Process: cell division (GO:0051301);;	--	--
TraesCS5A01G004500	K1	-0.455607	-0.455607	-0.455607	1.36682	Molecular Function: monooxygenase activity (GO:0004497);; Molecular Function: iron ion binding (GO:0005506);; Cellular Component: mitochondrion (GO:0005739);; Molecular Function: electron carrier activity (GO:0009055);; Cellular Component: membrane (GO:0016020);; Cellular Component: cytoplasmic vesicle (GO:0016023);; Molecular Function: oxidoreductase activity, acting on paired donors, with incor…	K05917|0|bdi:100844692|K05917 sterol 14-demethylase [EC:1.14.13.70] | (RefSeq) obtusifoliol 14-alpha demethylase-like	Steroid biosynthesis (ko00100)
TraesCS5A01G018200	K1	-1.71415	0.471389	-0.0331639	1.27593	Cellular Component: cytoplasmic vesicle (GO:0016023);;	--	--
TraesCS5A01G036400	K1	-0.481276	-0.0653124	-0.107734	0.654322	Cellular Component: mitochondrion (GO:0005739);; Cellular Component: cytoplasmic vesicle (GO:0016023);;	--	--
TraesCS5A01G048600	K1	-0.701058	-0.492273	-0.459467	1.6528	Molecular Function: protein serine/threonine kinase activity (GO:0004674);; Molecular Function: ATP binding (GO:0005524);; Biological Process: protein phosphorylation (GO:0006468);;	--	--
TraesCS5A01G063900	K1	-1.05482	0.19076	0.0827056	0.781353	--	--	--
TraesCS5A01G065500	K1	-0.425817	-0.421084	-0.4322	1.2791	Biological Process: metabolic process (GO:0008152);; Molecular Function: transferase activity, transferring hexosyl groups (GO:0016758);;	--	--
TraesCS5A01G070600	K1	-0.645956	0.490892	-0.110506	0.26557	Cellular Component: plastid (GO:0009536);; Molecular Function: metal ion binding (GO:0046872);;	--	--
TraesCS5A01G071000	K1	-1.15347	0.326754	0.206328	0.62039	Molecular Function: aspartic-type endopeptidase activity (GO:0004190);; Biological Process: proteolysis (GO:0006508);; Cellular Component: cytoplasmic vesicle (GO:0016023);;	--	--
TraesCS5A01G072700	K1	-0.394868	-0.180558	-0.159463	0.734889	Molecular Function: 6-phosphofructokinase activity (GO:0003872);; Molecular Function: ATP binding (GO:0005524);; Cellular Component: 6-phosphofructokinase complex (GO:0005945);; Biological Process: fructose 6-phosphate metabolic process (GO:0006002);; Biological Process: glycolytic process (GO:0006096);; Cellular Component: plastid (GO:0009536);; Biological Process: phosphorylation (GO:0016310);;…	K00895|0|bdi:100833293|K00895 diphosphate-dependent phosphofructokinase [EC:2.7.1.90] | (RefSeq) pyrophosphate--fructose 6-phosphate 1-phosphotransferase subunit alpha-like	Glycolysis / Gluconeogenesis (ko00010);; Pentose phosphate pathway (ko00030);; Fructose and mannose metabolism (ko00051)
TraesCS5A01G078600	K1	-0.251631	0.0159341	0.285403	-0.0497065	--	--	--
TraesCS5A01G082100	K1	-0.798981	0.0641255	-0.825235	1.56009	Molecular Function: RNA-3'-phosphate cyclase activity (GO:0003963);; Cellular Component: nucleolus (GO:0005730);; Cellular Component: mitochondrion (GO:0005739);; Biological Process: RNA processing (GO:0006396);; Biological Process: ribosome biogenesis (GO:0042254);;	K11108|0|bdi:100831928|K11108 RNA 3'-terminal phosphate cyclase-like protein | (RefSeq) probable RNA 3'-terminal phosphate cyclase-like protein	Ribosome biogenesis in eukaryotes (ko03008)
TraesCS5A01G092800	K1	-0.370141	-0.480716	-0.354888	1.20575	--	--	--
TraesCS5A01G112600	K1	-0.753287	-0.341941	-0.117679	1.21291	Molecular Function: DNA binding (GO:0003677);; Molecular Function: transcription factor activity, sequence-specific DNA binding (GO:0003700);; Cellular Component: nucleus (GO:0005634);; Biological Process: regulation of transcription, DNA-templated (GO:0006355);;	--	--
TraesCS5A01G129100	K1	-0.608731	-0.301743	-0.397512	1.30799	Molecular Function: acid phosphatase activity (GO:0003993);; Cellular Component: cytoplasmic vesicle (GO:0016023);; Molecular Function: metal ion binding (GO:0046872);;	--	--
TraesCS5A01G143200	K1	-0.679415	-0.166786	-0.74044	1.58664	Molecular Function: DNA binding (GO:0003677);; Biological Process: regulation of transcription, DNA-templated (GO:0006355);;	--	--
TraesCS5A01G146500	K1	-0.270015	-0.17625	0.577716	-0.131451	Molecular Function: transcription factor activity, sequence-specific DNA binding (GO:0003700);; Biological Process: regulation of transcription, DNA-templated (GO:0006355);; Molecular Function: sequence-specific DNA binding (GO:0043565);;	--	--
TraesCS5A01G152300	K1	-0.605462	-0.392362	-0.684118	1.68194	Cellular Component: plastid (GO:0009536);;	--	--
TraesCS5A01G163500	K1	-0.925962	0.351656	-0.670711	1.24502	--	--	--
TraesCS5A01G183500	K1	-0.399731	-0.396179	-0.409485	1.2054	--	--	--
TraesCS5A01G186500	K1	-1.42954	0.0806999	0.270369	1.07847	Molecular Function: protein serine/threonine kinase activity (GO:0004674);; Molecular Function: protein tyrosine kinase activity (GO:0004713);; Molecular Function: ATP binding (GO:0005524);; Biological Process: protein phosphorylation (GO:0006468);; Biological Process: transmembrane receptor protein tyrosine kinase signaling pathway (GO:0007169);;	--	--
TraesCS5A01G203900	K1	-0.165342	-0.160091	-0.165924	0.491358	Cellular Component: ubiquitin ligase complex (GO:0000151);; Molecular Function: protein kinase activity (GO:0004672);; Molecular Function: ubiquitin-protein transferase activity (GO:0004842);; Molecular Function: ATP binding (GO:0005524);; Biological Process: protein phosphorylation (GO:0006468);; Biological Process: protein ubiquitination (GO:0016567);;	--	--
TraesCS5A01G205300	K1	-1.43302	-0.157998	0.204401	1.38662	--	--	--
TraesCS5A01G205500	K1	-0.770372	0.0940795	0.321677	0.354616	Molecular Function: protein kinase activity (GO:0004672);; Molecular Function: ATP binding (GO:0005524);; Biological Process: protein phosphorylation (GO:0006468);; Cellular Component: integral component of membrane (GO:0016021);; Cellular Component: cytoplasmic vesicle (GO:0016023);;	--	--
TraesCS5A01G208500	K1	-0.72559	-0.0472664	-0.223533	0.996389	--	--	--
TraesCS5A01G211400	K1	-1.04019	0.0736597	-0.388297	1.35483	--	--	--
TraesCS5A01G215400	K1	-0.469378	-0.196124	0.285749	0.379753	Molecular Function: protein serine/threonine kinase activity (GO:0004674);; Molecular Function: ATP binding (GO:0005524);; Biological Process: protein phosphorylation (GO:0006468);; Cellular Component: plastid (GO:0009536);;	--	--
TraesCS5A01G220500	K1	-1.32208	0.188661	0.197432	0.935983	Cellular Component: membrane (GO:0016020);;	--	--
TraesCS5A01G227600	K1	-0.425572	0.147566	-0.0952558	0.373262	Molecular Function: voltage-gated potassium channel activity (GO:0005249);; Biological Process: potassium ion transport (GO:0006813);; Cellular Component: integral component of membrane (GO:0016021);; Biological Process: transmembrane transport (GO:0055085);;	K05391|0|bdi:100831006|K05391 cyclic nucleotide gated channel, other eukaryote | (RefSeq) putative cyclic nucleotide-gated ion channel 7	--
TraesCS5A01G235200	K1	-1.06979	-0.372018	0.0463844	1.39542	Cellular Component: extracellular region (GO:0005576);; Cellular Component: cytoplasmic vesicle (GO:0016023);;	--	--
TraesCS5A01G235600	K1	-1.59281	0.264093	0.153143	1.17558	Molecular Function: calcium ion binding (GO:0005509);; Molecular Function: calcium-dependent phospholipid binding (GO:0005544);;	K17095|0|bdi:100840972|K17095 annexin A7/11 | (RefSeq) annexin D8-like	--
TraesCS5A01G238000	K1	-1.1449	-0.27794	-0.129722	1.55256	Molecular Function: iron ion binding (GO:0005506);; Molecular Function: electron carrier activity (GO:0009055);; Molecular Function: (+)-abscisic acid 8'-hydroxylase activity (GO:0010295);; Cellular Component: integral component of membrane (GO:0016021);; Cellular Component: cytoplasmic vesicle (GO:0016023);; Molecular Function: heme binding (GO:0020037);; Biological Process: abscisic acid catabo…	K09843|0|obr:102712386|K09843 (+)-abscisic acid 8'-hydroxylase [EC:1.14.13.93] | (RefSeq) abscisic acid 8'-hydroxylase 3	Carotenoid biosynthesis (ko00906)
TraesCS5A01G261700	K1	-0.350607	0.0430995	-0.0949979	0.402506	Molecular Function: ATP binding (GO:0005524);; Biological Process: defense response (GO:0006952);; Molecular Function: kinase activity (GO:0016301);; Biological Process: phosphorylation (GO:0016310);; Molecular Function: nucleoside-triphosphatase activity (GO:0017111);; Molecular Function: ADP binding (GO:0043531);;	--	--
TraesCS5A01G262100	K1	-1.1227	-0.200153	-0.0548615	1.37772	Molecular Function: calcium ion binding (GO:0005509);;	--	--
TraesCS5A01G263100	K1	-0.573155	-0.275912	-0.468842	1.31791	Cellular Component: vacuole (GO:0005773);; Biological Process: sodium ion transport (GO:0006814);; Molecular Function: malate transmembrane transporter activity (GO:0015140);; Cellular Component: membrane (GO:0016020);; Biological Process: malate transmembrane transport (GO:0071423);;	K14445|0|bdi:100822173|K14445 solute carrier family 13 (sodium-dependent dicarboxylate transporter), member 2/3/5 | (RefSeq) tonoplast dicarboxylate transporter-like	--
TraesCS5A01G263400	K1	-0.897906	-0.256869	0.209447	0.945329	--	--	--
TraesCS5A01G267300	K1	-0.372736	-0.23464	-0.372736	0.980113	Cellular Component: integral component of membrane (GO:0016021);; Cellular Component: cytoplasmic vesicle (GO:0016023);; Biological Process: transmembrane transport (GO:0055085);;	--	--
TraesCS5A01G269900	K1	-1.14396	-0.174334	0.303562	1.01473	--	--	--
TraesCS5A01G287800	K1	-0.51367	0.0158699	-0.304311	0.802112	Cellular Component: endoplasmic reticulum (GO:0005783);; Molecular Function: oxidoreductase activity, acting on paired donors, with incorporation or reduction of molecular oxygen, NAD(P)H as one donor, and incorporation of one atom of oxygen (GO:0016709);; Cellular Component: membrane part (GO:0044425);; Biological Process: single-organism metabolic process (GO:0044710);; Molecular Function: meta…	K13029|0|bdi:100827324|K13029 4-hydroxyphenylacetaldehyde oxime monooxygenase [EC:1.14.14.37] | (RefSeq) 4-hydroxyphenylacetaldehyde oxime monooxygenase-like	Cyanoamino acid metabolism (ko00460)
TraesCS5A01G303300	K1	-1.00665	0.0497413	0.466801	0.490106	Molecular Function: zinc ion binding (GO:0008270);; Molecular Function: 2-alkenal reductase [NAD(P)] activity (GO:0032440);; Biological Process: oxidation-reduction process (GO:0055114);;	--	--
TraesCS5A01G305000	K1	-0.767383	-0.339059	-0.353526	1.45997	Biological Process: salicylic acid metabolic process (GO:0009696);; Biological Process: shoot system morphogenesis (GO:0010016);; Biological Process: benzoate metabolic process (GO:0018874);; Biological Process: cellular response to water deprivation (GO:0042631);; Biological Process: para-aminobenzoic acid metabolic process (GO:0046482);; Molecular Function: indole-3-butyrate beta-glucosyltransf…	K13691|0|bdi:100834854|K13691 pathogen-inducible salicylic acid glucosyltransferase [EC:2.4.1.-] | (RefSeq) UDP-glycosyltransferase 74F2-like	--
TraesCS5A01G305200	K1	-1.62877	-0.115794	0.321256	1.4233	Cellular Component: plasma membrane (GO:0005886);;	--	--
TraesCS5A01G312700	K1	-1.30256	-0.0113044	0.289235	1.02463	--	--	--
TraesCS5A01G315700	K1	-1.35335	0.375965	-0.139798	1.11718	Molecular Function: GTP binding (GO:0005525);; Cellular Component: nucleus (GO:0005634);; Cellular Component: endosome (GO:0005768);; Biological Process: small GTPase mediated signal transduction (GO:0007264);; Cellular Component: cell plate (GO:0009504);; Biological Process: protein transport (GO:0015031);;	K07904|6.39074e-137|obr:102707803|K07904 Ras-related protein Rab-11A | (RefSeq) ras-related protein RABA3-like	Endocytosis (ko04144)
TraesCS5A01G317600	K1	-0.955263	0.0573714	-0.0760172	0.973909	Molecular Function: monooxygenase activity (GO:0004497);; Molecular Function: iron ion binding (GO:0005506);; Molecular Function: electron carrier activity (GO:0009055);; Cellular Component: cytoplasmic vesicle (GO:0016023);; Molecular Function: oxidoreductase activity, acting on paired donors, with incorporation or reduction of molecular oxygen (GO:0016705);; Molecular Function: heme binding (GO…	--	--
TraesCS5A01G318000	K1	-1.16898	-0.0585448	-0.0881624	1.31568	Molecular Function: monooxygenase activity (GO:0004497);; Molecular Function: iron ion binding (GO:0005506);; Molecular Function: electron carrier activity (GO:0009055);; Molecular Function: oxidoreductase activity, acting on paired donors, with incorporation or reduction of molecular oxygen (GO:0016705);; Molecular Function: heme binding (GO:0020037);; Biological Process: oxidation-reduction pro…	--	--
TraesCS5A01G337400	K1	-0.553033	-0.599341	-0.354506	1.50688	Molecular Function: catalytic activity (GO:0003824);; Biological Process: polyamine biosynthetic process (GO:0006596);;	K01581|0|bdi:100841583|K01581 ornithine decarboxylase [EC:4.1.1.17] | (RefSeq) ornithine decarboxylase-like	Arginine and proline metabolism (ko00330);; Glutathione metabolism (ko00480)
TraesCS5A01G338900	K1	-0.428626	-0.411627	-0.421975	1.26223	Molecular Function: phospholipase A2 activity (GO:0004623);; Biological Process: toxin catabolic process (GO:0009407);; Biological Process: response to chitin (GO:0010200);; Biological Process: response to cyclopentenone (GO:0010583);; Molecular Function: lysophosphatidic acid acyltransferase activity (GO:0042171);; Biological Process: defense response by callose deposition (GO:0052542);; Biologi…	--	--
TraesCS5A01G348200	K1	-0.866831	0.129425	-0.431744	1.16915	Molecular Function: N,N-dimethylaniline monooxygenase activity (GO:0004499);; Molecular Function: flavin adenine dinucleotide binding (GO:0050660);; Molecular Function: NADP binding (GO:0050661);; Biological Process: oxidation-reduction process (GO:0055114);;	K00485|0|bdi:100824028|K00485 dimethylaniline monooxygenase (N-oxide forming) [EC:1.14.13.8] | (RefSeq) probable flavin-containing monooxygenase 1	--
TraesCS5A01G354900	K1	-1.01068	0.158818	-0.146019	0.997879	Cellular Component: mitochondrial inner membrane (GO:0005743);; Biological Process: transport (GO:0006810);; Biological Process: response to salt stress (GO:0009651);; Cellular Component: integral component of membrane (GO:0016021);;	K15102|0|bdi:100832814|K15102 solute carrier family 25 (mitochondrial phosphate transporter), member 3 | (RefSeq) mitochondrial phosphate carrier protein 1, mitochondrial	--
TraesCS5A01G368600	K1	-0.392551	-0.541134	-0.663098	1.59678	Cellular Component: plasma membrane (GO:0005886);; Biological Process: drug transmembrane transport (GO:0006855);; Biological Process: response to nematode (GO:0009624);; Molecular Function: drug transmembrane transporter activity (GO:0015238);; Molecular Function: antiporter activity (GO:0015297);;	K03327|0|bdi:100824345|K03327 multidrug resistance protein, MATE family | (RefSeq) protein DETOXIFICATION 16-like	--
TraesCS5A01G369800	K1	-1.37373	1.0678	-0.982499	1.28844	Biological Process: response to stress (GO:0006950);; Biological Process: response to water (GO:0009415);;	--	--
TraesCS5A01G383400	K1	-0.142167	-0.0431548	-0.150925	0.336247	Molecular Function: ATP binding (GO:0005524);; Cellular Component: plasma membrane (GO:0005886);; Cellular Component: integral component of membrane (GO:0016021);; Molecular Function: cation-transporting ATPase activity (GO:0019829);; Biological Process: metal ion transport (GO:0030001);; Molecular Function: metal ion binding (GO:0046872);; Biological Process: zinc ion homeostasis (GO:0055069);;	K01534|0|bdi:100832406|K01534 Cd2+/Zn2+-exporting ATPase [EC:3.6.3.3 3.6.3.5] | (RefSeq) HMA3; putative inactive cadmium/zinc-transporting ATPase HMA3	--
TraesCS5A01G383600	K1	-1.0963	0.0366398	-0.118538	1.1782	Biological Process: chlorophyll catabolic process (GO:0015996);;	--	--
TraesCS5A01G387500	K1	-1.13374	-0.0346301	-0.247598	1.41596	Biological Process: mitotic cell cycle (GO:0000278);; Cellular Component: cytosol (GO:0005829);; Biological Process: RNA processing (GO:0006396);; Biological Process: chromosome segregation (GO:0007059);; Biological Process: synapsis (GO:0007129);; Biological Process: reciprocal meiotic recombination (GO:0007131);; Molecular Function: ferredoxin hydrogenase activity (GO:0008901);; Biological Proc…	--	--
TraesCS5A01G389400	K1	-0.878918	0.373512	-0.251645	0.757051	Biological Process: response to stress (GO:0006950);;	--	--
TraesCS5A01G390100	K1	-0.861721	-0.18872	0.00307822	1.04736	--	--	--
TraesCS5A01G391500	K1	-0.285011	-0.319686	-0.343866	0.948562	Cellular Component: mitochondrion (GO:0005739);; Biological Process: proteolysis (GO:0006508);; Molecular Function: cysteine-type peptidase activity (GO:0008234);; Cellular Component: cytoplasmic vesicle (GO:0016023);; Biological Process: response to stimulus (GO:0050896);;	--	--
TraesCS5A01G394500	K1	-0.963099	0.00909867	-0.066419	1.02042	Biological Process: metabolic process (GO:0008152);; Molecular Function: transferase activity, transferring hexosyl groups (GO:0016758);;	--	--
TraesCS5A01G394800	K1	-0.879055	0.0628262	-0.725111	1.54134	Biological Process: metabolic process (GO:0008152);; Molecular Function: transferase activity, transferring hexosyl groups (GO:0016758);;	--	--
TraesCS5A01G402200	K1	-0.498976	-0.15109	-0.0444397	0.694506	Cellular Component: plastid (GO:0009536);;	K14307|8.54546e-103|bdi:100840866|K14307 nucleoporin p58/p45 | (RefSeq) nuclear pore complex protein NUP58-like	RNA transport (ko03013)
TraesCS5A01G409700	K1	-0.389014	-0.192106	-0.20595	0.787071	Molecular Function: ADP binding (GO:0043531);;	--	--
TraesCS5A01G420300	K1	-0.39345	-0.100477	0.0284174	0.46551	--	--	--
TraesCS5A01G428000	K1	-0.197634	-0.246581	-0.298571	0.742786	Molecular Function: iron ion binding (GO:0005506);; Cellular Component: cytoplasm (GO:0005737);; Molecular Function: electron carrier activity (GO:0009055);; Biological Process: abscisic acid biosynthetic process (GO:0009688);; Biological Process: auxin biosynthetic process (GO:0009851);; Molecular Function: abscisic aldehyde oxidase activity (GO:0010293);; Molecular Function: oxidoreductase acti…	K11817|0|bdi:100836900|K11817 indole-3-acetaldehyde oxidase [EC:1.2.3.7] | (RefSeq) probable aldehyde oxidase 2	Tryptophan metabolism (ko00380)
TraesCS5A01G432600	K1	-0.864384	-0.0562106	-0.245286	1.16588	Molecular Function: glutathione transferase activity (GO:0004364);; Cellular Component: cytoplasmic vesicle (GO:0016023);;	K00799|3.22144e-125|bdi:100828479|K00799 glutathione S-transferase [EC:2.5.1.18] | (RefSeq) probable glutathione S-transferase GSTF1	Glutathione metabolism (ko00480)
TraesCS5A01G445700	K1	-0.926172	-0.282032	0.659176	0.549028	Molecular Function: protein serine/threonine kinase activity (GO:0004674);; Molecular Function: calcium ion binding (GO:0005509);; Molecular Function: ATP binding (GO:0005524);; Biological Process: protein phosphorylation (GO:0006468);; Cellular Component: cytoplasmic vesicle (GO:0016023);; Molecular Function: polysaccharide binding (GO:0030247);;	--	--
TraesCS5A01G446400	K1	-0.696517	-0.134837	-0.451179	1.28253	Cellular Component: plasma membrane (GO:0005886);; Cellular Component: integral component of membrane (GO:0016021);; Biological Process: transmembrane transport (GO:0055085);;	--	--
TraesCS5A01G447200	K1	-0.0988207	-0.163252	-0.177915	0.439987	Molecular Function: ATP binding (GO:0005524);; Biological Process: obsolete ATP catabolic process (GO:0006200);; Cellular Component: membrane (GO:0016020);; Molecular Function: ATPase activity (GO:0016887);;	--	--
TraesCS5A01G449400	K1	-1.08655	0.136212	-0.447916	1.39825	Molecular Function: ATP binding (GO:0005524);; Cellular Component: mitochondrion (GO:0005739);; Cellular Component: endoplasmic reticulum (GO:0005783);; Biological Process: response to abscisic acid (GO:0009737);; Molecular Function: nucleoside-triphosphatase activity (GO:0017111);;	--	--
TraesCS5A01G460300	K1	-0.816267	-0.365532	-0.448174	1.62997	Molecular Function: inorganic phosphate transmembrane transporter activity (GO:0005315);; Cellular Component: nucleus (GO:0005634);; Cellular Component: vacuole (GO:0005773);; Cellular Component: plasma membrane (GO:0005886);; Biological Process: phosphate ion transport (GO:0006817);; Biological Process: response to abscisic acid (GO:0009737);; Cellular Component: integral component of membrane (…	K08176|0|bdi:100844504|K08176 MFS transporter, PHS family, inorganic phosphate transporter | (RefSeq) probable inorganic phosphate transporter 1-8	--
TraesCS5A01G463400	K1	-1.69832	-0.045903	0.352781	1.39144	Biological Process: metabolic process (GO:0008152);; Molecular Function: transferase activity, transferring hexosyl groups (GO:0016758);;	--	--
TraesCS5A01G463500	K1	-0.371911	-0.335292	-0.277331	0.984534	Biological Process: metabolic process (GO:0008152);; Molecular Function: transferase activity, transferring hexosyl groups (GO:0016758);;	--	--
TraesCS5A01G463700	K1	-1.16297	-0.224279	-0.0766065	1.46386	Biological Process: metabolic process (GO:0008152);; Molecular Function: transferase activity, transferring hexosyl groups (GO:0016758);;	--	--
TraesCS5A01G475300	K1	-0.363031	-0.187659	-0.248147	0.798837	Biological Process: defense response (GO:0006952);; Molecular Function: hydrolase activity (GO:0016787);; Biological Process: multi-organism process (GO:0051704);; Biological Process: biological regulation (GO:0065007);;	--	--
TraesCS5A01G490800	K1	-1.13178	-0.114398	-0.029569	1.27574	Cellular Component: 1,3-beta-D-glucan synthase complex (GO:0000148);; Molecular Function: 1,3-beta-D-glucan synthase activity (GO:0003843);; Biological Process: (1->3)-beta-D-glucan biosynthetic process (GO:0006075);;	K11000|0|bdi:100833658|K11000 callose synthase [EC:2.4.1.-] | (RefSeq) callose synthase 3-like	--
TraesCS5A01G491900	K1	-1.34341	0.237949	0.0529258	1.05254	--	--	--
TraesCS5A01G501500	K1	-0.69615	-0.423644	-0.565031	1.68482	Molecular Function: inorganic anion exchanger activity (GO:0005452);; Cellular Component: plasma membrane (GO:0005886);; Cellular Component: integral component of membrane (GO:0016021);; Biological Process: borate transport (GO:0046713);; Molecular Function: borate efflux transmembrane transporter activity (GO:0080139);;	--	--
TraesCS5A01G502800	K1	0.164898	-0.121476	-0.381099	0.337677	Molecular Function: ATP binding (GO:0005524);; Biological Process: obsolete ATP catabolic process (GO:0006200);; Cellular Component: membrane (GO:0016020);; Molecular Function: ATPase activity (GO:0016887);;	--	--
TraesCS5A01G510300	K1	-1.39762	0.607046	-0.472527	1.2631	Cellular Component: membrane (GO:0016020);; Biological Process: transmembrane transport (GO:0055085);;	--	--
TraesCS5A01G518300	K1	-1.3049	-0.0856586	-0.0953154	1.48587	Molecular Function: transporter activity (GO:0005215);; Biological Process: transport (GO:0006810);; Cellular Component: plant-type vacuole membrane (GO:0009705);; Cellular Component: integral component of membrane (GO:0016021);; Cellular Component: central vacuole (GO:0042807);;	K09873|9.32412e-132|bdi:100838472|K09873 aquaporin TIP | (RefSeq) probable aquaporin TIP4-1	--
TraesCS5A01G521400	K1	-1.15695	0.195827	-0.414151	1.37528	Biological Process: response to gibberellin (GO:0009739);; Biological Process: positive regulation of flower development (GO:0009911);;	--	--
TraesCS5B01G002700	K1	-0.700808	-0.0738725	-0.633401	1.40808	Cellular Component: plastid (GO:0009536);;	--	--
TraesCS5B01G009200	K1	-0.812265	0.0277515	-0.445779	1.23029	--	--	--
TraesCS5B01G010500	K1	-0.504193	0.115856	-0.0979755	0.486313	Cellular Component: mitochondrion (GO:0005739);; Biological Process: fatty acid biosynthetic process (GO:0006633);; Cellular Component: membrane (GO:0016020);; Cellular Component: cytoplasmic vesicle (GO:0016023);; Molecular Function: transferase activity, transferring acyl groups other than amino-acyl groups (GO:0016747);;	K15397|0|sita:101766849|K15397 3-ketoacyl-CoA synthase [EC:2.3.1.199] | (RefSeq) 3-ketoacyl-CoA synthase 6-like	Fatty acid elongation (ko00062)
TraesCS5B01G013700	K1	-0.358444	-0.464295	-0.385478	1.20822	--	--	--
TraesCS5B01G014000	K1	-0.326334	-0.0822968	-0.164626	0.573256	Cellular Component: cytoplasmic vesicle (GO:0016023);;	--	--
TraesCS5B01G037100	K1	-0.270817	-0.163805	-0.0103642	0.444986	Cellular Component: cytoplasmic vesicle (GO:0016023);;	--	--
TraesCS5B01G037900	K1	-0.666754	-0.0632263	0.58501	0.14497	Molecular Function: protein serine/threonine kinase activity (GO:0004674);; Molecular Function: ATP binding (GO:0005524);; Biological Process: protein phosphorylation (GO:0006468);; Cellular Component: plastid (GO:0009536);; Biological Process: auxin-activated signaling pathway (GO:0009734);; Biological Process: flower development (GO:0009908);; Biological Process: positive gravitropism (GO:00099…	--	--
TraesCS5B01G042800	K1	-0.143049	-0.139601	-0.133935	0.416585	Molecular Function: aminoacyl-tRNA editing activity (GO:0002161);; Molecular Function: leucine-tRNA ligase activity (GO:0004823);; Molecular Function: ATP binding (GO:0005524);; Biological Process: leucyl-tRNA aminoacylation (GO:0006429);; Biological Process: regulation of translational fidelity (GO:0006450);; Cellular Component: chloroplast (GO:0009507);;	K01869|0|sita:101773202|K01869 leucyl-tRNA synthetase [EC:6.1.1.4] | (RefSeq) leucine--tRNA ligase, cytoplasmic	Aminoacyl-tRNA biosynthesis (ko00970)
TraesCS5B01G056700	K1	-1.03606	-0.0338194	0.231749	0.838134	Cellular Component: cytoplasmic vesicle (GO:0016023);; Molecular Function: kinase activity (GO:0016301);;	K04733|0|bdi:100823422|K04733 interleukin-1 receptor-associated kinase 4 [EC:2.7.11.1] | (RefSeq) L-type lectin-domain containing receptor kinase IX.1-like	--
TraesCS5B01G056800	K1	-1.37367	0.0758475	-0.132879	1.4307	Molecular Function: nucleotide binding (GO:0000166);; Molecular Function: protein kinase activity (GO:0004672);; Cellular Component: cytoplasmic vesicle (GO:0016023);; Biological Process: phosphorylation (GO:0016310);;	K04733|0|bdi:100823422|K04733 interleukin-1 receptor-associated kinase 4 [EC:2.7.11.1] | (RefSeq) L-type lectin-domain containing receptor kinase IX.1-like	--
TraesCS5B01G056900	K1	-0.579403	0.0268861	-0.140454	0.69297	Molecular Function: protein serine/threonine kinase activity (GO:0004674);; Molecular Function: ATP binding (GO:0005524);; Biological Process: protein phosphorylation (GO:0006468);; Cellular Component: cytoplasmic vesicle (GO:0016023);;	K04733|1.49326e-157|bdi:100823422|K04733 interleukin-1 receptor-associated kinase 4 [EC:2.7.11.1] | (RefSeq) L-type lectin-domain containing receptor kinase IX.1-like	--
TraesCS5B01G068100	K1	-1.01781	-0.0279227	0.00521369	1.04052	Molecular Function: protein serine/threonine kinase activity (GO:0004674);; Molecular Function: ATP binding (GO:0005524);; Biological Process: protein phosphorylation (GO:0006468);; Cellular Component: integral component of membrane (GO:0016021);; Cellular Component: cytoplasmic vesicle (GO:0016023);;	K13415|6.78593e-170|bdi:100827955|K13415 protein brassinosteroid insensitive 1 [EC:2.7.10.1 2.7.11.1] | (RefSeq) systemin receptor SR160-like	Plant hormone signal transduction (ko04075)
TraesCS5B01G068600	K1	-1.09524	0.205365	0.246699	0.643178	--	--	--
TraesCS5B01G076400	K1	-0.880351	0.380283	-0.373343	0.873412	Cellular Component: plastid (GO:0009536);; Molecular Function: metal ion binding (GO:0046872);;	--	--
TraesCS5B01G097200	K1	-0.485327	-0.120951	-0.185839	0.792117	Molecular Function: carboxylic ester hydrolase activity (GO:0004091);; Molecular Function: triglyceride lipase activity (GO:0004806);; Cellular Component: cytoplasmic vesicle (GO:0016023);; Biological Process: lipid catabolic process (GO:0016042);;	--	--
TraesCS5B01G107100	K1	-0.866222	-0.0289324	-0.258693	1.15385	Biological Process: defense response to oomycetes (GO:0002229);; Cellular Component: chloroplast (GO:0009507);; Cellular Component: integral component of membrane (GO:0016021);; Biological Process: glutathione transport (GO:0034635);; Biological Process: response to cadmium ion (GO:0046686);; Biological Process: transmembrane transport (GO:0055085);;	--	--
TraesCS5B01G127100	K1	-0.716264	0.0810591	-0.363519	0.998724	--	--	--
TraesCS5B01G131300	K1	-0.624292	-0.174417	-0.345649	1.14436	Cellular Component: mitochondrion (GO:0005739);; Cellular Component: cytoplasmic vesicle (GO:0016023);;	--	--
TraesCS5B01G132200	K1	-0.711298	-0.194388	-0.23744	1.14313	Biological Process: metabolic process (GO:0008152);; Molecular Function: transferase activity, transferring hexosyl groups (GO:0016758);;	--	--
TraesCS5B01G133200	K1	-1.11215	0.134971	-0.162093	1.13927	Cellular Component: nucleus (GO:0005634);;	K14782|0|bdi:100838475|K14782 protein AATF/BFR2 | (RefSeq) putative uncharacterized protein DDB_G0270496	--
TraesCS5B01G156000	K1	-0.642062	0.107906	-0.384324	0.918481	--	K01054|0|bdi:100843515|K01054 acylglycerol lipase [EC:3.1.1.23] | (RefSeq) caffeoylshikimate esterase-like	Glycerolipid metabolism (ko00561)
TraesCS5B01G160800	K1	-1.41826	0.088429	0.0697162	1.26011	--	--	--
TraesCS5B01G176700	K1	-0.861966	0.0243137	-0.243027	1.08068	Molecular Function: transcription factor activity, sequence-specific DNA binding (GO:0003700);; Biological Process: regulation of transcription, DNA-templated (GO:0006355);; Cellular Component: plastid (GO:0009536);; Molecular Function: sequence-specific DNA binding (GO:0043565);;	--	--
TraesCS5B01G178700	K1	-0.307757	-0.409076	-0.654542	1.37138	Molecular Function: transporter activity (GO:0005215);; Cellular Component: mitochondrion (GO:0005739);; Cellular Component: vacuole (GO:0005773);; Biological Process: water transport (GO:0006833);; Biological Process: response to water deprivation (GO:0009414);; Biological Process: response to salt stress (GO:0009651);; Cellular Component: chloroplast envelope (GO:0009941);; Cellular Component: …	K09872|0|bdi:100845597|K09872 aquaporin PIP | (RefSeq) aquaporin PIP1-5	--
TraesCS5B01G181800	K1	-0.488538	-0.470388	-0.478223	1.43715	--	--	--
TraesCS5B01G181900	K1	-0.375162	-0.375162	-0.344915	1.09524	--	--	--
TraesCS5B01G187200	K1	-0.52062	-0.504797	-0.49203	1.51745	Biological Process: RNA methylation (GO:0001510);; Molecular Function: structural constituent of ribosome (GO:0003735);; Cellular Component: nucleolus (GO:0005730);; Biological Process: translation (GO:0006412);; Biological Process: embryo development ending in seed dormancy (GO:0009793);; Biological Process: protein ubiquitination (GO:0016567);; Cellular Component: cytosolic large ribosomal subu…	K02927|7.85159e-53|osa:4347232|K02927 large subunit ribosomal protein L40e | (RefSeq) ubiquitin	Ribosome (ko03010)
TraesCS5B01G188800	K1	-0.635169	0.0539467	-0.184503	0.765725	Cellular Component: vacuole (GO:0005773);; Cellular Component: plasma membrane (GO:0005886);; Cellular Component: chloroplast (GO:0009507);;	--	--
TraesCS5B01G188900	K1	-1.43434	0.149837	0.215477	1.06903	--	--	--
TraesCS5B01G208400	K1	-0.465489	-0.140222	0.229796	0.375915	Molecular Function: protein serine/threonine kinase activity (GO:0004674);; Molecular Function: ATP binding (GO:0005524);; Biological Process: protein phosphorylation (GO:0006468);; Cellular Component: plastid (GO:0009536);;	--	--
TraesCS5B01G209000	K1	-0.285113	-0.238165	-0.232613	0.755892	Biological Process: lipid metabolic process (GO:0006629);; Cellular Component: cytoplasmic vesicle (GO:0016023);; Molecular Function: hydrolase activity, acting on ester bonds (GO:0016788);;	--	--
TraesCS5B01G212800	K1	-0.187115	0.00176491	0.031031	0.154319	Cellular Component: plastid (GO:0009536);; Cellular Component: membrane (GO:0016020);;	K07052|0|obr:102718951|K07052 uncharacterized protein | (RefSeq) uncharacterized LOC102718951	--
TraesCS5B01G213300	K1	-1.45957	0.194389	-0.0475893	1.31277	Cellular Component: plastid (GO:0009536);;	--	--
TraesCS5B01G217100	K1	-0.127216	-0.120294	-0.127216	0.374725	Molecular Function: ionotropic glutamate receptor activity (GO:0004970);; Molecular Function: extracellular-glutamate-gated ion channel activity (GO:0005234);; Biological Process: ion transport (GO:0006811);; Cellular Component: integral component of membrane (GO:0016021);; Cellular Component: cytoplasmic vesicle (GO:0016023);; Biological Process: ionotropic glutamate receptor signaling pathway (…	--	--
TraesCS5B01G224800	K1	-0.554985	-0.0926094	-0.179507	0.827102	Molecular Function: iron ion binding (GO:0005506);; Molecular Function: oxidoreductase activity, acting on single donors with incorporation of molecular oxygen, incorporation of two atoms of oxygen (GO:0016702);; Molecular Function: oxidoreductase activity, acting on paired donors, with incorporation or reduction of molecular oxygen, 2-oxoglutarate as one donor, and incorporation of one atom each…	--	--
TraesCS5B01G227700	K1	-1.51307	-0.0207417	0.3416	1.19221	Biological Process: MAPK cascade (GO:0000165);; Biological Process: response to molecule of bacterial origin (GO:0002237);; Biological Process: respiratory burst involved in defense response (GO:0002679);; Molecular Function: calcium ion binding (GO:0005509);; Biological Process: protein targeting to membrane (GO:0006612);; Biological Process: membrane fusion (GO:0006944);; Cellular Component: pl…	--	--
TraesCS5B01G234000	K1	-1.3201	0.342489	-0.355343	1.33295	Molecular Function: calcium ion binding (GO:0005509);; Molecular Function: calcium-dependent phospholipid binding (GO:0005544);;	K17095|4.12567e-178|bdi:100840972|K17095 annexin A7/11 | (RefSeq) annexin D8-like	--
TraesCS5B01G236500	K1	-1.17299	0.0190128	0.367165	0.786809	Molecular Function: iron ion binding (GO:0005506);; Molecular Function: electron carrier activity (GO:0009055);; Molecular Function: (+)-abscisic acid 8'-hydroxylase activity (GO:0010295);; Cellular Component: integral component of membrane (GO:0016021);; Cellular Component: cytoplasmic vesicle (GO:0016023);; Molecular Function: heme binding (GO:0020037);; Biological Process: abscisic acid catabo…	K09843|0|osa:4347261|K09843 (+)-abscisic acid 8'-hydroxylase [EC:1.14.13.93] | (RefSeq) ABA8OX3, CYP707A7, OsABA8ox3, OsJ_028469; abscisic acid 8'-hydroxylase 3	Carotenoid biosynthesis (ko00906)
TraesCS5B01G239700	K1	-0.470527	0.501497	0.0338925	-0.0648621	Biological Process: metabolic process (GO:0008152);; Cellular Component: plastid (GO:0009536);; Molecular Function: hydrolase activity (GO:0016787);;	--	--
TraesCS5B01G247700	K1	-0.137988	0.00111338	-0.182967	0.319842	Molecular Function: ATP binding (GO:0005524);; Biological Process: obsolete ATP catabolic process (GO:0006200);; Cellular Component: membrane (GO:0016020);; Molecular Function: ATPase activity (GO:0016887);;	--	--
TraesCS5B01G247800	K1	-0.239048	-0.178322	-0.268394	0.685764	Molecular Function: ATP binding (GO:0005524);; Biological Process: obsolete ATP catabolic process (GO:0006200);; Cellular Component: membrane (GO:0016020);; Molecular Function: ATPase activity (GO:0016887);;	--	--
TraesCS5B01G252700	K1	-1.39111	-0.296293	0.380874	1.30653	--	--	--
TraesCS5B01G258700	K1	-1.24965	0.0582771	0.203474	0.987903	--	--	--
TraesCS5B01G264700	K1	-1.19729	-0.10527	0.423762	0.878801	--	--	--
TraesCS5B01G267800	K1	-0.496077	-0.306525	-0.490397	1.293	Cellular Component: membrane (GO:0016020);; Cellular Component: cytoplasmic vesicle (GO:0016023);;	--	--
TraesCS5B01G268600	K1	-0.526674	-0.461543	-0.319356	1.30757	Molecular Function: catalytic activity (GO:0003824);; Biological Process: cellular metabolic process (GO:0044237);; Biological Process: response to cadmium ion (GO:0046686);; Molecular Function: coenzyme binding (GO:0050662);;	--	--
TraesCS5B01G268700	K1	-1.41557	-0.258763	0.321734	1.3526	Molecular Function: catalytic activity (GO:0003824);; Biological Process: cellular metabolic process (GO:0044237);; Biological Process: response to cadmium ion (GO:0046686);; Molecular Function: coenzyme binding (GO:0050662);;	--	--
TraesCS5B01G292900	K1	-0.598693	0.114507	-0.00212323	0.486309	--	--	--
TraesCS5B01G307600	K1	-0.369067	-0.366311	-0.340497	1.07587	Molecular Function: serine-type carboxypeptidase activity (GO:0004185);; Biological Process: proteolysis (GO:0006508);; Cellular Component: cytoplasmic vesicle (GO:0016023);; Molecular Function: transferase activity, transferring acyl groups (GO:0016746);;	K16296|0|bdi:100823690|K16296 serine carboxypeptidase-like clade I [EC:3.4.16.-] | (RefSeq) serine carboxypeptidase-like 18	--
TraesCS5B01G313700	K1	-1.29884	-0.247061	0.320444	1.22546	--	--	--
TraesCS5B01G320500	K1	-1.29193	1.16532	-0.599457	0.726068	Biological Process: transcription, DNA-templated (GO:0006351);; Biological Process: signal transduction (GO:0007165);;	K12130|0|bdi:100823927|K12130 pseudo-response regulator 5 | (RefSeq) two-component response regulator-like PRR95	Circadian rhythm - plant (ko04712)
TraesCS5B01G321600	K1	-0.796179	0.547831	0.061542	0.186806	Cellular Component: cytoplasmic vesicle (GO:0016023);; Molecular Function: hydrolase activity (GO:0016787);;	--	--
TraesCS5B01G328900	K1	-0.330212	-0.0810384	-0.235427	0.646677	Molecular Function: monooxygenase activity (GO:0004497);; Molecular Function: iron ion binding (GO:0005506);; Molecular Function: electron carrier activity (GO:0009055);; Molecular Function: oxidoreductase activity, acting on paired donors, with incorporation or reduction of molecular oxygen (GO:0016705);; Molecular Function: heme binding (GO:0020037);; Biological Process: oxidation-reduction pro…	--	--
TraesCS5B01G330700	K1	-1.13928	-0.491176	0.312961	1.31749	Molecular Function: protein serine/threonine kinase activity (GO:0004674);; Molecular Function: ATP binding (GO:0005524);; Biological Process: protein phosphorylation (GO:0006468);; Cellular Component: cytoplasmic vesicle (GO:0016023);;	--	--
TraesCS5B01G334000	K1	-0.352018	0.534038	-0.107392	-0.0746286	Molecular Function: monooxygenase activity (GO:0004497);; Molecular Function: iron ion binding (GO:0005506);; Molecular Function: electron carrier activity (GO:0009055);; Molecular Function: oxidoreductase activity, acting on paired donors, with incorporation or reduction of molecular oxygen (GO:0016705);; Molecular Function: heme binding (GO:0020037);; Biological Process: oxidation-reduction pro…	K20660|0|bdi:100837734|K20660 cytochrome P450 family 709 | (RefSeq) cytochrome P450 734A1-like	Brassinosteroid biosynthesis (ko00905)
TraesCS5B01G336200	K1	-0.472303	-0.427945	-0.271169	1.17142	Molecular Function: catalytic activity (GO:0003824);; Biological Process: polyamine biosynthetic process (GO:0006596);;	K01581|0|bdi:100841583|K01581 ornithine decarboxylase [EC:4.1.1.17] | (RefSeq) ornithine decarboxylase-like	Arginine and proline metabolism (ko00330);; Glutathione metabolism (ko00480)
TraesCS5B01G336300	K1	-0.526657	-0.544792	-0.591831	1.66328	Molecular Function: transferase activity, transferring acyl groups other than amino-acyl groups (GO:0016747);;	--	--
TraesCS5B01G336900	K1	-0.369125	-0.369125	-0.369125	1.10737	Cellular Component: membrane (GO:0016020);;	--	--
TraesCS5B01G337000	K1	-0.610681	-0.433943	-0.434616	1.47924	Molecular Function: transferase activity, transferring acyl groups other than amino-acyl groups (GO:0016747);;	--	--
TraesCS5B01G337600	K1	-0.7012	-0.178406	-0.588348	1.46795	Cellular Component: membrane (GO:0016020);;	--	--
TraesCS5B01G357100	K1	-0.989625	0.12896	-0.328217	1.18888	Cellular Component: mitochondrial inner membrane (GO:0005743);; Biological Process: transport (GO:0006810);; Biological Process: response to salt stress (GO:0009651);; Cellular Component: integral component of membrane (GO:0016021);;	K15102|0|bdi:100832814|K15102 solute carrier family 25 (mitochondrial phosphate transporter), member 3 | (RefSeq) mitochondrial phosphate carrier protein 1, mitochondrial	--
TraesCS5B01G370400	K1	-0.696846	0.0580367	0.131536	0.507273	Molecular Function: protein serine/threonine kinase activity (GO:0004674);; Molecular Function: ATP binding (GO:0005524);; Biological Process: protein phosphorylation (GO:0006468);; Cellular Component: cytoplasmic vesicle (GO:0016023);; Biological Process: recognition of pollen (GO:0048544);;	--	--
TraesCS5B01G370600	K1	-0.553959	0.29437	0.252059	0.00753041	Molecular Function: benzoate-CoA ligase activity (GO:0018858);; Biological Process: glucosinolate biosynthetic process (GO:0019761);;	--	--
TraesCS5B01G372200	K1	-0.820037	0.458555	-0.369803	0.731285	Biological Process: response to stress (GO:0006950);; Biological Process: response to water (GO:0009415);;	--	--
TraesCS5B01G373000	K1	-0.647222	-0.415971	-0.41827	1.48146	Biological Process: phosphate ion transport (GO:0006817);; Molecular Function: zinc ion binding (GO:0008270);; Biological Process: fatty acid catabolic process (GO:0009062);; Biological Process: cellular response to phosphate starvation (GO:0016036);; Biological Process: protein ubiquitination (GO:0016567);; Molecular Function: ligase activity (GO:0016874);;	K16275|0|bdi:100833458|K16275 E3 ubiquitin-protein ligase BAH [EC:2.3.2.27] | (RefSeq) probable E3 ubiquitin-protein ligase BAH1-like 1	--
TraesCS5B01G384300	K1	-0.535542	-0.4806	0.149823	0.866319	Molecular Function: ATP binding (GO:0005524);; Biological Process: defense response (GO:0006952);; Cellular Component: plastid (GO:0009536);; Cellular Component: cytoplasmic vesicle (GO:0016023);; Molecular Function: nucleoside-triphosphatase activity (GO:0017111);; Molecular Function: ADP binding (GO:0043531);;	--	--
TraesCS5B01G388000	K1	-0.117523	-0.117255	-0.163088	0.397866	Molecular Function: ATP binding (GO:0005524);; Cellular Component: plasma membrane (GO:0005886);; Cellular Component: integral component of membrane (GO:0016021);; Molecular Function: cation-transporting ATPase activity (GO:0019829);; Biological Process: metal ion transport (GO:0030001);; Molecular Function: metal ion binding (GO:0046872);; Biological Process: zinc ion homeostasis (GO:0055069);;	K01534|0|bdi:100832406|K01534 Cd2+/Zn2+-exporting ATPase [EC:3.6.3.3 3.6.3.5] | (RefSeq) HMA3; putative inactive cadmium/zinc-transporting ATPase HMA3	--
TraesCS5B01G392600	K1	-1.0829	-0.124249	-0.315203	1.52235	Biological Process: mitotic cell cycle (GO:0000278);; Cellular Component: cytosol (GO:0005829);; Biological Process: RNA processing (GO:0006396);; Biological Process: chromosome segregation (GO:0007059);; Biological Process: synapsis (GO:0007129);; Biological Process: reciprocal meiotic recombination (GO:0007131);; Molecular Function: ferredoxin hydrogenase activity (GO:0008901);; Biological Proc…	--	--
TraesCS5B01G406900	K1	-0.353182	-0.0807165	0.0453915	0.388507	Cellular Component: plastid (GO:0009536);;	K14307|1.12666e-91|bdi:100840866|K14307 nucleoporin p58/p45 | (RefSeq) nuclear pore complex protein NUP58-like	RNA transport (ko03013)
TraesCS5B01G422000	K1	-1.23944	0.349061	-0.0861999	0.976583	Cellular Component: nucleus (GO:0005634);; Cellular Component: plastid (GO:0009536);; Molecular Function: protein dimerization activity (GO:0046983);;	K16189|8.65292e-151|bdi:100831583|K16189 phytochrome-interacting factor 4 | (RefSeq) transcription factor PIF5-like	Plant hormone signal transduction (ko04075)
TraesCS5B01G423000	K1	-0.475791	-0.0769933	-0.301799	0.854583	Molecular Function: ATP binding (GO:0005524);; Molecular Function: nucleoside-triphosphatase activity (GO:0017111);;	--	--
TraesCS5B01G436500	K1	-0.462354	-0.602531	-0.665755	1.73064	Biological Process: metabolic process (GO:0008152);; Molecular Function: abscisic acid glucosyltransferase activity (GO:0010294);; Cellular Component: cytoplasmic vesicle (GO:0016023);; Biological Process: secretion by cell (GO:0032940);; Biological Process: response to other organism (GO:0051707);; Molecular Function: quercetin 3-O-glucosyltransferase activity (GO:0080043);; Molecular Function: …	--	--
TraesCS5B01G449800	K1	-0.317838	0.0328502	-0.165572	0.450559	Molecular Function: protein serine/threonine kinase activity (GO:0004674);; Molecular Function: ATP binding (GO:0005524);; Cellular Component: mitochondrion (GO:0005739);; Biological Process: protein phosphorylation (GO:0006468);; Cellular Component: membrane (GO:0016020);; Cellular Component: cytoplasmic vesicle (GO:0016023);; Biological Process: response to stimulus (GO:0050896);;	--	--
TraesCS5B01G457000	K1	-0.925627	0.148597	-0.480968	1.258	Molecular Function: ATP binding (GO:0005524);; Cellular Component: mitochondrion (GO:0005739);; Cellular Component: endoplasmic reticulum (GO:0005783);; Biological Process: response to abscisic acid (GO:0009737);; Molecular Function: nucleoside-triphosphatase activity (GO:0017111);;	--	--
TraesCS5B01G462100	K1	-1.00271	-0.0463509	-0.07619	1.12525	Cellular Component: cytosol (GO:0005829);; Cellular Component: plasma membrane (GO:0005886);;	K19986|0|bdi:100840804|K19986 exocyst complex component 8 | (RefSeq) exocyst complex component EXO84B-like	--
TraesCS5B01G470300	K1	-0.433686	-0.258765	-0.157532	0.849983	Molecular Function: carboxylic ester hydrolase activity (GO:0004091);; Biological Process: lipid metabolic process (GO:0006629);; Biological Process: proline transport (GO:0015824);; Cellular Component: cytoplasmic vesicle (GO:0016023);; Molecular Function: lipase activity (GO:0016298);;	--	--
TraesCS5B01G471100	K1	-0.369554	-0.238038	-0.254577	0.862169	Biological Process: metabolic process (GO:0008152);; Molecular Function: transferase activity, transferring hexosyl groups (GO:0016758);;	--	--
TraesCS5B01G475200	K1	-0.275412	-0.137433	-0.153841	0.566686	Biological Process: metabolic process (GO:0008152);; Molecular Function: transferase activity, transferring hexosyl groups (GO:0016758);;	--	--
TraesCS5B01G499000	K1	-0.131731	-0.17482	-0.141514	0.448065	Molecular Function: DNA binding (GO:0003677);; Molecular Function: DNA-directed 5'-3' RNA polymerase activity (GO:0003899);; Cellular Component: DNA-directed RNA polymerase II, core complex (GO:0005665);; Cellular Component: vacuole (GO:0005773);; Biological Process: transcription from RNA polymerase II promoter (GO:0006366);; Cellular Component: chloroplast (GO:0009507);;	K03006|0|bdi:100841250|K03006 DNA-directed RNA polymerase II subunit RPB1 [EC:2.7.7.6] | (RefSeq) DNA-directed RNA polymerase II subunit 1	Purine metabolism (ko00230);; Pyrimidine metabolism (ko00240);; RNA polymerase (ko03020)
TraesCS5B01G501300	K1	-0.266796	-0.270418	-0.105365	0.642579	Molecular Function: protein kinase activity (GO:0004672);; Molecular Function: ATP binding (GO:0005524);; Biological Process: protein phosphorylation (GO:0006468);;	K04733|1.07161e-174|bdi:100834657|K04733 interleukin-1 receptor-associated kinase 4 [EC:2.7.11.1] | (RefSeq) calmodulin-binding receptor-like cytoplasmic kinase 2	--
TraesCS5B01G507500	K1	-1.00713	-0.718887	0.423971	1.30204	Cellular Component: integral component of membrane (GO:0016021);;	--	--
TraesCS5B01G514200	K1	-0.823963	0.408714	-0.300437	0.715686	Molecular Function: monooxygenase activity (GO:0004497);; Molecular Function: iron ion binding (GO:0005506);; Molecular Function: electron carrier activity (GO:0009055);; Molecular Function: oxidoreductase activity, acting on paired donors, with incorporation or reduction of molecular oxygen (GO:0016705);; Molecular Function: heme binding (GO:0020037);; Biological Process: oxidation-reduction pro…	--	--
TraesCS5B01G517200	K1	-0.454759	-0.430843	-0.507019	1.39262	Biological Process: metabolic process (GO:0008152);; Molecular Function: hydrolase activity (GO:0016787);;	K14664|0|bdi:100846346|K14664 IAA-amino acid hydrolase [EC:3.5.1.-] | (RefSeq) IAA-amino acid hydrolase ILR1-like 3	--
TraesCS5B01G518600	K1	-0.28404	-0.28404	-0.25792	0.826	--	--	--
TraesCS5B01G520200	K1	-0.246367	-0.157441	-0.165584	0.569392	Molecular Function: ammonium transmembrane transporter activity (GO:0008519);; Cellular Component: integral component of membrane (GO:0016021);; Biological Process: ammonium transmembrane transport (GO:0072488);;	K03320|0|bdi:100834472|K03320 ammonium transporter, Amt family | (RefSeq) ammonium transporter 3 member 2	--
TraesCS5B01G526000	K1	-0.544068	-0.482122	-0.594736	1.62093	Molecular Function: protein serine/threonine kinase activity (GO:0004674);; Molecular Function: calcium ion binding (GO:0005509);; Molecular Function: ATP binding (GO:0005524);; Biological Process: protein phosphorylation (GO:0006468);; Cellular Component: membrane (GO:0016020);; Cellular Component: cytoplasmic vesicle (GO:0016023);; Molecular Function: polysaccharide binding (GO:0030247);;	--	--
TraesCS5B01G530300	K1	-0.595991	-0.0729858	0.101194	0.567783	--	K20131|0|bdi:100837211|K20131 Rab5 GDP/GTP exchange factor | (RefSeq) vacuolar protein sorting-associated protein 9A-like	--
TraesCS5B01G535100	K1	-0.363042	-0.280008	0.181065	0.461985	--	--	--
TraesCS5B01G535400	K1	-0.398883	-0.23592	-0.19787	0.832673	Molecular Function: ADP binding (GO:0043531);;	--	--
TraesCS5B01G561000	K1	-0.950331	0.219495	-0.126465	0.857301	Cellular Component: cytoplasmic vesicle (GO:0016023);;	--	--
TraesCS5B01G563000	K1	-0.448304	-0.196228	-0.311431	0.955963	--	--	--
TraesCS5B01G563100	K1	-0.424545	-0.131434	-0.333548	0.889527	--	--	--
TraesCS5B01G572200	K1	-1.33212	-0.358212	0.188601	1.50173	--	--	--
TraesCS5D01G003000	K1	-0.400913	-0.0389763	-0.221168	0.661057	--	--	--
TraesCS5D01G004500	K1	-0.218534	-0.195221	-0.17354	0.587296	Molecular Function: ATP binding (GO:0005524);; Molecular Function: nucleoside-triphosphatase activity (GO:0017111);; Biological Process: cell division (GO:0051301);;	--	--
TraesCS5D01G004600	K1	-1.01341	0.385725	-0.364007	0.991688	Cellular Component: integral component of membrane (GO:0016021);; Biological Process: transmembrane transport (GO:0055085);;	--	--
TraesCS5D01G007900	K1	-1.00679	0.0403747	-0.238306	1.20472	Cellular Component: photosystem II (GO:0009523);; Cellular Component: chloroplast thylakoid membrane (GO:0009535);; Biological Process: photosynthetic electron transport in photosystem II (GO:0009772);; Cellular Component: plastoglobule (GO:0010287);; Cellular Component: integral component of membrane (GO:0016021);; Molecular Function: electron transporter, transferring electrons within the cycli…	--	--
TraesCS5D01G008300	K1	-0.5957	-0.116462	0.318204	0.393958	Molecular Function: iron ion binding (GO:0005506);; Cellular Component: photosystem II (GO:0009523);; Cellular Component: chloroplast thylakoid membrane (GO:0009535);; Biological Process: response to herbicide (GO:0009635);; Biological Process: photosynthetic electron transport in photosystem II (GO:0009772);; Cellular Component: plastoglobule (GO:0010287);; Cellular Component: integral component…	K02703|0|sita:19526747|K02703 photosystem II P680 reaction center D1 protein [EC:1.10.3.9] | (RefSeq) psbA, W841_p082; photosystem II protein D1	Photosynthesis (ko00195)
TraesCS5D01G011800	K1	-0.573385	-0.556432	-0.573385	1.7032	Cellular Component: mitochondrion (GO:0005739);; Biological Process: metabolic process (GO:0008152);; Molecular Function: cycloartenol synthase activity (GO:0016871);;	K01853|0|bdi:100843581|K01853 cycloartenol synthase [EC:5.4.99.8] | (RefSeq) cycloartenol synthase-like	Steroid biosynthesis (ko00100)
TraesCS5D01G012300	K1	-0.505755	-0.4814	-0.494987	1.48214	Molecular Function: monooxygenase activity (GO:0004497);; Molecular Function: iron ion binding (GO:0005506);; Cellular Component: mitochondrion (GO:0005739);; Molecular Function: electron carrier activity (GO:0009055);; Cellular Component: membrane (GO:0016020);; Cellular Component: cytoplasmic vesicle (GO:0016023);; Molecular Function: oxidoreductase activity, acting on paired donors, with incor…	K05917|0|bdi:100844692|K05917 sterol 14-demethylase [EC:1.14.13.70] | (RefSeq) obtusifoliol 14-alpha demethylase-like	Steroid biosynthesis (ko00100)
TraesCS5D01G015600	K1	-1.4639	0.140301	0.0911101	1.23249	Molecular Function: acetylglucosaminyltransferase activity (GO:0008375);; Cellular Component: membrane (GO:0016020);;	--	--
TraesCS5D01G018000	K1	-1.25918	0.108516	0.383503	0.767164	Cellular Component: membrane (GO:0016020);; Cellular Component: cytoplasmic vesicle (GO:0016023);;	--	--
TraesCS5D01G021300	K1	-0.541875	-0.540406	-0.648339	1.73062	--	--	--
TraesCS5D01G021700	K1	-0.639518	-0.126133	-0.517347	1.283	Cellular Component: cytoplasmic vesicle (GO:0016023);;	--	--
TraesCS5D01G030700	K1	0.39426	-0.324041	-0.823165	0.752946	Cellular Component: mitochondrion (GO:0005739);; Cellular Component: integral component of membrane (GO:0016021);; Biological Process: transmembrane transport (GO:0055085);;	K13754|8.04252e-142|bdi:100826312|K13754 solute carrier family 24 (sodium/potassium/calcium exchanger), member 6 | (RefSeq) cation/calcium exchanger 1-like	--
TraesCS5D01G038800	K1	-0.942466	-0.360067	0.396528	0.906005	Biological Process: response to stress (GO:0006950);; Cellular Component: chloroplast stroma (GO:0009570);; Biological Process: abscisic acid biosynthetic process (GO:0009688);; Molecular Function: 9-cis-epoxycarotenoid dioxygenase activity (GO:0045549);; Molecular Function: metal ion binding (GO:0046872);; Biological Process: oxidation-reduction process (GO:0055114);;	K09840|0|osa:9270250|K09840 9-cis-epoxycarotenoid dioxygenase [EC:1.13.11.51] | (RefSeq) NCED5; 9-cis-epoxycarotenoid dioxygenase 1, chloroplastic	Carotenoid biosynthesis (ko00906)
TraesCS5D01G044600	K1	-0.567965	-0.167983	-0.188708	0.924655	Cellular Component: mitochondrion (GO:0005739);; Cellular Component: cytoplasmic vesicle (GO:0016023);;	--	--
TraesCS5D01G048600	K1	-0.514753	-0.540657	-0.430891	1.4863	Molecular Function: aminoacyl-tRNA editing activity (GO:0002161);; Molecular Function: leucine-tRNA ligase activity (GO:0004823);; Molecular Function: ATP binding (GO:0005524);; Biological Process: leucyl-tRNA aminoacylation (GO:0006429);; Biological Process: regulation of translational fidelity (GO:0006450);; Cellular Component: chloroplast (GO:0009507);;	K01869|0|sita:101773202|K01869 leucyl-tRNA synthetase [EC:6.1.1.4] | (RefSeq) leucine--tRNA ligase, cytoplasmic	Aminoacyl-tRNA biosynthesis (ko00970)
TraesCS5D01G061700	K1	-0.407502	-0.284148	-0.236494	0.928144	Cellular Component: cytoplasmic vesicle (GO:0016023);; Molecular Function: kinase activity (GO:0016301);;	K04733|0|bdi:100823422|K04733 interleukin-1 receptor-associated kinase 4 [EC:2.7.11.1] | (RefSeq) L-type lectin-domain containing receptor kinase IX.1-like	--
TraesCS5D01G062200	K1	-0.634329	-0.0416355	-0.30335	0.979315	Molecular Function: protein serine/threonine kinase activity (GO:0004674);; Molecular Function: ATP binding (GO:0005524);; Biological Process: protein phosphorylation (GO:0006468);; Molecular Function: polysaccharide binding (GO:0030247);;	--	--
TraesCS5D01G062600	K1	-0.975429	0.134501	0.209982	0.630946	Molecular Function: binding (GO:0005488);; Molecular Function: kinase activity (GO:0016301);;	--	--
TraesCS5D01G082700	K1	-1.17663	0.619374	-0.270182	0.827436	Molecular Function: metal ion binding (GO:0046872);;	--	--
TraesCS5D01G085500	K1	-0.228367	-0.168548	-0.285632	0.682547	Molecular Function: 6-phosphofructokinase activity (GO:0003872);; Molecular Function: ATP binding (GO:0005524);; Cellular Component: 6-phosphofructokinase complex (GO:0005945);; Biological Process: fructose 6-phosphate metabolic process (GO:0006002);; Biological Process: glycolytic process (GO:0006096);; Cellular Component: plastid (GO:0009536);; Biological Process: phosphorylation (GO:0016310);;…	K00895|0|bdi:100833293|K00895 diphosphate-dependent phosphofructokinase [EC:2.7.1.90] | (RefSeq) pyrophosphate--fructose 6-phosphate 1-phosphotransferase subunit alpha-like	Glycolysis / Gluconeogenesis (ko00010);; Pentose phosphate pathway (ko00030);; Fructose and mannose metabolism (ko00051)
TraesCS5D01G087900	K1	-1.22731	0.300427	-0.193035	1.11992	Molecular Function: ATP binding (GO:0005524);; Molecular Function: nucleoside-triphosphatase activity (GO:0017111);; Biological Process: cell division (GO:0051301);;	--	--
TraesCS5D01G098100	K1	-0.370587	-0.209188	-0.343323	0.923098	--	--	--
TraesCS5D01G100300	K1	-0.629799	-0.259841	-0.625415	1.51505	--	--	--
TraesCS5D01G105000	K1	-0.827024	-0.00734086	0.292521	0.541844	Cellular Component: chromosome (GO:0005694);; Cellular Component: nucleolus (GO:0005730);; Biological Process: meiotic cell cycle (GO:0007126);;	--	--
TraesCS5D01G146600	K1	-1.25732	0.246952	-0.14768	1.15805	Molecular Function: monooxygenase activity (GO:0004497);; Molecular Function: iron ion binding (GO:0005506);; Molecular Function: electron carrier activity (GO:0009055);; Cellular Component: integral component of membrane (GO:0016021);; Cellular Component: cytoplasmic vesicle (GO:0016023);; Molecular Function: oxidoreductase activity, acting on paired donors, with incorporation or reduction of mo…	--	--
TraesCS5D01G156600	K1	-0.404604	0.596852	-0.0989348	-0.0933132	Molecular Function: copper ion binding (GO:0005507);; Cellular Component: cytoplasmic vesicle (GO:0016023);; Biological Process: lignin catabolic process (GO:0046274);; Biological Process: response to copper ion (GO:0046688);; Cellular Component: apoplast (GO:0048046);; Molecular Function: hydroquinone:oxygen oxidoreductase activity (GO:0052716);; Biological Process: oxidation-reduction process (…	K05909|0|bdi:100835168|K05909 laccase [EC:1.10.3.2] | (RefSeq) laccase-23-like	--
TraesCS5D01G168500	K1	-1.00012	0.462072	-0.2712	0.809248	--	--	--
TraesCS5D01G183700	K1	-0.229834	-0.179748	-0.241346	0.650928	Biological Process: fatty acid alpha-oxidation (GO:0001561);; Biological Process: long-chain fatty acid metabolic process (GO:0001676);; Molecular Function: peroxidase activity (GO:0004601);; Biological Process: response to oxidative stress (GO:0006979);; Biological Process: cell death (GO:0008219);; Biological Process: response to salicylic acid (GO:0009751);; Biological Process: leaf senescence…	K10529|0|osa:4352160|K10529 alpha-dioxygenase [EC:1.-.-.-] | (RefSeq) alpha-dioxygenase 1	alpha-Linolenic acid metabolism (ko00592)
TraesCS5D01G187700	K1	-0.683105	-0.345881	-0.278486	1.30747	Molecular Function: nucleotide binding (GO:0000166);; Molecular Function: protein kinase activity (GO:0004672);; Biological Process: phosphorylation (GO:0016310);;	K04733|0|sita:101784583|K04733 interleukin-1 receptor-associated kinase 4 [EC:2.7.11.1] | (RefSeq) cysteine-rich receptor-like protein kinase 10	--
TraesCS5D01G188500	K1	-0.705373	-0.470938	-0.44394	1.62025	--	--	--
TraesCS5D01G191800	K1	-1.34713	0.00575277	0.372064	0.969313	Molecular Function: protein serine/threonine kinase activity (GO:0004674);; Molecular Function: protein tyrosine kinase activity (GO:0004713);; Molecular Function: ATP binding (GO:0005524);; Biological Process: protein phosphorylation (GO:0006468);; Biological Process: transmembrane receptor protein tyrosine kinase signaling pathway (GO:0007169);;	--	--
TraesCS5D01G214500	K1	-0.370522	-0.219546	-0.0169485	0.607017	--	--	--
TraesCS5D01G228500	K1	-1.5247	0.542774	-0.259543	1.24147	Cellular Component: membrane (GO:0016020);;	--	--
TraesCS5D01G237800	K1	-0.878269	-0.73598	0.741735	0.872514	Cellular Component: plasma membrane (GO:0005886);; Molecular Function: secondary active sulfate transmembrane transporter activity (GO:0008271);; Biological Process: sulfate transport (GO:0008272);; Biological Process: cellular response to sulfate starvation (GO:0009970);; Cellular Component: integral component of membrane (GO:0016021);; Biological Process: transmembrane transport (GO:0055085);; …	K17470|0|bdi:100834634|K17470 sulfate transporter 1, high-affinity | (RefSeq) sulfate transporter 1.2	--
TraesCS5D01G242700	K1	-0.766202	0.0269383	0.068356	0.670908	Molecular Function: calcium ion binding (GO:0005509);; Molecular Function: calcium-dependent phospholipid binding (GO:0005544);;	K17095|0|bdi:100840972|K17095 annexin A7/11 | (RefSeq) annexin D8-like	--
TraesCS5D01G244900	K1	-1.09727	-0.391829	0.193147	1.29596	Molecular Function: iron ion binding (GO:0005506);; Molecular Function: electron carrier activity (GO:0009055);; Molecular Function: (+)-abscisic acid 8'-hydroxylase activity (GO:0010295);; Cellular Component: integral component of membrane (GO:0016021);; Cellular Component: cytoplasmic vesicle (GO:0016023);; Molecular Function: heme binding (GO:0020037);; Biological Process: abscisic acid catabo…	K09843|0|osa:4347261|K09843 (+)-abscisic acid 8'-hydroxylase [EC:1.14.13.93] | (RefSeq) ABA8OX3, CYP707A7, OsABA8ox3, OsJ_028469; abscisic acid 8'-hydroxylase 3	Carotenoid biosynthesis (ko00906)
TraesCS5D01G254000	K1	-1.43786	0.326911	-0.0371597	1.14811	Molecular Function: glutathione transferase activity (GO:0004364);; Biological Process: defense response (GO:0006952);;	K00799|7.32961e-143|bdi:100829746|K00799 glutathione S-transferase [EC:2.5.1.18] | (RefSeq) glutathione transferase GST 23-like	Glutathione metabolism (ko00480)
TraesCS5D01G254900	K1	-0.775996	-0.382573	-0.453798	1.61237	Molecular Function: zinc ion binding (GO:0008270);; Cellular Component: cytoplasmic vesicle (GO:0016023);;	K10664|2.01787e-102|obr:102719894|K10664 E3 ubiquitin-protein ligase ATL6/9/15/31/42/55 [EC:2.3.2.27] | (RefSeq) E3 ubiquitin-protein ligase ATL31-like	--
TraesCS5D01G257000	K1	-0.244907	-0.30347	-0.478144	1.02652	Molecular Function: ATP binding (GO:0005524);; Biological Process: obsolete ATP catabolic process (GO:0006200);; Cellular Component: membrane (GO:0016020);; Molecular Function: ATPase activity (GO:0016887);;	--	--
TraesCS5D01G257100	K1	-0.322538	-0.374694	-0.528377	1.22561	Molecular Function: ATP binding (GO:0005524);; Biological Process: obsolete ATP catabolic process (GO:0006200);; Cellular Component: membrane (GO:0016020);; Molecular Function: ATPase activity (GO:0016887);;	--	--
TraesCS5D01G265100	K1	-0.818584	0.183537	-0.199265	0.834312	Biological Process: amino acid transmembrane transport (GO:0003333);; Molecular Function: amino acid transmembrane transporter activity (GO:0015171);; Cellular Component: integral component of membrane (GO:0016021);;	K03294|0|bdi:100831376|K03294 basic amino acid/polyamine antiporter, APA family | (RefSeq) cationic amino acid transporter 5-like	--
TraesCS5D01G266600	K1	-0.645854	0.260549	-0.176819	0.562125	Cellular Component: plastid (GO:0009536);;	--	--
TraesCS5D01G268600	K1	-0.194216	-0.144254	-0.11366	0.45213	Molecular Function: nucleotide binding (GO:0000166);; Molecular Function: protein kinase activity (GO:0004672);; Cellular Component: cytoplasmic vesicle (GO:0016023);; Biological Process: phosphorylation (GO:0016310);; Molecular Function: ion binding (GO:0043167);;	--	--
TraesCS5D01G278100	K1	-0.498803	-0.380547	-0.395224	1.27457	--	--	--
TraesCS5D01G278200	K1	-0.681178	-0.338373	-0.118521	1.13807	Cellular Component: plastid (GO:0009536);;	--	--
TraesCS5D01G281200	K1	-0.373728	0.0857382	-0.0400571	0.328047	Molecular Function: protein serine/threonine kinase activity (GO:0004674);; Molecular Function: calcium ion binding (GO:0005509);; Molecular Function: ATP binding (GO:0005524);; Biological Process: protein phosphorylation (GO:0006468);; Cellular Component: cytoplasmic vesicle (GO:0016023);; Molecular Function: polysaccharide binding (GO:0030247);;	--	--
TraesCS5D01G288900	K1	-0.593696	-0.488582	-0.496497	1.57877	--	--	--
TraesCS5D01G302000	K1	-0.595676	0.0439946	-0.137581	0.689263	Cellular Component: ubiquitin ligase complex (GO:0000151);; Molecular Function: protein serine/threonine kinase activity (GO:0004674);; Molecular Function: ubiquitin-protein transferase activity (GO:0004842);; Molecular Function: ATP binding (GO:0005524);; Biological Process: protein phosphorylation (GO:0006468);; Biological Process: response to stress (GO:0006950);; Biological Process: protein u…	--	--
[truncated: 11,616 more rows]
